# Supplementary material for: Evolutionary history biases inferences of ecology and environment from δ13C but not δ18O values
Source: Nat Commun. 2017 Oct 24;8:1106. doi: 10.1038/s41467-017-01154-7 (PMC5653665; doi:10.1038/s41467-017-01154-7)
Supplement: Supplementary file 4 — Supplementary Data 1 [file 41467_2017_1154_MOESM4_ESM.txt]

"Supplementary Data 1: Raw data compilation and assigned 'predictors' for model (For full references of data sources see Supplementary References, Supplementary Table 1 for a key to table headers and Methods for assignments)"																
																
fullsp	watdepth	baseage	topage	meansize	d18O	d13C	pres	Reference	depth	macro.micro	sy	sp	bm	bsn	cfO	cfC
																
Globigerina_bulloides	2700	0.61	0	181	-1.2292	NA	G	"Kroon and Darling, 1995"	0	macroperforate	0	1	1	2	3.04	0.97
Globigerina_bulloides	2700	0.61	0	224	-1.8045	-2.6827	G	"Kroon and Darling, 1995"	0	macroperforate	0	1	1	2	3.04	0.97
Globigerina_bulloides	2700	0.61	0	270	-1.5596	-2.4965	G	"Kroon and Darling, 1995"	0	macroperforate	0	1	1	2	3.04	0.97
Globigerina_bulloides	2700	0.61	0	315	-1.518	-1.991	G	"Kroon and Darling, 1995"	0	macroperforate	0	1	1	2	3.04	0.97
Globigerina_bulloides	2700	0.61	0	360	-1.2349	-1.9707	G	"Kroon and Darling, 1995"	0	macroperforate	0	1	1	2	3.04	0.97
Globigerina_bulloides	2700	0.61	0	405	NA	-1.9186	G	"Kroon and Darling, 1995"	0	macroperforate	0	1	1	2	3.04	0.97
Globigerinella_siphonifera	1598	0.61	0	236	-0.9928	1.26	G	"Berger et al., 1978"	0	macroperforate	2	1	0	1	3.04	0.97
Globigerinella_siphonifera	1598	0.61	0	236	-1.8769	1.08	G	"Berger et al., 1978"	0	macroperforate	2	1	0	1	3.04	0.97
Globigerinella_siphonifera	1598	0.61	0	357.5	-0.9855	1.6	G	"Berger et al., 1978"	0	macroperforate	2	1	0	1	3.04	0.97
Globigerinella_siphonifera	1598	0.61	0	505	-1.7342	1.34	G	"Berger et al., 1978"	0	macroperforate	2	1	0	1	3.04	0.97
Globigerinella_siphonifera	1598	0.61	0	505	-0.7523	1.67	G	"Berger et al., 1978"	0	macroperforate	2	1	0	1	3.04	0.97
Globigerinella_siphonifera	1598	0.61	0	590	-1.5394	1.37	G	"Berger et al., 1978"	0	macroperforate	2	1	0	1	3.04	0.97
Globigerinella_siphonifera	1598	0.61	0	590	NA	1.48	G	"Berger et al., 1978"	0	macroperforate	2	1	0	1	3.04	0.97
Globigerinoides_ruber_white	1598	0.61	0	151	-2.5281	-0.08	G	"Berger et al., 1978"	0	macroperforate	1	1	0	1	3.04	0.97
Globigerinoides_ruber_white	1598	0.61	0	236	-2.4111	1.08	G	"Berger et al., 1978"	0	macroperforate	1	1	0	1	3.04	0.97
Globigerinoides_ruber_white	1598	0.61	0	357.5	-2.0423	NA	G	"Berger et al., 1978"	0	macroperforate	1	1	0	1	3.04	0.97
Globigerinoides_ruber_white	2700	0.61	0	180	-1.2579	-0.5984	G	"Kroon and Darling, 1995"	0	macroperforate	1	1	0	2	3.04	0.97
Globigerinoides_ruber_white	1598	0.61	0	151	-1.379	0.51	G	"Berger et al., 1978"	0	macroperforate	1	1	0	1	3.04	0.97
Globigerinoides_ruber_white	1598	0.61	0	236	-1.255	1.16	G	"Berger et al., 1978"	0	macroperforate	1	1	0	1	3.04	0.97
Globigerinoides_ruber_white	1598	0.61	0	357.5	-1.173	1.73	G	"Berger et al., 1978"	0	macroperforate	1	1	0	1	3.04	0.97
Globigerinoides_ruber_white	1598	0.61	0	357.5	NA	1.36	G	"Berger et al., 1978"	0	macroperforate	1	1	0	1	3.04	0.97
Globigerinoides_ruber_white	2700	0.61	0	226	-1.3309	-0.2098	G	"Kroon and Darling, 1995"	0	macroperforate	1	1	0	2	3.04	0.97
Globigerinoides_ruber_white	2700	0.61	0	271	-1.2511	0.4374	G	"Kroon and Darling, 1995"	0	macroperforate	1	1	0	2	3.04	0.97
Globigerinoides_ruber_white	2700	0.61	0	316	-1.0699	0.584	G	"Kroon and Darling, 1995"	0	macroperforate	1	1	0	2	3.04	0.97
Globigerinoides_ruber_white	2700	0.61	0	359	-1.6326	0.8016	G	"Kroon and Darling, 1995"	0	macroperforate	1	1	0	2	3.04	0.97
Globigerinoides_ruber_white	2700	0.61	0	407	-1.362	1.161	G	"Kroon and Darling, 1995"	0	macroperforate	1	1	0	2	3.04	0.97
Globigerinoides_ruber_white	2700	0.61	0	451	-1.1488	1.0532	G	"Kroon and Darling, 1995"	0	macroperforate	1	1	0	2	3.04	0.97
Globigerinoides_ruber_white	2700	0.61	0	496	-1.4572	0.9578	G	"Kroon and Darling, 1995"	0	macroperforate	1	1	0	2	3.04	0.97
Globigerinoides_ruber_white	2700	0.61	0	540	-1.3648	1.1629	G	"Kroon and Darling, 1995"	0	macroperforate	1	1	0	2	3.04	0.97
Globigerinoides_ruber_white	2700	0.61	0	584	-1.5077	1.3679	G	"Kroon and Darling, 1995"	0	macroperforate	1	1	0	2	3.04	0.97
Globigerinoides_ruber_white	2340	0.61	0	168	-0.7401	NA	G	"Kroon and Darling, 1995"	0	macroperforate	1	1	0	1	3.04	0.97
Globigerinoides_ruber_white	2340	0.61	0	208	-0.4599	NA	G	"Kroon and Darling, 1995"	0	macroperforate	1	1	0	1	3.04	0.97
Globigerinoides_ruber_white	2340	0.61	0	247	-0.5422	NA	G	"Kroon and Darling, 1995"	0	macroperforate	1	1	0	1	3.04	0.97
Globigerinoides_ruber_white	2340	0.61	0	285	-0.9233	NA	G	"Kroon and Darling, 1995"	0	macroperforate	1	1	0	1	3.04	0.97
Globigerinoides_ruber_white	2340	0.61	0	324	-0.6876	NA	G	"Kroon and Darling, 1995"	0	macroperforate	1	1	0	1	3.04	0.97
Globigerinoides_ruber_white	2340	0.61	0	364	-0.9988	NA	G	"Kroon and Darling, 1995"	0	macroperforate	1	1	0	1	3.04	0.97
Globigerinoides_ruber_white	2340	0.61	0	401	-0.8075	NA	G	"Kroon and Darling, 1995"	0	macroperforate	1	1	0	1	3.04	0.97
Globigerinoides_ruber_white	2340	0.61	0	440	-0.9344	NA	G	"Kroon and Darling, 1995"	0	macroperforate	1	1	0	1	3.04	0.97
Globigerinoides_ruber_white	2340	0.61	0	479	-1.4682	NA	G	"Kroon and Darling, 1995"	0	macroperforate	1	1	0	1	3.04	0.97
Globigerinoides_ruber_white	2340	0.61	0	516	-1.2516	NA	G	"Kroon and Darling, 1995"	0	macroperforate	1	1	0	1	3.04	0.97
Globigerinoides_ruber_white	2340	0.61	0	180	NA	-0.00722	G	"Kroon and Darling, 1995"	0	macroperforate	1	1	0	1	3.04	0.97
Globigerinoides_ruber_white	2340	0.61	0	226	NA	0.0934	G	"Kroon and Darling, 1995"	0	macroperforate	1	1	0	1	3.04	0.97
Globigerinoides_ruber_white	2340	0.61	0	271	NA	0.5149	G	"Kroon and Darling, 1995"	0	macroperforate	1	1	0	1	3.04	0.97
Globigerinoides_ruber_white	2340	0.61	0	315	NA	1.0988	G	"Kroon and Darling, 1995"	0	macroperforate	1	1	0	1	3.04	0.97
Globigerinoides_ruber_white	2340	0.61	0	361	NA	1.2703	G	"Kroon and Darling, 1995"	0	macroperforate	1	1	0	1	3.04	0.97
Globigerinoides_ruber_white	2340	0.61	0	409	NA	1.6501	G	"Kroon and Darling, 1995"	0	macroperforate	1	1	0	1	3.04	0.97
Globigerinoides_ruber_white	2340	0.61	0	452	NA	1.4841	G	"Kroon and Darling, 1995"	0	macroperforate	1	1	0	1	3.04	0.97
Globigerinoides_ruber_white	2340	0.61	0	498	NA	1.6846	G	"Kroon and Darling, 1995"	0	macroperforate	1	1	0	1	3.04	0.97
Globigerinoides_ruber_white	2340	0.61	0	542	NA	1.4478	G	"Kroon and Darling, 1995"	0	macroperforate	1	1	0	1	3.04	0.97
Globigerinoides_ruber_white	2340	0.61	0	585	NA	1.7401	G	"Kroon and Darling, 1995"	0	macroperforate	1	1	0	1	3.04	0.97
Globigerinoides_conglobatus	1598	0.61	0	236	-1.9681	NA	G	"Berger et al., 1978"	0	macroperforate	1	1	0	1	3.04	0.97
Globigerinoides_conglobatus	1598	0.61	0	236	NA	1.08	G	"Berger et al., 1978"	0	macroperforate	1	1	0	1	3.04	0.97
Globigerinoides_conglobatus	1598	0.61	0	357.5	-2.2646	NA	G	"Berger et al., 1978"	0	macroperforate	1	1	0	1	3.04	0.97
Globigerinoides_conglobatus	1598	0.61	0	357.5	-0.669	NA	G	"Berger et al., 1978"	0	macroperforate	1	1	0	1	3.04	0.97
Globigerinoides_conglobatus	1598	0.61	0	357.5	NA	1.48	G	"Berger et al., 1978"	0	macroperforate	1	1	0	1	3.04	0.97
Globigerinoides_conglobatus	1598	0.61	0	357.5	NA	1.39	G	"Berger et al., 1978"	0	macroperforate	1	1	0	1	3.04	0.97
Globigerinoides_conglobatus	1598	0.61	0	505	-2.0829	NA	G	"Berger et al., 1978"	0	macroperforate	1	1	0	1	3.04	0.97
Globigerinoides_conglobatus	1598	0.61	0	505	-0.8557	NA	G	"Berger et al., 1978"	0	macroperforate	1	1	0	1	3.04	0.97
Globigerinoides_conglobatus	1598	0.61	0	505	NA	2.08	G	"Berger et al., 1978"	0	macroperforate	1	1	0	1	3.04	0.97
Globigerinoides_conglobatus	1598	0.61	0	505	NA	1.84	G	"Berger et al., 1978"	0	macroperforate	1	1	0	1	3.04	0.97
Globigerinoides_conglobatus	1598	0.61	0	590	-2.1081	NA	G	"Berger et al., 1978"	0	macroperforate	1	1	0	1	3.04	0.97
Globigerinoides_conglobatus	1598	0.61	0	590	-0.8096	NA	G	"Berger et al., 1978"	0	macroperforate	1	1	0	1	3.04	0.97
Globigerinoides_conglobatus	1598	0.61	0	590	NA	2.18	G	"Berger et al., 1978"	0	macroperforate	1	1	0	1	3.04	0.97
Globigerinoides_conglobatus	1598	0.61	0	590	NA	1.83	G	"Berger et al., 1978"	0	macroperforate	1	1	0	1	3.04	0.97
Globigerinoides_sacculifer	1598	0.61	0	236	-2.1016	NA	G	"Berger et al., 1978"	0	macroperforate	1	1	0	1	3.04	0.97
Globigerinoides_sacculifer	1598	0.61	0	236	NA	1.32	G	"Berger et al., 1978"	0	macroperforate	1	1	0	1	3.04	0.97
Globigerinoides_sacculifer	1598	0.61	0	236	NA	1.05	G	"Berger et al., 1978"	0	macroperforate	1	1	0	1	3.04	0.97
Globigerinoides_sacculifer	1598	0.61	0	357.5	-2.1588	NA	G	"Berger et al., 1978"	0	macroperforate	1	1	0	1	3.04	0.97
Globigerinoides_sacculifer	1598	0.61	0	357.5	NA	1.67	G	"Berger et al., 1978"	0	macroperforate	1	1	0	1	3.04	0.97
Globigerinoides_sacculifer	1598	0.61	0	357.5	NA	1.61	G	"Berger et al., 1978"	0	macroperforate	1	1	0	1	3.04	0.97
Globigerinoides_sacculifer	3623	0.61	0	375	0.093	1.215	G	"Oppo and Fairbanks, 1989"	0	macroperforate	1	1	0	0	3.04	0.97
Globigerinoides_sacculifer	3623	0.61	0	375	0.291	1.12	G	"Oppo and Fairbanks, 1989"	0	macroperforate	1	1	0	0	3.04	0.97
Globigerinoides_sacculifer	3623	0.61	0	375	0.201	1.436	G	"Oppo and Fairbanks, 1989"	0	macroperforate	1	1	0	0	3.04	0.97
Globigerinoides_sacculifer	3623	0.61	0	375	0.086	1.111	G	"Oppo and Fairbanks, 1989"	0	macroperforate	1	1	0	0	3.04	0.97
Globigerinoides_sacculifer	3760	0.61	0	375	-1.663	1.023	G	"Oppo and Fairbanks, 1989"	0	macroperforate	1	1	0	0	3.04	0.97
Globigerinoides_sacculifer	3760	0.61	0	375	-1.48	1.194	G	"Oppo and Fairbanks, 1989"	0	macroperforate	1	1	0	0	3.04	0.97
Globigerinoides_sacculifer	3760	0.61	0	375	-1.389	1.094	G	"Oppo and Fairbanks, 1989"	0	macroperforate	1	1	0	0	3.04	0.97
Globigerinoides_sacculifer	3760	0.61	0	375	-1.161	1.141	G	"Oppo and Fairbanks, 1989"	0	macroperforate	1	1	0	0	3.04	0.97
Globigerinoides_sacculifer	3760	0.61	0	375	-0.828	0.96	G	"Oppo and Fairbanks, 1989"	0	macroperforate	1	1	0	0	3.04	0.97
Globigerinoides_sacculifer	3760	0.61	0	375	-0.44	1.206	G	"Oppo and Fairbanks, 1989"	0	macroperforate	1	1	0	0	3.04	0.97
Globigerinoides_sacculifer	3760	0.61	0	375	-0.304	0.879	G	"Oppo and Fairbanks, 1989"	0	macroperforate	1	1	0	0	3.04	0.97
Globigerinoides_sacculifer	3760	0.61	0	375	0.243	0.988	G	"Oppo and Fairbanks, 1989"	0	macroperforate	1	1	0	0	3.04	0.97
Globigerinoides_sacculifer	3760	0.61	0	375	0.146	1.239	G	"Oppo and Fairbanks, 1989"	0	macroperforate	1	1	0	0	3.04	0.97
Globigerinoides_sacculifer	3760	0.61	0	375	0.078	1.093	G	"Oppo and Fairbanks, 1989"	0	macroperforate	1	1	0	0	3.04	0.97
Globigerinoides_sacculifer	3760	0.61	0	375	0.282	1.367	G	"Oppo and Fairbanks, 1989"	0	macroperforate	1	1	0	0	3.04	0.97
Globigerinoides_sacculifer	3760	0.61	0	375	0.075	1.235	G	"Oppo and Fairbanks, 1989"	0	macroperforate	1	1	0	0	3.04	0.97
Globigerinoides_sacculifer	3623	0.61	0	375	-1.583	0.776	G	"Oppo and Fairbanks, 1989"	0	macroperforate	1	1	0	0	3.04	0.97
Globigerinoides_sacculifer	3623	0.61	0	375	-1.45	1.287	G	"Oppo and Fairbanks, 1989"	0	macroperforate	1	1	0	0	3.04	0.97
Globigerinoides_sacculifer	3623	0.61	0	375	-1.38	1.286	G	"Oppo and Fairbanks, 1989"	0	macroperforate	1	1	0	0	3.04	0.97
Globigerinoides_sacculifer	3623	0.61	0	375	-1.549	1.059	G	"Oppo and Fairbanks, 1989"	0	macroperforate	1	1	0	0	3.04	0.97
Globigerinoides_sacculifer	3623	0.61	0	375	-1.394	2.258	G	"Oppo and Fairbanks, 1989"	0	macroperforate	1	1	0	0	3.04	0.97
Globigerinoides_sacculifer	3623	0.61	0	375	-1.156	0.904	G	"Oppo and Fairbanks, 1989"	0	macroperforate	1	1	0	0	3.04	0.97
Globigerinoides_sacculifer	3623	0.61	0	375	-0.994	1.085	G	"Oppo and Fairbanks, 1989"	0	macroperforate	1	1	0	0	3.04	0.97
Globigerinoides_sacculifer	3623	0.61	0	375	-0.952	1.09	G	"Oppo and Fairbanks, 1989"	0	macroperforate	1	1	0	0	3.04	0.97
Globigerinoides_sacculifer	3623	0.61	0	375	-0.811	0.873	G	"Oppo and Fairbanks, 1989"	0	macroperforate	1	1	0	0	3.04	0.97
Globigerinoides_sacculifer	3623	0.61	0	375	-0.577	0.981	G	"Oppo and Fairbanks, 1989"	0	macroperforate	1	1	0	0	3.04	0.97
Globigerinoides_sacculifer	3623	0.61	0	375	-0.369	0.983	G	"Oppo and Fairbanks, 1989"	0	macroperforate	1	1	0	0	3.04	0.97
Globigerinoides_sacculifer	3623	0.61	0	375	-0.105	0.836	G	"Oppo and Fairbanks, 1989"	0	macroperforate	1	1	0	0	3.04	0.97
Globigerinoides_sacculifer	3623	0.61	0	375	0.058	0.987	G	"Oppo and Fairbanks, 1989"	0	macroperforate	1	1	0	0	3.04	0.97
Globigerinoides_sacculifer	3623	0.61	0	375	0.159	0.944	G	"Oppo and Fairbanks, 1989"	0	macroperforate	1	1	0	0	3.04	0.97
Globigerinoides_sacculifer	3623	0.61	0	375	0.102	1.041	G	"Oppo and Fairbanks, 1989"	0	macroperforate	1	1	0	0	3.04	0.97
Globigerinoides_sacculifer	3623	0.61	0	375	0.345	1.172	G	"Oppo and Fairbanks, 1989"	0	macroperforate	1	1	0	0	3.04	0.97
Globigerinoides_sacculifer	3623	0.61	0	375	0.284	1.327	G	"Oppo and Fairbanks, 1989"	0	macroperforate	1	1	0	0	3.04	0.97
Globigerinoides_sacculifer	3623	0.61	0	375	0.325	1.263	G	"Oppo and Fairbanks, 1989"	0	macroperforate	1	1	0	0	3.04	0.97
Globigerinoides_sacculifer	3623	0.61	0	425	0.248	1.504	G	"Oppo and Fairbanks, 1989"	0	macroperforate	1	1	0	0	3.04	0.97
Globigerinoides_sacculifer	3623	0.61	0	425	0.283	1.467	G	"Oppo and Fairbanks, 1989"	0	macroperforate	1	1	0	0	3.04	0.97
Globigerinoides_sacculifer	3623	0.61	0	425	0.264	1.569	G	"Oppo and Fairbanks, 1989"	0	macroperforate	1	1	0	0	3.04	0.97
Globigerinoides_sacculifer	3623	0.61	0	425	0.174	1.538	G	"Oppo and Fairbanks, 1989"	0	macroperforate	1	1	0	0	3.04	0.97
Globigerinoides_sacculifer	3760	0.61	0	425	-1.58	1.254	G	"Oppo and Fairbanks, 1989"	0	macroperforate	1	1	0	0	3.04	0.97
Globigerinoides_sacculifer	3760	0.61	0	425	-1.51	1.176	G	"Oppo and Fairbanks, 1989"	0	macroperforate	1	1	0	0	3.04	0.97
Globigerinoides_sacculifer	3760	0.61	0	425	-1.364	1.551	G	"Oppo and Fairbanks, 1989"	0	macroperforate	1	1	0	0	3.04	0.97
Globigerinoides_sacculifer	3760	0.61	0	425	-1.0213	1.276	G	"Oppo and Fairbanks, 1989"	0	macroperforate	1	1	0	0	3.04	0.97
Globigerinoides_sacculifer	3760	0.61	0	425	-0.798	1.277	G	"Oppo and Fairbanks, 1989"	0	macroperforate	1	1	0	0	3.04	0.97
Globigerinoides_sacculifer	3760	0.61	0	425	-0.572	1.326	G	"Oppo and Fairbanks, 1989"	0	macroperforate	1	1	0	0	3.04	0.97
Globigerinoides_sacculifer	3760	0.61	0	425	-0.137	1.129	G	"Oppo and Fairbanks, 1989"	0	macroperforate	1	1	0	0	3.04	0.97
Globigerinoides_sacculifer	3760	0.61	0	425	0.18	1.293	G	"Oppo and Fairbanks, 1989"	0	macroperforate	1	1	0	0	3.04	0.97
Globigerinoides_sacculifer	3760	0.61	0	425	0.321	1.505	G	"Oppo and Fairbanks, 1989"	0	macroperforate	1	1	0	0	3.04	0.97
Globigerinoides_sacculifer	3760	0.61	0	425	0.122	1.505	G	"Oppo and Fairbanks, 1989"	0	macroperforate	1	1	0	0	3.04	0.97
Globigerinoides_sacculifer	3760	0.61	0	425	0.381	1.46	G	"Oppo and Fairbanks, 1989"	0	macroperforate	1	1	0	0	3.04	0.97
Globigerinoides_sacculifer	3760	0.61	0	425	0.094	1.421	G	"Oppo and Fairbanks, 1989"	0	macroperforate	1	1	0	0	3.04	0.97
Globigerinoides_sacculifer	3623	0.61	0	425	-1.29	1.649	G	"Oppo and Fairbanks, 1989"	0	macroperforate	1	1	0	0	3.04	0.97
Globigerinoides_sacculifer	3623	0.61	0	425	-1.133	1.284	G	"Oppo and Fairbanks, 1989"	0	macroperforate	1	1	0	0	3.04	0.97
Globigerinoides_sacculifer	3623	0.61	0	425	-1.29	1.661	G	"Oppo and Fairbanks, 1989"	0	macroperforate	1	1	0	0	3.04	0.97
Globigerinoides_sacculifer	3623	0.61	0	425	-1.495	1.446	G	"Oppo and Fairbanks, 1989"	0	macroperforate	1	1	0	0	3.04	0.97
Globigerinoides_sacculifer	3623	0.61	0	425	-1.362	1.368	G	"Oppo and Fairbanks, 1989"	0	macroperforate	1	1	0	0	3.04	0.97
Globigerinoides_sacculifer	3623	0.61	0	425	-1.232	1.594	G	"Oppo and Fairbanks, 1989"	0	macroperforate	1	1	0	0	3.04	0.97
Globigerinoides_sacculifer	3623	0.61	0	425	-1.37	1.182	G	"Oppo and Fairbanks, 1989"	0	macroperforate	1	1	0	0	3.04	0.97
Globigerinoides_sacculifer	3623	0.61	0	425	-1.141	1.236	G	"Oppo and Fairbanks, 1989"	0	macroperforate	1	1	0	0	3.04	0.97
Globigerinoides_sacculifer	3623	0.61	0	425	-0.99	1.336	G	"Oppo and Fairbanks, 1989"	0	macroperforate	1	1	0	0	3.04	0.97
Globigerinoides_sacculifer	3623	0.61	0	425	-0.955	1.307	G	"Oppo and Fairbanks, 1989"	0	macroperforate	1	1	0	0	3.04	0.97
Globigerinoides_sacculifer	3623	0.61	0	425	-1.06	1.34	G	"Oppo and Fairbanks, 1989"	0	macroperforate	1	1	0	0	3.04	0.97
Globigerinoides_sacculifer	3623	0.61	0	425	-0.608	1.171	G	"Oppo and Fairbanks, 1989"	0	macroperforate	1	1	0	0	3.04	0.97
Globigerinoides_sacculifer	3623	0.61	0	425	-0.182	1.377	G	"Oppo and Fairbanks, 1989"	0	macroperforate	1	1	0	0	3.04	0.97
Globigerinoides_sacculifer	3623	0.61	0	425	-0.481	1.24	G	"Oppo and Fairbanks, 1989"	0	macroperforate	1	1	0	0	3.04	0.97
Globigerinoides_sacculifer	3623	0.61	0	425	-0.178	1.201	G	"Oppo and Fairbanks, 1989"	0	macroperforate	1	1	0	0	3.04	0.97
Globigerinoides_sacculifer	3623	0.61	0	425	0.077	1.174	G	"Oppo and Fairbanks, 1989"	0	macroperforate	1	1	0	0	3.04	0.97
Globigerinoides_sacculifer	3623	0.61	0	425	0.066	1.121	G	"Oppo and Fairbanks, 1989"	0	macroperforate	1	1	0	0	3.04	0.97
Globigerinoides_sacculifer	3623	0.61	0	425	0.425	1.23	G	"Oppo and Fairbanks, 1989"	0	macroperforate	1	1	0	0	3.04	0.97
Globigerinoides_sacculifer	3623	0.61	0	425	0.593	1.225	G	"Oppo and Fairbanks, 1989"	0	macroperforate	1	1	0	0	3.04	0.97
Globigerinoides_sacculifer	3623	0.61	0	425	0.299	1.299	G	"Oppo and Fairbanks, 1989"	0	macroperforate	1	1	0	0	3.04	0.97
Globigerinoides_sacculifer	3623	0.61	0	425	0.395	1.448	G	"Oppo and Fairbanks, 1989"	0	macroperforate	1	1	0	0	3.04	0.97
Globigerinoides_sacculifer	3623	0.61	0	425	0.26	1.429	G	"Oppo and Fairbanks, 1989"	0	macroperforate	1	1	0	0	3.04	0.97
Globigerinoides_sacculifer	3623	0.61	0	425	0.329	1.481	G	"Oppo and Fairbanks, 1989"	0	macroperforate	1	1	0	0	3.04	0.97
Globigerinoides_sacculifer	3623	0.61	0	475	0.26	1.64	G	"Oppo and Fairbanks, 1989"	0	macroperforate	1	1	0	0	3.04	0.97
Globigerinoides_sacculifer	3623	0.61	0	475	0.348	1.663	G	"Oppo and Fairbanks, 1989"	0	macroperforate	1	1	0	0	3.04	0.97
Globigerinoides_sacculifer	3623	0.61	0	475	0.315	1.816	G	"Oppo and Fairbanks, 1989"	0	macroperforate	1	1	0	0	3.04	0.97
Globigerinoides_sacculifer	3623	0.61	0	475	0.193	1.611	G	"Oppo and Fairbanks, 1989"	0	macroperforate	1	1	0	0	3.04	0.97
Globigerinoides_sacculifer	3760	0.61	0	475	-1.611	1.636	G	"Oppo and Fairbanks, 1989"	0	macroperforate	1	1	0	0	3.04	0.97
Globigerinoides_sacculifer	3760	0.61	0	475	-1.388	1.444	G	"Oppo and Fairbanks, 1989"	0	macroperforate	1	1	0	0	3.04	0.97
Globigerinoides_sacculifer	3760	0.61	0	475	-1.141	1.56	G	"Oppo and Fairbanks, 1989"	0	macroperforate	1	1	0	0	3.04	0.97
Globigerinoides_sacculifer	3760	0.61	0	475	-0.608	1.239	G	"Oppo and Fairbanks, 1989"	0	macroperforate	1	1	0	0	3.04	0.97
Globigerinoides_sacculifer	3760	0.61	0	475	-0.356	1.493	G	"Oppo and Fairbanks, 1989"	0	macroperforate	1	1	0	0	3.04	0.97
Globigerinoides_sacculifer	3760	0.61	0	475	-0.075	1.28	G	"Oppo and Fairbanks, 1989"	0	macroperforate	1	1	0	0	3.04	0.97
Globigerinoides_sacculifer	3760	0.61	0	475	0.031	1.495	G	"Oppo and Fairbanks, 1989"	0	macroperforate	1	1	0	0	3.04	0.97
Globigerinoides_sacculifer	3760	0.61	0	475	0.46	1.716	G	"Oppo and Fairbanks, 1989"	0	macroperforate	1	1	0	0	3.04	0.97
Globigerinoides_sacculifer	3760	0.61	0	475	0.243	1.587	G	"Oppo and Fairbanks, 1989"	0	macroperforate	1	1	0	0	3.04	0.97
Globigerinoides_sacculifer	3760	0.61	0	475	0.369	1.697	G	"Oppo and Fairbanks, 1989"	0	macroperforate	1	1	0	0	3.04	0.97
Globigerinoides_sacculifer	3760	0.61	0	475	0.184	1.738	G	"Oppo and Fairbanks, 1989"	0	macroperforate	1	1	0	0	3.04	0.97
Globigerinoides_sacculifer	3623	0.61	0	475	-1.028	1.723	G	"Oppo and Fairbanks, 1989"	0	macroperforate	1	1	0	0	3.04	0.97
Globigerinoides_sacculifer	3623	0.61	0	475	-1.112	1.713	G	"Oppo and Fairbanks, 1989"	0	macroperforate	1	1	0	0	3.04	0.97
Globigerinoides_sacculifer	3623	0.61	0	475	-1.207	1.593	G	"Oppo and Fairbanks, 1989"	0	macroperforate	1	1	0	0	3.04	0.97
Globigerinoides_sacculifer	3623	0.61	0	475	-1.266	1.589	G	"Oppo and Fairbanks, 1989"	0	macroperforate	1	1	0	0	3.04	0.97
Globigerinoides_sacculifer	3623	0.61	0	475	-1.284	1.782	G	"Oppo and Fairbanks, 1989"	0	macroperforate	1	1	0	0	3.04	0.97
Globigerinoides_sacculifer	3623	0.61	0	475	-1.551	1.228	G	"Oppo and Fairbanks, 1989"	0	macroperforate	1	1	0	0	3.04	0.97
Globigerinoides_sacculifer	3623	0.61	0	475	-1.301	1.713	G	"Oppo and Fairbanks, 1989"	0	macroperforate	1	1	0	0	3.04	0.97
Globigerinoides_sacculifer	3623	0.61	0	475	-0.967	1.347	G	"Oppo and Fairbanks, 1989"	0	macroperforate	1	1	0	0	3.04	0.97
Globigerinoides_sacculifer	3623	0.61	0	475	-0.772	1.398	G	"Oppo and Fairbanks, 1989"	0	macroperforate	1	1	0	0	3.04	0.97
Globigerinoides_sacculifer	3623	0.61	0	475	-0.738	1.382	G	"Oppo and Fairbanks, 1989"	0	macroperforate	1	1	0	0	3.04	0.97
Globigerinoides_sacculifer	3623	0.61	0	475	0.831	1.508	G	"Oppo and Fairbanks, 1989"	0	macroperforate	1	1	0	0	3.04	0.97
Globigerinoides_sacculifer	3623	0.61	0	475	-0.738	1.348	G	"Oppo and Fairbanks, 1989"	0	macroperforate	1	1	0	0	3.04	0.97
Globigerinoides_sacculifer	3623	0.61	0	475	-0.239	1.582	G	"Oppo and Fairbanks, 1989"	0	macroperforate	1	1	0	0	3.04	0.97
Globigerinoides_sacculifer	3623	0.61	0	475	-0.4	1.383	G	"Oppo and Fairbanks, 1989"	0	macroperforate	1	1	0	0	3.04	0.97
Globigerinoides_sacculifer	3623	0.61	0	475	-0.306	1.371	G	"Oppo and Fairbanks, 1989"	0	macroperforate	1	1	0	0	3.04	0.97
Globigerinoides_sacculifer	3623	0.61	0	475	-0.113	1.28	G	"Oppo and Fairbanks, 1989"	0	macroperforate	1	1	0	0	3.04	0.97
Globigerinoides_sacculifer	3623	0.61	0	475	0.376	1.422	G	"Oppo and Fairbanks, 1989"	0	macroperforate	1	1	0	0	3.04	0.97
Globigerinoides_sacculifer	3623	0.61	0	475	0.383	1.386	G	"Oppo and Fairbanks, 1989"	0	macroperforate	1	1	0	0	3.04	0.97
Globigerinoides_sacculifer	3623	0.61	0	475	0.295	1.496	G	"Oppo and Fairbanks, 1989"	0	macroperforate	1	1	0	0	3.04	0.97
Globigerinoides_sacculifer	3623	0.61	0	475	0.314	1.633	G	"Oppo and Fairbanks, 1989"	0	macroperforate	1	1	0	0	3.04	0.97
Globigerinoides_sacculifer	3623	0.61	0	475	0.337	1.663	G	"Oppo and Fairbanks, 1989"	0	macroperforate	1	1	0	0	3.04	0.97
Globigerinoides_sacculifer	3623	0.61	0	475	0.339	1.635	G	"Oppo and Fairbanks, 1989"	0	macroperforate	1	1	0	0	3.04	0.97
Globigerinoides_sacculifer	1598	0.61	0	505	-2.0033	NA	G	"Berger et al., 1978"	0	macroperforate	1	1	0	1	3.04	0.97
Globigerinoides_sacculifer	1598	0.61	0	505	NA	2.11	G	"Berger et al., 1978"	0	macroperforate	1	1	0	1	3.04	0.97
Globigerinoides_sacculifer	1598	0.61	0	505	NA	1.82	G	"Berger et al., 1978"	0	macroperforate	1	1	0	1	3.04	0.97
Globigerinoides_sacculifer	3623	0.61	0	525	0.231	1.822	G	"Oppo and Fairbanks, 1989"	0	macroperforate	1	1	0	0	3.04	0.97
Globigerinoides_sacculifer	3623	0.61	0	525	0.27	1.823	G	"Oppo and Fairbanks, 1989"	0	macroperforate	1	1	0	0	3.04	0.97
Globigerinoides_sacculifer	3623	0.61	0	525	0.405	1.901	G	"Oppo and Fairbanks, 1989"	0	macroperforate	1	1	0	0	3.04	0.97
Globigerinoides_sacculifer	3623	0.61	0	525	0.117	1.682	G	"Oppo and Fairbanks, 1989"	0	macroperforate	1	1	0	0	3.04	0.97
Globigerinoides_sacculifer	3760	0.61	0	525	-1.509	1.675	G	"Oppo and Fairbanks, 1989"	0	macroperforate	1	1	0	0	3.04	0.97
Globigerinoides_sacculifer	3760	0.61	0	525	-1.56	1.566	G	"Oppo and Fairbanks, 1989"	0	macroperforate	1	1	0	0	3.04	0.97
Globigerinoides_sacculifer	3760	0.61	0	525	-1.263	1.917	G	"Oppo and Fairbanks, 1989"	0	macroperforate	1	1	0	0	3.04	0.97
Globigerinoides_sacculifer	3760	0.61	0	525	-1.016	1.619	G	"Oppo and Fairbanks, 1989"	0	macroperforate	1	1	0	0	3.04	0.97
Globigerinoides_sacculifer	3760	0.61	0	525	-0.836	1.488	G	"Oppo and Fairbanks, 1989"	0	macroperforate	1	1	0	0	3.04	0.97
Globigerinoides_sacculifer	3760	0.61	0	525	-0.56	1.739	G	"Oppo and Fairbanks, 1989"	0	macroperforate	1	1	0	0	3.04	0.97
Globigerinoides_sacculifer	3760	0.61	0	525	-0.146	1.6	G	"Oppo and Fairbanks, 1989"	0	macroperforate	1	1	0	0	3.04	0.97
Globigerinoides_sacculifer	3760	0.61	0	525	0.105	1.651	G	"Oppo and Fairbanks, 1989"	0	macroperforate	1	1	0	0	3.04	0.97
Globigerinoides_sacculifer	3760	0.61	0	525	0.305	1.809	G	"Oppo and Fairbanks, 1989"	0	macroperforate	1	1	0	0	3.04	0.97
Globigerinoides_sacculifer	3760	0.61	0	525	0.3002	1.691	G	"Oppo and Fairbanks, 1989"	0	macroperforate	1	1	0	0	3.04	0.97
Globigerinoides_sacculifer	3760	0.61	0	525	0.357	1.804	G	"Oppo and Fairbanks, 1989"	0	macroperforate	1	1	0	0	3.04	0.97
Globigerinoides_sacculifer	3760	0.61	0	525	0.319	1.837	G	"Oppo and Fairbanks, 1989"	0	macroperforate	1	1	0	0	3.04	0.97
Globigerinoides_sacculifer	3623	0.61	0	525	-1.116	1.897	G	"Oppo and Fairbanks, 1989"	0	macroperforate	1	1	0	0	3.04	0.97
Globigerinoides_sacculifer	3623	0.61	0	525	-1.455	1.772	G	"Oppo and Fairbanks, 1989"	0	macroperforate	1	1	0	0	3.04	0.97
Globigerinoides_sacculifer	3623	0.61	0	525	-1.028	1.637	G	"Oppo and Fairbanks, 1989"	0	macroperforate	1	1	0	0	3.04	0.97
Globigerinoides_sacculifer	3623	0.61	0	525	-1.287	1.788	G	"Oppo and Fairbanks, 1989"	0	macroperforate	1	1	0	0	3.04	0.97
Globigerinoides_sacculifer	3623	0.61	0	525	-1.337	1.784	G	"Oppo and Fairbanks, 1989"	0	macroperforate	1	1	0	0	3.04	0.97
Globigerinoides_sacculifer	3623	0.61	0	525	-1.195	1.623	G	"Oppo and Fairbanks, 1989"	0	macroperforate	1	1	0	0	3.04	0.97
Globigerinoides_sacculifer	3623	0.61	0	525	-1.251	1.695	G	"Oppo and Fairbanks, 1989"	0	macroperforate	1	1	0	0	3.04	0.97
Globigerinoides_sacculifer	3623	0.61	0	525	-1.434	1.528	G	"Oppo and Fairbanks, 1989"	0	macroperforate	1	1	0	0	3.04	0.97
Globigerinoides_sacculifer	3623	0.61	0	525	-1.313	1.801	G	"Oppo and Fairbanks, 1989"	0	macroperforate	1	1	0	0	3.04	0.97
Globigerinoides_sacculifer	3623	0.61	0	525	-0.767	1.541	G	"Oppo and Fairbanks, 1989"	0	macroperforate	1	1	0	0	3.04	0.97
Globigerinoides_sacculifer	3623	0.61	0	525	-0.95	1.783	G	"Oppo and Fairbanks, 1989"	0	macroperforate	1	1	0	0	3.04	0.97
Globigerinoides_sacculifer	3623	0.61	0	525	-0.776	1.458	G	"Oppo and Fairbanks, 1989"	0	macroperforate	1	1	0	0	3.04	0.97
Globigerinoides_sacculifer	3623	0.61	0	525	-0.791	1.529	G	"Oppo and Fairbanks, 1989"	0	macroperforate	1	1	0	0	3.04	0.97
Globigerinoides_sacculifer	3623	0.61	0	525	-0.474	1.43	G	"Oppo and Fairbanks, 1989"	0	macroperforate	1	1	0	0	3.04	0.97
Globigerinoides_sacculifer	3623	0.61	0	525	-0.28	1.389	G	"Oppo and Fairbanks, 1989"	0	macroperforate	1	1	0	0	3.04	0.97
Globigerinoides_sacculifer	3623	0.61	0	525	-0.564	1.464	G	"Oppo and Fairbanks, 1989"	0	macroperforate	1	1	0	0	3.04	0.97
Globigerinoides_sacculifer	3623	0.61	0	525	-0.206	1.458	G	"Oppo and Fairbanks, 1989"	0	macroperforate	1	1	0	0	3.04	0.97
Globigerinoides_sacculifer	3623	0.61	0	525	0.081	1.619	G	"Oppo and Fairbanks, 1989"	0	macroperforate	1	1	0	0	3.04	0.97
Globigerinoides_sacculifer	3623	0.61	0	525	-0.086	1.362	G	"Oppo and Fairbanks, 1989"	0	macroperforate	1	1	0	0	3.04	0.97
Globigerinoides_sacculifer	3623	0.61	0	525	0.34	1.633	G	"Oppo and Fairbanks, 1989"	0	macroperforate	1	1	0	0	3.04	0.97
Globigerinoides_sacculifer	3623	0.61	0	525	0.6	1.84	G	"Oppo and Fairbanks, 1989"	0	macroperforate	1	1	0	0	3.04	0.97
Globigerinoides_sacculifer	3623	0.61	0	525	0.367	1.648	G	"Oppo and Fairbanks, 1989"	0	macroperforate	1	1	0	0	3.04	0.97
Globigerinoides_sacculifer	3623	0.61	0	525	0.387	1.695	G	"Oppo and Fairbanks, 1989"	0	macroperforate	1	1	0	0	3.04	0.97
Globigerinoides_sacculifer	3623	0.61	0	525	0.376	1.792	G	"Oppo and Fairbanks, 1989"	0	macroperforate	1	1	0	0	3.04	0.97
Globigerinoides_sacculifer	3623	0.61	0	525	0.357	1.844	G	"Oppo and Fairbanks, 1989"	0	macroperforate	1	1	0	0	3.04	0.97
Globigerinoides_sacculifer	3760	0.61	0	574	0.256	1.849	G	"Oppo and Fairbanks, 1989"	0	macroperforate	1	1	0	0	3.04	0.97
Globigerinoides_sacculifer	3760	0.61	0	574	0.22	1.648	G	"Oppo and Fairbanks, 1989"	0	macroperforate	1	1	0	0	3.04	0.97
Globigerinoides_sacculifer	3623	0.61	0	575	0.409	1.972	G	"Oppo and Fairbanks, 1989"	0	macroperforate	1	1	0	0	3.04	0.97
Globigerinoides_sacculifer	3623	0.61	0	575	0.343	1.942	G	"Oppo and Fairbanks, 1989"	0	macroperforate	1	1	0	0	3.04	0.97
Globigerinoides_sacculifer	3623	0.61	0	575	0.312	1.838	G	"Oppo and Fairbanks, 1989"	0	macroperforate	1	1	0	0	3.04	0.97
Globigerinoides_sacculifer	3623	0.61	0	575	0.397	1.974	G	"Oppo and Fairbanks, 1989"	0	macroperforate	1	1	0	0	3.04	0.97
Globigerinoides_sacculifer	3760	0.61	0	575	-1.52	1.629	G	"Oppo and Fairbanks, 1989"	0	macroperforate	1	1	0	0	3.04	0.97
Globigerinoides_sacculifer	3760	0.61	0	575	-1.588	1.75	G	"Oppo and Fairbanks, 1989"	0	macroperforate	1	1	0	0	3.04	0.97
Globigerinoides_sacculifer	3760	0.61	0	575	-1.301	1.978	G	"Oppo and Fairbanks, 1989"	0	macroperforate	1	1	0	0	3.04	0.97
Globigerinoides_sacculifer	3760	0.61	0	575	-1.085	1.716	G	"Oppo and Fairbanks, 1989"	0	macroperforate	1	1	0	0	3.04	0.97
Globigerinoides_sacculifer	3760	0.61	0	575	-0.707	1.813	G	"Oppo and Fairbanks, 1989"	0	macroperforate	1	1	0	0	3.04	0.97
Globigerinoides_sacculifer	3760	0.61	0	575	-0.204	1.668	G	"Oppo and Fairbanks, 1989"	0	macroperforate	1	1	0	0	3.04	0.97
Globigerinoides_sacculifer	3760	0.61	0	575	-0.025	1.675	G	"Oppo and Fairbanks, 1989"	0	macroperforate	1	1	0	0	3.04	0.97
Globigerinoides_sacculifer	3760	0.61	0	575	0.021	1.721	G	"Oppo and Fairbanks, 1989"	0	macroperforate	1	1	0	0	3.04	0.97
Globigerinoides_sacculifer	3760	0.61	0	575	0.195	2.046	G	"Oppo and Fairbanks, 1989"	0	macroperforate	1	1	0	0	3.04	0.97
Globigerinoides_sacculifer	3623	0.61	0	575	-1.212	2.127	G	"Oppo and Fairbanks, 1989"	0	macroperforate	1	1	0	0	3.04	0.97
Globigerinoides_sacculifer	3623	0.61	0	575	-1.293	2.055	G	"Oppo and Fairbanks, 1989"	0	macroperforate	1	1	0	0	3.04	0.97
Globigerinoides_sacculifer	3623	0.61	0	575	-1.116	2.118	G	"Oppo and Fairbanks, 1989"	0	macroperforate	1	1	0	0	3.04	0.97
Globigerinoides_sacculifer	3623	0.61	0	575	-1.553	1.739	G	"Oppo and Fairbanks, 1989"	0	macroperforate	1	1	0	0	3.04	0.97
Globigerinoides_sacculifer	3623	0.61	0	575	-1.316	1.798	G	"Oppo and Fairbanks, 1989"	0	macroperforate	1	1	0	0	3.04	0.97
Globigerinoides_sacculifer	3623	0.61	0	575	-1.298	1.986	G	"Oppo and Fairbanks, 1989"	0	macroperforate	1	1	0	0	3.04	0.97
Globigerinoides_sacculifer	3623	0.61	0	575	-1.293	1.569	G	"Oppo and Fairbanks, 1989"	0	macroperforate	1	1	0	0	3.04	0.97
Globigerinoides_sacculifer	3623	0.61	0	575	-1.226	1.888	G	"Oppo and Fairbanks, 1989"	0	macroperforate	1	1	0	0	3.04	0.97
Globigerinoides_sacculifer	3623	0.61	0	575	-0.985	1.766	G	"Oppo and Fairbanks, 1989"	0	macroperforate	1	1	0	0	3.04	0.97
Globigerinoides_sacculifer	3623	0.61	0	575	-0.896	1.605	G	"Oppo and Fairbanks, 1989"	0	macroperforate	1	1	0	0	3.04	0.97
Globigerinoides_sacculifer	3623	0.61	0	575	-0.627	1.58	G	"Oppo and Fairbanks, 1989"	0	macroperforate	1	1	0	0	3.04	0.97
Globigerinoides_sacculifer	3623	0.61	0	575	-1.067	1.659	G	"Oppo and Fairbanks, 1989"	0	macroperforate	1	1	0	0	3.04	0.97
Globigerinoides_sacculifer	3623	0.61	0	575	-0.527	1.561	G	"Oppo and Fairbanks, 1989"	0	macroperforate	1	1	0	0	3.04	0.97
Globigerinoides_sacculifer	3623	0.61	0	575	-0.104	1.638	G	"Oppo and Fairbanks, 1989"	0	macroperforate	1	1	0	0	3.04	0.97
Globigerinoides_sacculifer	3623	0.61	0	575	-0.278	1.637	G	"Oppo and Fairbanks, 1989"	0	macroperforate	1	1	0	0	3.04	0.97
Globigerinoides_sacculifer	3623	0.61	0	575	-0.156	1.39	G	"Oppo and Fairbanks, 1989"	0	macroperforate	1	1	0	0	3.04	0.97
Globigerinoides_sacculifer	3623	0.61	0	575	-0.19	1.538	G	"Oppo and Fairbanks, 1989"	0	macroperforate	1	1	0	0	3.04	0.97
Globigerinoides_sacculifer	3623	0.61	0	575	0.042	1.423	G	"Oppo and Fairbanks, 1989"	0	macroperforate	1	1	0	0	3.04	0.97
Globigerinoides_sacculifer	3623	0.61	0	575	0.091	1.633	G	"Oppo and Fairbanks, 1989"	0	macroperforate	1	1	0	0	3.04	0.97
Globigerinoides_sacculifer	3623	0.61	0	575	0.363	1.693	G	"Oppo and Fairbanks, 1989"	0	macroperforate	1	1	0	0	3.04	0.97
Globigerinoides_sacculifer	3623	0.61	0	575	0.421	1.946	G	"Oppo and Fairbanks, 1989"	0	macroperforate	1	1	0	0	3.04	0.97
Globigerinoides_sacculifer	3623	0.61	0	575	0.24	1.826	G	"Oppo and Fairbanks, 1989"	0	macroperforate	1	1	0	0	3.04	0.97
Globigerinoides_sacculifer	3623	0.61	0	575	0.353	1.868	G	"Oppo and Fairbanks, 1989"	0	macroperforate	1	1	0	0	3.04	0.97
Globigerinoides_sacculifer	3623	0.61	0	575	0.448	1.88	G	"Oppo and Fairbanks, 1989"	0	macroperforate	1	1	0	0	3.04	0.97
Globigerinoides_sacculifer	3623	0.61	0	575	0.42	1.928	G	"Oppo and Fairbanks, 1989"	0	macroperforate	1	1	0	0	3.04	0.97
Globigerinoides_sacculifer	1598	0.61	0	590	-2.1833	2.3	G	"Berger et al., 1978"	0	macroperforate	1	1	0	1	3.04	0.97
Globigerinoides_sacculifer	3623	0.61	0	625	0.314	1.892	G	"Oppo and Fairbanks, 1989"	0	macroperforate	1	1	0	0	3.04	0.97
Globigerinoides_sacculifer	3623	0.61	0	625	0.371	2.087	G	"Oppo and Fairbanks, 1989"	0	macroperforate	1	1	0	0	3.04	0.97
Globigerinoides_sacculifer	3623	0.61	0	625	0.307	2.102	G	"Oppo and Fairbanks, 1989"	0	macroperforate	1	1	0	0	3.04	0.97
Globigerinoides_sacculifer	3623	0.61	0	625	0.236	1.986	G	"Oppo and Fairbanks, 1989"	0	macroperforate	1	1	0	0	3.04	0.97
Globigerinoides_sacculifer	3760	0.61	0	625	-1.423	1.802	G	"Oppo and Fairbanks, 1989"	0	macroperforate	1	1	0	0	3.04	0.97
Globigerinoides_sacculifer	3760	0.61	0	625	-1.392	1.956	G	"Oppo and Fairbanks, 1989"	0	macroperforate	1	1	0	0	3.04	0.97
Globigerinoides_sacculifer	3760	0.61	0	625	-1.15	1.985	G	"Oppo and Fairbanks, 1989"	0	macroperforate	1	1	0	0	3.04	0.97
Globigerinoides_sacculifer	3760	0.61	0	625	-1.214	1.829	G	"Oppo and Fairbanks, 1989"	0	macroperforate	1	1	0	0	3.04	0.97
Globigerinoides_sacculifer	3760	0.61	0	625	-0.271	1.719	G	"Oppo and Fairbanks, 1989"	0	macroperforate	1	1	0	0	3.04	0.97
Globigerinoides_sacculifer	3760	0.61	0	625	-0.441	1.977	G	"Oppo and Fairbanks, 1989"	0	macroperforate	1	1	0	0	3.04	0.97
Globigerinoides_sacculifer	3760	0.61	0	625	-0.049	1.746	G	"Oppo and Fairbanks, 1989"	0	macroperforate	1	1	0	0	3.04	0.97
Globigerinoides_sacculifer	3760	0.61	0	625	0.33	2.001	G	"Oppo and Fairbanks, 1989"	0	macroperforate	1	1	0	0	3.04	0.97
Globigerinoides_sacculifer	3760	0.61	0	625	0.384	2.022	G	"Oppo and Fairbanks, 1989"	0	macroperforate	1	1	0	0	3.04	0.97
Globigerinoides_sacculifer	3760	0.61	0	625	0.283	2.045	G	"Oppo and Fairbanks, 1989"	0	macroperforate	1	1	0	0	3.04	0.97
Globigerinoides_sacculifer	3760	0.61	0	625	0.343	2.124	G	"Oppo and Fairbanks, 1989"	0	macroperforate	1	1	0	0	3.04	0.97
Globigerinoides_sacculifer	3760	0.61	0	625	0.275	1.941	G	"Oppo and Fairbanks, 1989"	0	macroperforate	1	1	0	0	3.04	0.97
Globigerinoides_sacculifer	3623	0.61	0	625	-1.209	2.198	G	"Oppo and Fairbanks, 1989"	0	macroperforate	1	1	0	0	3.04	0.97
Globigerinoides_sacculifer	3623	0.61	0	625	-1.358	2.081	G	"Oppo and Fairbanks, 1989"	0	macroperforate	1	1	0	0	3.04	0.97
Globigerinoides_sacculifer	3623	0.61	0	625	-1.212	1.953	G	"Oppo and Fairbanks, 1989"	0	macroperforate	1	1	0	0	3.04	0.97
Globigerinoides_sacculifer	3623	0.61	0	625	-1.292	2.131	G	"Oppo and Fairbanks, 1989"	0	macroperforate	1	1	0	0	3.04	0.97
Globigerinoides_sacculifer	3623	0.61	0	625	-1.432	2.041	G	"Oppo and Fairbanks, 1989"	0	macroperforate	1	1	0	0	3.04	0.97
Globigerinoides_sacculifer	3623	0.61	0	625	-1.303	2.173	G	"Oppo and Fairbanks, 1989"	0	macroperforate	1	1	0	0	3.04	0.97
Globigerinoides_sacculifer	3623	0.61	0	625	-1.298	2.263	G	"Oppo and Fairbanks, 1989"	0	macroperforate	1	1	0	0	3.04	0.97
Globigerinoides_sacculifer	3623	0.61	0	625	-1.461	1.848	G	"Oppo and Fairbanks, 1989"	0	macroperforate	1	1	0	0	3.04	0.97
Globigerinoides_sacculifer	3623	0.61	0	625	-1.457	1.999	G	"Oppo and Fairbanks, 1989"	0	macroperforate	1	1	0	0	3.04	0.97
Globigerinoides_sacculifer	3623	0.61	0	625	-1.354	1.962	G	"Oppo and Fairbanks, 1989"	0	macroperforate	1	1	0	0	3.04	0.97
Globigerinoides_sacculifer	3623	0.61	0	625	-0.875	1.855	G	"Oppo and Fairbanks, 1989"	0	macroperforate	1	1	0	0	3.04	0.97
Globigerinoides_sacculifer	3623	0.61	0	625	-0.768	1.704	G	"Oppo and Fairbanks, 1989"	0	macroperforate	1	1	0	0	3.04	0.97
Globigerinoides_sacculifer	3623	0.61	0	625	-0.837	1.756	G	"Oppo and Fairbanks, 1989"	0	macroperforate	1	1	0	0	3.04	0.97
Globigerinoides_sacculifer	3623	0.61	0	625	-1.092	1.765	G	"Oppo and Fairbanks, 1989"	0	macroperforate	1	1	0	0	3.04	0.97
Globigerinoides_sacculifer	3623	0.61	0	625	-0.544	1.738	G	"Oppo and Fairbanks, 1989"	0	macroperforate	1	1	0	0	3.04	0.97
Globigerinoides_sacculifer	3623	0.61	0	625	-0.279	1.707	G	"Oppo and Fairbanks, 1989"	0	macroperforate	1	1	0	0	3.04	0.97
Globigerinoides_sacculifer	3623	0.61	0	625	-0.313	1.759	G	"Oppo and Fairbanks, 1989"	0	macroperforate	1	1	0	0	3.04	0.97
Globigerinoides_sacculifer	3623	0.61	0	625	-0.208	1.652	G	"Oppo and Fairbanks, 1989"	0	macroperforate	1	1	0	0	3.04	0.97
Globigerinoides_sacculifer	3623	0.61	0	625	-0.134	1.709	G	"Oppo and Fairbanks, 1989"	0	macroperforate	1	1	0	0	3.04	0.97
Globigerinoides_sacculifer	3623	0.61	0	625	-0.14	1.408	G	"Oppo and Fairbanks, 1989"	0	macroperforate	1	1	0	0	3.04	0.97
Globigerinoides_sacculifer	3623	0.61	0	625	0.433	1.821	G	"Oppo and Fairbanks, 1989"	0	macroperforate	1	1	0	0	3.04	0.97
Globigerinoides_sacculifer	3623	0.61	0	625	0.459	1.993	G	"Oppo and Fairbanks, 1989"	0	macroperforate	1	1	0	0	3.04	0.97
Globigerinoides_sacculifer	3623	0.61	0	625	0.545	1.883	G	"Oppo and Fairbanks, 1989"	0	macroperforate	1	1	0	0	3.04	0.97
Globigerinoides_sacculifer	3623	0.61	0	625	0.518	1.796	G	"Oppo and Fairbanks, 1989"	0	macroperforate	1	1	0	0	3.04	0.97
Globigerinoides_sacculifer	3623	0.61	0	625	0.481	1.861	G	"Oppo and Fairbanks, 1989"	0	macroperforate	1	1	0	0	3.04	0.97
Globigerinoides_sacculifer	3623	0.61	0	625	0.396	2.083	G	"Oppo and Fairbanks, 1989"	0	macroperforate	1	1	0	0	3.04	0.97
Globigerinoides_sacculifer	3623	0.61	0	625	0.321	2.047	G	"Oppo and Fairbanks, 1989"	0	macroperforate	1	1	0	0	3.04	0.97
Globigerinoides_sacculifer	3623	0.61	0	675	0.273	1.87	G	"Oppo and Fairbanks, 1989"	0	macroperforate	1	1	0	0	3.04	0.97
Globigerinoides_sacculifer	3623	0.61	0	675	0.455	2.271	G	"Oppo and Fairbanks, 1989"	0	macroperforate	1	1	0	0	3.04	0.97
Globigerinoides_sacculifer	3623	0.61	0	675	0.428	2.184	G	"Oppo and Fairbanks, 1989"	0	macroperforate	1	1	0	0	3.04	0.97
Globigerinoides_sacculifer	3623	0.61	0	675	0.066	2.128	G	"Oppo and Fairbanks, 1989"	0	macroperforate	1	1	0	0	3.04	0.97
Globigerinoides_sacculifer	3760	0.61	0	675	-1.488	2.093	G	"Oppo and Fairbanks, 1989"	0	macroperforate	1	1	0	0	3.04	0.97
Globigerinoides_sacculifer	3760	0.61	0	675	-1.369	2.294	G	"Oppo and Fairbanks, 1989"	0	macroperforate	1	1	0	0	3.04	0.97
Globigerinoides_sacculifer	3760	0.61	0	675	-1.751	1.826	G	"Oppo and Fairbanks, 1989"	0	macroperforate	1	1	0	0	3.04	0.97
Globigerinoides_sacculifer	3760	0.61	0	675	-1.057	1.878	G	"Oppo and Fairbanks, 1989"	0	macroperforate	1	1	0	0	3.04	0.97
Globigerinoides_sacculifer	3760	0.61	0	675	-0.45	1.872	G	"Oppo and Fairbanks, 1989"	0	macroperforate	1	1	0	0	3.04	0.97
Globigerinoides_sacculifer	3760	0.61	0	675	-0.174	2.035	G	"Oppo and Fairbanks, 1989"	0	macroperforate	1	1	0	0	3.04	0.97
Globigerinoides_sacculifer	3760	0.61	0	675	-0.195	1.939	G	"Oppo and Fairbanks, 1989"	0	macroperforate	1	1	0	0	3.04	0.97
Globigerinoides_sacculifer	3760	0.61	0	675	0.332	1.912	G	"Oppo and Fairbanks, 1989"	0	macroperforate	1	1	0	0	3.04	0.97
Globigerinoides_sacculifer	3760	0.61	0	675	0.383	2.036	G	"Oppo and Fairbanks, 1989"	0	macroperforate	1	1	0	0	3.04	0.97
Globigerinoides_sacculifer	3760	0.61	0	675	0.398	2.232	G	"Oppo and Fairbanks, 1989"	0	macroperforate	1	1	0	0	3.04	0.97
Globigerinoides_sacculifer	3760	0.61	0	675	0.229	2.214	G	"Oppo and Fairbanks, 1989"	0	macroperforate	1	1	0	0	3.04	0.97
Globigerinoides_sacculifer	3760	0.61	0	675	0.26	2.221	G	"Oppo and Fairbanks, 1989"	0	macroperforate	1	1	0	0	3.04	0.97
Globigerinoides_sacculifer	3623	0.61	0	675	-1.365	2.299	G	"Oppo and Fairbanks, 1989"	0	macroperforate	1	1	0	0	3.04	0.97
Globigerinoides_sacculifer	3623	0.61	0	675	-1.447	2.155	G	"Oppo and Fairbanks, 1989"	0	macroperforate	1	1	0	0	3.04	0.97
Globigerinoides_sacculifer	3623	0.61	0	675	-1.209	2.252	G	"Oppo and Fairbanks, 1989"	0	macroperforate	1	1	0	0	3.04	0.97
Globigerinoides_sacculifer	3623	0.61	0	675	-1.164	2.044	G	"Oppo and Fairbanks, 1989"	0	macroperforate	1	1	0	0	3.04	0.97
Globigerinoides_sacculifer	3623	0.61	0	675	-1.503	2.211	G	"Oppo and Fairbanks, 1989"	0	macroperforate	1	1	0	0	3.04	0.97
Globigerinoides_sacculifer	3623	0.61	0	675	-1.129	2.169	G	"Oppo and Fairbanks, 1989"	0	macroperforate	1	1	0	0	3.04	0.97
Globigerinoides_sacculifer	3623	0.61	0	675	-1.077	1.858	G	"Oppo and Fairbanks, 1989"	0	macroperforate	1	1	0	0	3.04	0.97
Globigerinoides_sacculifer	3623	0.61	0	675	-1.25	2.03	G	"Oppo and Fairbanks, 1989"	0	macroperforate	1	1	0	0	3.04	0.97
Globigerinoides_sacculifer	3623	0.61	0	675	-1.274	2.032	G	"Oppo and Fairbanks, 1989"	0	macroperforate	1	1	0	0	3.04	0.97
Globigerinoides_sacculifer	3623	0.61	0	675	-0.884	1.832	G	"Oppo and Fairbanks, 1989"	0	macroperforate	1	1	0	0	3.04	0.97
Globigerinoides_sacculifer	3623	0.61	0	675	-0.829	1.789	G	"Oppo and Fairbanks, 1989"	0	macroperforate	1	1	0	0	3.04	0.97
Globigerinoides_sacculifer	3623	0.61	0	675	-0.649	1.746	G	"Oppo and Fairbanks, 1989"	0	macroperforate	1	1	0	0	3.04	0.97
Globigerinoides_sacculifer	3623	0.61	0	675	-1.194	1.646	G	"Oppo and Fairbanks, 1989"	0	macroperforate	1	1	0	0	3.04	0.97
Globigerinoides_sacculifer	3623	0.61	0	675	-0.539	1.761	G	"Oppo and Fairbanks, 1989"	0	macroperforate	1	1	0	0	3.04	0.97
Globigerinoides_sacculifer	3623	0.61	0	675	-0.015	1.706	G	"Oppo and Fairbanks, 1989"	0	macroperforate	1	1	0	0	3.04	0.97
Globigerinoides_sacculifer	3623	0.61	0	675	0.183	2.014	G	"Oppo and Fairbanks, 1989"	0	macroperforate	1	1	0	0	3.04	0.97
Globigerinoides_sacculifer	3623	0.61	0	675	0.545	1.872	G	"Oppo and Fairbanks, 1989"	0	macroperforate	1	1	0	0	3.04	0.97
Globigerinoides_sacculifer	3623	0.61	0	675	0.481	2.017	G	"Oppo and Fairbanks, 1989"	0	macroperforate	1	1	0	0	3.04	0.97
Globigerinoides_sacculifer	3623	0.61	0	675	0.332	2.059	G	"Oppo and Fairbanks, 1989"	0	macroperforate	1	1	0	0	3.04	0.97
Globigerinoides_sacculifer	3623	0.61	0	675	0.356	1.908	G	"Oppo and Fairbanks, 1989"	0	macroperforate	1	1	0	0	3.04	0.97
Globigerinoides_sacculifer	3623	0.61	0	675	0.287	2.143	G	"Oppo and Fairbanks, 1989"	0	macroperforate	1	1	0	0	3.04	0.97
Globigerinoides_sacculifer	3623	0.61	0	676	-0.377	1.787	G	"Oppo and Fairbanks, 1989"	0	macroperforate	1	1	0	0	3.04	0.97
Globigerinoides_sacculifer	3623	0.61	0	676	-0.568	1.948	G	"Oppo and Fairbanks, 1989"	0	macroperforate	1	1	0	0	3.04	0.97
Globigerinoides_sacculifer	3623	0.61	0	676	-0.23	1.829	G	"Oppo and Fairbanks, 1989"	0	macroperforate	1	1	0	0	3.04	0.97
Globigerinoides_sacculifer	3623	0.61	0	676	-0.035	1.764	G	"Oppo and Fairbanks, 1989"	0	macroperforate	1	1	0	0	3.04	0.97
Globigerinoides_sacculifer	3623	0.61	0	725	0.453	2.022	G	"Oppo and Fairbanks, 1989"	0	macroperforate	1	1	0	0	3.04	0.97
Globigerinoides_sacculifer	3623	0.61	0	725	0.371	2.212	G	"Oppo and Fairbanks, 1989"	0	macroperforate	1	1	0	0	3.04	0.97
Globigerinoides_sacculifer	3623	0.61	0	725	0.302	2.326	G	"Oppo and Fairbanks, 1989"	0	macroperforate	1	1	0	0	3.04	0.97
Globigerinoides_sacculifer	3623	0.61	0	725	0.172	2.231	G	"Oppo and Fairbanks, 1989"	0	macroperforate	1	1	0	0	3.04	0.97
Globigerinoides_sacculifer	3760	0.61	0	725	-1.417	2.192	G	"Oppo and Fairbanks, 1989"	0	macroperforate	1	1	0	0	3.04	0.97
Globigerinoides_sacculifer	3760	0.61	0	725	-1.399	2.104	G	"Oppo and Fairbanks, 1989"	0	macroperforate	1	1	0	0	3.04	0.97
Globigerinoides_sacculifer	3760	0.61	0	725	-1.22	2.02	G	"Oppo and Fairbanks, 1989"	0	macroperforate	1	1	0	0	3.04	0.97
Globigerinoides_sacculifer	3760	0.61	0	725	-1.019	1.842	G	"Oppo and Fairbanks, 1989"	0	macroperforate	1	1	0	0	3.04	0.97
Globigerinoides_sacculifer	3760	0.61	0	725	-0.323	2.039	G	"Oppo and Fairbanks, 1989"	0	macroperforate	1	1	0	0	3.04	0.97
Globigerinoides_sacculifer	3760	0.61	0	725	-0.475	1.875	G	"Oppo and Fairbanks, 1989"	0	macroperforate	1	1	0	0	3.04	0.97
Globigerinoides_sacculifer	3760	0.61	0	725	-0.343	1.888	G	"Oppo and Fairbanks, 1989"	0	macroperforate	1	1	0	0	3.04	0.97
Globigerinoides_sacculifer	3760	0.61	0	725	0.262	2.168	G	"Oppo and Fairbanks, 1989"	0	macroperforate	1	1	0	0	3.04	0.97
Globigerinoides_sacculifer	3760	0.61	0	725	0.358	1.972	G	"Oppo and Fairbanks, 1989"	0	macroperforate	1	1	0	0	3.04	0.97
Globigerinoides_sacculifer	3760	0.61	0	725	0.357	1.822	G	"Oppo and Fairbanks, 1989"	0	macroperforate	1	1	0	0	3.04	0.97
Globigerinoides_sacculifer	3760	0.61	0	725	0.092	2.257	G	"Oppo and Fairbanks, 1989"	0	macroperforate	1	1	0	0	3.04	0.97
Globigerinoides_sacculifer	3623	0.61	0	725	-1.301	2.339	G	"Oppo and Fairbanks, 1989"	0	macroperforate	1	1	0	0	3.04	0.97
Globigerinoides_sacculifer	3623	0.61	0	725	-1.235	2.414	G	"Oppo and Fairbanks, 1989"	0	macroperforate	1	1	0	0	3.04	0.97
Globigerinoides_sacculifer	3623	0.61	0	725	-1.365	2.316	G	"Oppo and Fairbanks, 1989"	0	macroperforate	1	1	0	0	3.04	0.97
Globigerinoides_sacculifer	3623	0.61	0	725	-1.03	2.117	G	"Oppo and Fairbanks, 1989"	0	macroperforate	1	1	0	0	3.04	0.97
Globigerinoides_sacculifer	3623	0.61	0	725	-1.404	2.181	G	"Oppo and Fairbanks, 1989"	0	macroperforate	1	1	0	0	3.04	0.97
Globigerinoides_sacculifer	3623	0.61	0	725	-1.321	2.304	G	"Oppo and Fairbanks, 1989"	0	macroperforate	1	1	0	0	3.04	0.97
Globigerinoides_sacculifer	3623	0.61	0	725	-1.39	2.196	G	"Oppo and Fairbanks, 1989"	0	macroperforate	1	1	0	0	3.04	0.97
Globigerinoides_sacculifer	3623	0.61	0	725	-1.156	2.196	G	"Oppo and Fairbanks, 1989"	0	macroperforate	1	1	0	0	3.04	0.97
Globigerinoides_sacculifer	3623	0.61	0	725	-0.928	1.933	G	"Oppo and Fairbanks, 1989"	0	macroperforate	1	1	0	0	3.04	0.97
Globigerinoides_sacculifer	3623	0.61	0	725	-0.798	1.943	G	"Oppo and Fairbanks, 1989"	0	macroperforate	1	1	0	0	3.04	0.97
Globigerinoides_sacculifer	3623	0.61	0	725	-0.901	1.854	G	"Oppo and Fairbanks, 1989"	0	macroperforate	1	1	0	0	3.04	0.97
Globigerinoides_sacculifer	3623	0.61	0	725	-1.052	2.243	G	"Oppo and Fairbanks, 1989"	0	macroperforate	1	1	0	0	3.04	0.97
Globigerinoides_sacculifer	3623	0.61	0	725	-0.727	2.016	G	"Oppo and Fairbanks, 1989"	0	macroperforate	1	1	0	0	3.04	0.97
Globigerinoides_sacculifer	3623	0.61	0	725	-0.137	1.877	G	"Oppo and Fairbanks, 1989"	0	macroperforate	1	1	0	0	3.04	0.97
Globigerinoides_sacculifer	3623	0.61	0	725	-0.459	2.022	G	"Oppo and Fairbanks, 1989"	0	macroperforate	1	1	0	0	3.04	0.97
Globigerinoides_sacculifer	3623	0.61	0	725	-0.125	1.828	G	"Oppo and Fairbanks, 1989"	0	macroperforate	1	1	0	0	3.04	0.97
Globigerinoides_sacculifer	3623	0.61	0	725	-0.067	1.902	G	"Oppo and Fairbanks, 1989"	0	macroperforate	1	1	0	0	3.04	0.97
Globigerinoides_sacculifer	3623	0.61	0	725	0.706	2.145	G	"Oppo and Fairbanks, 1989"	0	macroperforate	1	1	0	0	3.04	0.97
Globigerinoides_sacculifer	3623	0.61	0	725	0.259	2.05	G	"Oppo and Fairbanks, 1989"	0	macroperforate	1	1	0	0	3.04	0.97
Globigerinoides_sacculifer	3623	0.61	0	725	0.098	2.106	G	"Oppo and Fairbanks, 1989"	0	macroperforate	1	1	0	0	3.04	0.97
Globigerinoides_sacculifer	3623	0.61	0	725	0.22	2.306	G	"Oppo and Fairbanks, 1989"	0	macroperforate	1	1	0	0	3.04	0.97
Globigerinoides_sacculifer	3623	0.61	0	725	0.401	2.22	G	"Oppo and Fairbanks, 1989"	0	macroperforate	1	1	0	0	3.04	0.97
Globigerinoides_sacculifer	3623	0.61	0	775	0.311	2.087	G	"Oppo and Fairbanks, 1989"	0	macroperforate	1	1	0	0	3.04	0.97
Globigerinoides_sacculifer	3623	0.61	0	775	0.385	2.148	G	"Oppo and Fairbanks, 1989"	0	macroperforate	1	1	0	0	3.04	0.97
Globigerinoides_sacculifer	3623	0.61	0	775	0.27	2.293	G	"Oppo and Fairbanks, 1989"	0	macroperforate	1	1	0	0	3.04	0.97
Globigerinoides_sacculifer	3623	0.61	0	775	0.25	2.3	G	"Oppo and Fairbanks, 1989"	0	macroperforate	1	1	0	0	3.04	0.97
Globigerinoides_sacculifer	3760	0.61	0	775	-1.086	2.143	G	"Oppo and Fairbanks, 1989"	0	macroperforate	1	1	0	0	3.04	0.97
Globigerinoides_sacculifer	3760	0.61	0	775	-1.241	2.104	G	"Oppo and Fairbanks, 1989"	0	macroperforate	1	1	0	0	3.04	0.97
Globigerinoides_sacculifer	3760	0.61	0	775	-0.524	1.997	G	"Oppo and Fairbanks, 1989"	0	macroperforate	1	1	0	0	3.04	0.97
Globigerinoides_sacculifer	3760	0.61	0	775	-0.175	1.872	G	"Oppo and Fairbanks, 1989"	0	macroperforate	1	1	0	0	3.04	0.97
Globigerinoides_sacculifer	3760	0.61	0	775	-0.338	1.878	G	"Oppo and Fairbanks, 1989"	0	macroperforate	1	1	0	0	3.04	0.97
Globigerinoides_sacculifer	3760	0.61	0	775	0.411	2.347	G	"Oppo and Fairbanks, 1989"	0	macroperforate	1	1	0	0	3.04	0.97
Globigerinoides_sacculifer	3760	0.61	0	775	0.232	2.424	G	"Oppo and Fairbanks, 1989"	0	macroperforate	1	1	0	0	3.04	0.97
Globigerinoides_sacculifer	3760	0.61	0	775	-0.057	2.093	G	"Oppo and Fairbanks, 1989"	0	macroperforate	1	1	0	0	3.04	0.97
Globigerinoides_sacculifer	3623	0.61	0	775	-1.464	2.545	G	"Oppo and Fairbanks, 1989"	0	macroperforate	1	1	0	0	3.04	0.97
Globigerinoides_sacculifer	3623	0.61	0	775	-1.384	2.519	G	"Oppo and Fairbanks, 1989"	0	macroperforate	1	1	0	0	3.04	0.97
Globigerinoides_sacculifer	3623	0.61	0	775	-1.301	2.23	G	"Oppo and Fairbanks, 1989"	0	macroperforate	1	1	0	0	3.04	0.97
Globigerinoides_sacculifer	3623	0.61	0	775	-1.158	2.284	G	"Oppo and Fairbanks, 1989"	0	macroperforate	1	1	0	0	3.04	0.97
Globigerinoides_sacculifer	3623	0.61	0	775	-1.067	2.378	G	"Oppo and Fairbanks, 1989"	0	macroperforate	1	1	0	0	3.04	0.97
Globigerinoides_sacculifer	3623	0.61	0	775	-1.189	2.361	G	"Oppo and Fairbanks, 1989"	0	macroperforate	1	1	0	0	3.04	0.97
Globigerinoides_sacculifer	3623	0.61	0	775	-1.122	2.151	G	"Oppo and Fairbanks, 1989"	0	macroperforate	1	1	0	0	3.04	0.97
Globigerinoides_sacculifer	3623	0.61	0	775	-1.245	2.041	G	"Oppo and Fairbanks, 1989"	0	macroperforate	1	1	0	0	3.04	0.97
Globigerinoides_sacculifer	3623	0.61	0	775	-0.83	1.938	G	"Oppo and Fairbanks, 1989"	0	macroperforate	1	1	0	0	3.04	0.97
Globigerinoides_sacculifer	3623	0.61	0	775	-0.875	1.921	G	"Oppo and Fairbanks, 1989"	0	macroperforate	1	1	0	0	3.04	0.97
Globigerinoides_sacculifer	3623	0.61	0	775	-1.003	1.981	G	"Oppo and Fairbanks, 1989"	0	macroperforate	1	1	0	0	3.04	0.97
Globigerinoides_sacculifer	3623	0.61	0	775	-0.668	2.049	G	"Oppo and Fairbanks, 1989"	0	macroperforate	1	1	0	0	3.04	0.97
Globigerinoides_sacculifer	3623	0.61	0	775	-0.733	1.929	G	"Oppo and Fairbanks, 1989"	0	macroperforate	1	1	0	0	3.04	0.97
Globigerinoides_sacculifer	3623	0.61	0	775	-0.53	2.135	G	"Oppo and Fairbanks, 1989"	0	macroperforate	1	1	0	0	3.04	0.97
Globigerinoides_sacculifer	3623	0.61	0	775	-0.178	1.986	G	"Oppo and Fairbanks, 1989"	0	macroperforate	1	1	0	0	3.04	0.97
Globigerinoides_sacculifer	3623	0.61	0	775	-0.136	2.117	G	"Oppo and Fairbanks, 1989"	0	macroperforate	1	1	0	0	3.04	0.97
Globigerinoides_sacculifer	3623	0.61	0	775	-0.434	2.313	G	"Oppo and Fairbanks, 1989"	0	macroperforate	1	1	0	0	3.04	0.97
Globigerinoides_sacculifer	3623	0.61	0	775	-0.272	1.827	G	"Oppo and Fairbanks, 1989"	0	macroperforate	1	1	0	0	3.04	0.97
Globigerinoides_sacculifer	3623	0.61	0	775	-0.424	1.685	G	"Oppo and Fairbanks, 1989"	0	macroperforate	1	1	0	0	3.04	0.97
Globigerinoides_sacculifer	3623	0.61	0	775	0.063	1.854	G	"Oppo and Fairbanks, 1989"	0	macroperforate	1	1	0	0	3.04	0.97
Globigerinoides_sacculifer	3623	0.61	0	775	0.578	2.43	G	"Oppo and Fairbanks, 1989"	0	macroperforate	1	1	0	0	3.04	0.97
Globigerinoides_sacculifer	3623	0.61	0	775	0.184	2.253	G	"Oppo and Fairbanks, 1989"	0	macroperforate	1	1	0	0	3.04	0.97
Globigerinoides_sacculifer	3623	0.61	0	775	0.373	2.357	G	"Oppo and Fairbanks, 1989"	0	macroperforate	1	1	0	0	3.04	0.97
Globigerinoides_sacculifer	3623	0.61	0	775	0.23	2.226	G	"Oppo and Fairbanks, 1989"	0	macroperforate	1	1	0	0	3.04	0.97
Globigerinoides_sacculifer	3623	0.61	0	775	0.375	2.13	G	"Oppo and Fairbanks, 1989"	0	macroperforate	1	1	0	0	3.04	0.97
Globigerinoides_sacculifer	3623	0.61	0	825	0.378	2.337	G	"Oppo and Fairbanks, 1989"	0	macroperforate	1	1	0	0	3.04	0.97
Globigerinoides_sacculifer	3623	0.61	0	825	0.281	2.465	G	"Oppo and Fairbanks, 1989"	0	macroperforate	1	1	0	0	3.04	0.97
Globigerinoides_sacculifer	3623	0.61	0	825	0.154	2.456	G	"Oppo and Fairbanks, 1989"	0	macroperforate	1	1	0	0	3.04	0.97
Globigerinoides_sacculifer	3623	0.61	0	825	-0.261	2.218	G	"Oppo and Fairbanks, 1989"	0	macroperforate	1	1	0	0	3.04	0.97
Globigerinoides_sacculifer	3760	0.61	0	825	-1.352	2.15	G	"Oppo and Fairbanks, 1989"	0	macroperforate	1	1	0	0	3.04	0.97
Globigerinoides_sacculifer	3760	0.61	0	825	-1.363	2.165	G	"Oppo and Fairbanks, 1989"	0	macroperforate	1	1	0	0	3.04	0.97
Globigerinoides_sacculifer	3760	0.61	0	825	-1.299	2.067	G	"Oppo and Fairbanks, 1989"	0	macroperforate	1	1	0	0	3.04	0.97
Globigerinoides_sacculifer	3760	0.61	0	825	-0.544	2.103	G	"Oppo and Fairbanks, 1989"	0	macroperforate	1	1	0	0	3.04	0.97
Globigerinoides_sacculifer	3760	0.61	0	825	-0.542	2.006	G	"Oppo and Fairbanks, 1989"	0	macroperforate	1	1	0	0	3.04	0.97
Globigerinoides_sacculifer	3760	0.61	0	825	-0.122	2.087	G	"Oppo and Fairbanks, 1989"	0	macroperforate	1	1	0	0	3.04	0.97
Globigerinoides_sacculifer	3760	0.61	0	825	0.255	2.36	G	"Oppo and Fairbanks, 1989"	0	macroperforate	1	1	0	0	3.04	0.97
Globigerinoides_sacculifer	3760	0.61	0	825	0.11	2.294	G	"Oppo and Fairbanks, 1989"	0	macroperforate	1	1	0	0	3.04	0.97
Globigerinoides_sacculifer	3760	0.61	0	825	0.19	2.274	G	"Oppo and Fairbanks, 1989"	0	macroperforate	1	1	0	0	3.04	0.97
Globigerinoides_sacculifer	3623	0.61	0	825	-1.118	2.469	G	"Oppo and Fairbanks, 1989"	0	macroperforate	1	1	0	0	3.04	0.97
Globigerinoides_sacculifer	3623	0.61	0	825	-1.49	2.638	G	"Oppo and Fairbanks, 1989"	0	macroperforate	1	1	0	0	3.04	0.97
Globigerinoides_sacculifer	3623	0.61	0	825	-1.326	2.562	G	"Oppo and Fairbanks, 1989"	0	macroperforate	1	1	0	0	3.04	0.97
Globigerinoides_sacculifer	3623	0.61	0	825	-1.24	2.382	G	"Oppo and Fairbanks, 1989"	0	macroperforate	1	1	0	0	3.04	0.97
Globigerinoides_sacculifer	3623	0.61	0	825	-1.249	2.229	G	"Oppo and Fairbanks, 1989"	0	macroperforate	1	1	0	0	3.04	0.97
Globigerinoides_sacculifer	3623	0.61	0	825	-1.371	2.282	G	"Oppo and Fairbanks, 1989"	0	macroperforate	1	1	0	0	3.04	0.97
Globigerinoides_sacculifer	3623	0.61	0	825	-1.372	2.221	G	"Oppo and Fairbanks, 1989"	0	macroperforate	1	1	0	0	3.04	0.97
Globigerinoides_sacculifer	3623	0.61	0	825	-1.328	2.387	G	"Oppo and Fairbanks, 1989"	0	macroperforate	1	1	0	0	3.04	0.97
Globigerinoides_sacculifer	3623	0.61	0	825	-0.925	2.007	G	"Oppo and Fairbanks, 1989"	0	macroperforate	1	1	0	0	3.04	0.97
Globigerinoides_sacculifer	3623	0.61	0	825	-0.905	2.218	G	"Oppo and Fairbanks, 1989"	0	macroperforate	1	1	0	0	3.04	0.97
Globigerinoides_sacculifer	3623	0.61	0	825	-0.879	1.998	G	"Oppo and Fairbanks, 1989"	0	macroperforate	1	1	0	0	3.04	0.97
Globigerinoides_sacculifer	3623	0.61	0	825	-1.043	1.858	G	"Oppo and Fairbanks, 1989"	0	macroperforate	1	1	0	0	3.04	0.97
Globigerinoides_sacculifer	3623	0.61	0	825	-0.208	1.968	G	"Oppo and Fairbanks, 1989"	0	macroperforate	1	1	0	0	3.04	0.97
Globigerinoides_sacculifer	3623	0.61	0	825	-0.408	2.085	G	"Oppo and Fairbanks, 1989"	0	macroperforate	1	1	0	0	3.04	0.97
Globigerinoides_sacculifer	3623	0.61	0	825	-0.266	2.148	G	"Oppo and Fairbanks, 1989"	0	macroperforate	1	1	0	0	3.04	0.97
Globigerinoides_sacculifer	3623	0.61	0	825	-0.15	2.174	G	"Oppo and Fairbanks, 1989"	0	macroperforate	1	1	0	0	3.04	0.97
Globigerinoides_sacculifer	3623	0.61	0	825	-0.106	2.073	G	"Oppo and Fairbanks, 1989"	0	macroperforate	1	1	0	0	3.04	0.97
Globigerinoides_sacculifer	3623	0.61	0	825	0.352	2.291	G	"Oppo and Fairbanks, 1989"	0	macroperforate	1	1	0	0	3.04	0.97
Globigerinoides_sacculifer	3623	0.61	0	825	0.405	2.62	G	"Oppo and Fairbanks, 1989"	0	macroperforate	1	1	0	0	3.04	0.97
Globigerinoides_sacculifer	3623	0.61	0	825	0.311	2.289	G	"Oppo and Fairbanks, 1989"	0	macroperforate	1	1	0	0	3.04	0.97
Globigerinoides_sacculifer	3623	0.61	0	825	0.236	2.352	G	"Oppo and Fairbanks, 1989"	0	macroperforate	1	1	0	0	3.04	0.97
Globigerinoides_sacculifer	3623	0.61	0	825	-0.014	2.394	G	"Oppo and Fairbanks, 1989"	0	macroperforate	1	1	0	0	3.04	0.97
Globigerinoides_sacculifer	3623	0.61	0	875	0.259	2.538	G	"Oppo and Fairbanks, 1989"	0	macroperforate	1	1	0	0	3.04	0.97
Globigerinoides_sacculifer	3623	0.61	0	875	-0.337	2.109	G	"Oppo and Fairbanks, 1989"	0	macroperforate	1	1	0	0	3.04	0.97
Globigerinoides_sacculifer	3760	0.61	0	875	-1.124	2.306	G	"Oppo and Fairbanks, 1989"	0	macroperforate	1	1	0	0	3.04	0.97
Globigerinoides_sacculifer	3760	0.61	0	875	-1.262	2.101	G	"Oppo and Fairbanks, 1989"	0	macroperforate	1	1	0	0	3.04	0.97
Globigerinoides_sacculifer	3760	0.61	0	875	-1.077	2.188	G	"Oppo and Fairbanks, 1989"	0	macroperforate	1	1	0	0	3.04	0.97
Globigerinoides_sacculifer	3760	0.61	0	875	-0.586	2.065	G	"Oppo and Fairbanks, 1989"	0	macroperforate	1	1	0	0	3.04	0.97
Globigerinoides_sacculifer	3760	0.61	0	875	0.084	1.884	G	"Oppo and Fairbanks, 1989"	0	macroperforate	1	1	0	0	3.04	0.97
Globigerinoides_sacculifer	3760	0.61	0	875	0.354	2.108	G	"Oppo and Fairbanks, 1989"	0	macroperforate	1	1	0	0	3.04	0.97
Globigerinoides_sacculifer	3623	0.61	0	875	-1.364	2.803	G	"Oppo and Fairbanks, 1989"	0	macroperforate	1	1	0	0	3.04	0.97
Globigerinoides_sacculifer	3623	0.61	0	875	-1.137	2.367	G	"Oppo and Fairbanks, 1989"	0	macroperforate	1	1	0	0	3.04	0.97
Globigerinoides_sacculifer	3623	0.61	0	875	-1.252	2.282	G	"Oppo and Fairbanks, 1989"	0	macroperforate	1	1	0	0	3.04	0.97
Globigerinoides_sacculifer	3623	0.61	0	875	-1.227	2.393	G	"Oppo and Fairbanks, 1989"	0	macroperforate	1	1	0	0	3.04	0.97
Globigerinoides_sacculifer	3623	0.61	0	875	-1.363	2.215	G	"Oppo and Fairbanks, 1989"	0	macroperforate	1	1	0	0	3.04	0.97
Globigerinoides_sacculifer	3623	0.61	0	875	-1.025	2.292	G	"Oppo and Fairbanks, 1989"	0	macroperforate	1	1	0	0	3.04	0.97
Globigerinoides_sacculifer	3623	0.61	0	875	-0.885	2.094	G	"Oppo and Fairbanks, 1989"	0	macroperforate	1	1	0	0	3.04	0.97
Globigerinoides_sacculifer	3623	0.61	0	875	-0.669	2.026	G	"Oppo and Fairbanks, 1989"	0	macroperforate	1	1	0	0	3.04	0.97
Globigerinoides_sacculifer	3623	0.61	0	875	-0.898	1.873	G	"Oppo and Fairbanks, 1989"	0	macroperforate	1	1	0	0	3.04	0.97
Globigerinoides_sacculifer	3623	0.61	0	875	-0.57	2.048	G	"Oppo and Fairbanks, 1989"	0	macroperforate	1	1	0	0	3.04	0.97
Globigerinoides_sacculifer	3623	0.61	0	875	-0.51	2.189	G	"Oppo and Fairbanks, 1989"	0	macroperforate	1	1	0	0	3.04	0.97
Globigerinoides_sacculifer	3623	0.61	0	875	-0.373	2.142	G	"Oppo and Fairbanks, 1989"	0	macroperforate	1	1	0	0	3.04	0.97
Globigerinoides_sacculifer	3760	0.61	0	925	-1.33	2.55	G	"Oppo and Fairbanks, 1989"	0	macroperforate	1	1	0	0	3.04	0.97
Globigerinoides_sacculifer	3760	0.61	0	925	-1.422	2.312	G	"Oppo and Fairbanks, 1989"	0	macroperforate	1	1	0	0	3.04	0.97
Globigerinoides_sacculifer	3760	0.61	0	925	-1.486	1.634	G	"Oppo and Fairbanks, 1989"	0	macroperforate	1	1	0	0	3.04	0.97
Globigerinoides_sacculifer	3760	0.61	0	925	-0.255	1.939	G	"Oppo and Fairbanks, 1989"	0	macroperforate	1	1	0	0	3.04	0.97
Globigerinoides_sacculifer	3760	0.61	0	925	0.024	2.252	G	"Oppo and Fairbanks, 1989"	0	macroperforate	1	1	0	0	3.04	0.97
Globigerinoides_sacculifer	3623	0.61	0	925	-1.528	2.56	G	"Oppo and Fairbanks, 1989"	0	macroperforate	1	1	0	0	3.04	0.97
Globigerinoides_sacculifer	3623	0.61	0	925	-1.121	2.426	G	"Oppo and Fairbanks, 1989"	0	macroperforate	1	1	0	0	3.04	0.97
Globigerinoides_sacculifer	3623	0.61	0	925	-1.424	2.242	G	"Oppo and Fairbanks, 1989"	0	macroperforate	1	1	0	0	3.04	0.97
Globigerinoides_sacculifer	3623	0.61	0	925	-1.291	2.32	G	"Oppo and Fairbanks, 1989"	0	macroperforate	1	1	0	0	3.04	0.97
Globigerinoides_sacculifer	3623	0.61	0	925	-1.235	2.437	G	"Oppo and Fairbanks, 1989"	0	macroperforate	1	1	0	0	3.04	0.97
Globigerinoides_sacculifer	3623	0.61	0	925	-1.247	2.293	G	"Oppo and Fairbanks, 1989"	0	macroperforate	1	1	0	0	3.04	0.97
Globigerinoides_sacculifer	3623	0.61	0	925	-0.845	2.002	G	"Oppo and Fairbanks, 1989"	0	macroperforate	1	1	0	0	3.04	0.97
Globigerinoides_sacculifer	3623	0.61	0	925	-1.076	2.164	G	"Oppo and Fairbanks, 1989"	0	macroperforate	1	1	0	0	3.04	0.97
Globigerinoides_sacculifer	3623	0.61	0	925	-0.825	1.932	G	"Oppo and Fairbanks, 1989"	0	macroperforate	1	1	0	0	3.04	0.97
Globigerinoides_sacculifer	3623	0.61	0	925	-0.598	2.012	G	"Oppo and Fairbanks, 1989"	0	macroperforate	1	1	0	0	3.04	0.97
Globigerinoides_sacculifer	3623	0.61	0	925	-0.472	2.115	G	"Oppo and Fairbanks, 1989"	0	macroperforate	1	1	0	0	3.04	0.97
Globigerinoides_sacculifer	3623	0.61	0	975	0.033	2.57	G	"Oppo and Fairbanks, 1989"	0	macroperforate	1	1	0	0	3.04	0.97
Globigerinoides_sacculifer	3760	0.61	0	975	-1.229	2.551	G	"Oppo and Fairbanks, 1989"	0	macroperforate	1	1	0	0	3.04	0.97
Globigerinoides_sacculifer	3760	0.61	0	975	-1.461	2.703	G	"Oppo and Fairbanks, 1989"	0	macroperforate	1	1	0	0	3.04	0.97
Globigerinoides_sacculifer	3760	0.61	0	975	-0.594	2.412	G	"Oppo and Fairbanks, 1989"	0	macroperforate	1	1	0	0	3.04	0.97
Globigerinoides_sacculifer	3760	0.61	0	975	0.287	2.928	G	"Oppo and Fairbanks, 1989"	0	macroperforate	1	1	0	0	3.04	0.97
Globigerinoides_sacculifer	3623	0.61	0	975	-1.107	2.83	G	"Oppo and Fairbanks, 1989"	0	macroperforate	1	1	0	0	3.04	0.97
Globigerinoides_sacculifer	3623	0.61	0	975	-1.16	2.83	G	"Oppo and Fairbanks, 1989"	0	macroperforate	1	1	0	0	3.04	0.97
Globigerinoides_sacculifer	3623	0.61	0	975	-1.318	2.345	G	"Oppo and Fairbanks, 1989"	0	macroperforate	1	1	0	0	3.04	0.97
Globigerinoides_sacculifer	3623	0.61	0	975	-1.345	2.306	G	"Oppo and Fairbanks, 1989"	0	macroperforate	1	1	0	0	3.04	0.97
Globigerinoides_sacculifer	3623	0.61	0	975	-1.103	2.186	G	"Oppo and Fairbanks, 1989"	0	macroperforate	1	1	0	0	3.04	0.97
Globigerinoides_sacculifer	3623	0.61	0	975	-0.82	2.073	G	"Oppo and Fairbanks, 1989"	0	macroperforate	1	1	0	0	3.04	0.97
Globigerinoides_sacculifer	3623	0.61	0	975	-0.745	2.227	G	"Oppo and Fairbanks, 1989"	0	macroperforate	1	1	0	0	3.04	0.97
Globigerinoides_sacculifer	3623	0.61	0	975	-0.393	2.192	G	"Oppo and Fairbanks, 1989"	0	macroperforate	1	1	0	0	3.04	0.97
Globorotaliaungulata	1598	0.61	0	236	-1.9392	NA	G	"Berger et al., 1978"	0	macroperforate	0	0	0	1	3.04	0.97
Globorotaliaungulata	1598	0.61	0	357.5	-1.7964	NA	G	"Berger et al., 1978"	0	macroperforate	0	0	0	1	3.04	0.97
Globorotaliaungulata	1598	0.61	0	505	-1.3759	NA	G	"Berger et al., 1978"	0	macroperforate	0	0	0	1	3.04	0.97
Globorotalia_tumida	1598	0.61	0	236	-0.00907	NA	G	"Berger et al., 1978"	1	macroperforate	0	0	0	1	3.04	0.97
Globorotalia_tumida	1598	0.61	0	236	NA	1.27	G	"Berger et al., 1978"	1	macroperforate	0	0	0	1	3.04	0.97
Globorotalia_tumida	1598	0.61	0	357.5	-0.3313	NA	G	"Berger et al., 1978"	1	macroperforate	0	0	0	1	3.04	0.97
Globorotalia_tumida	1598	0.61	0	357.5	NA	1.94	G	"Berger et al., 1978"	1	macroperforate	0	0	0	1	3.04	0.97
Globorotalia_tumida	1598	0.61	0	505	-0.4276	NA	G	"Berger et al., 1978"	1	macroperforate	0	0	0	1	3.04	0.97
Globorotalia_tumida	1598	0.61	0	505	NA	1.72	G	"Berger et al., 1978"	1	macroperforate	0	0	0	1	3.04	0.97
Globorotalia_tumida	1598	0.61	0	590	-1.1892	NA	G	"Berger et al., 1978"	1	macroperforate	0	0	0	1	3.04	0.97
Globorotalia_tumida	1598	0.61	0	590	NA	1.81	G	"Berger et al., 1978"	1	macroperforate	0	0	0	1	3.04	0.97
Globoturborotalita_rubescens	1598	0.61	0	94	-1.9355	NA	G	"Berger et al., 1978"	0	macroperforate	0	1	0	1	3.04	0.97
Globoturborotalita_rubescens	1598	0.61	0	94	NA	-0.47	G	"Berger et al., 1978"	0	macroperforate	0	1	0	1	3.04	0.97
Globoturborotalita_rubescens	1598	0.61	0	151	-1.87	NA	G	"Berger et al., 1978"	0	macroperforate	0	1	0	1	3.04	0.97
Globoturborotalita_rubescens	1598	0.61	0	151	NA	-0.14	G	"Berger et al., 1978"	0	macroperforate	0	1	0	1	3.04	0.97
Globoturborotalita_rubescens	1598	0.61	0	236	-1.792	NA	G	"Berger et al., 1978"	0	macroperforate	0	1	0	1	3.04	0.97
Globoturborotalita_rubescens	1598	0.61	0	236	NA	0.06	G	"Berger et al., 1978"	0	macroperforate	0	1	0	1	3.04	0.97
Menardella_menardii	1598	0.61	0	236	-0.8981	NA	G	"Berger et al., 1978"	1	macroperforate	2	0	0	1	3.04	0.97
Menardella_menardii	1598	0.61	0	236	-0.8466	NA	G	"Berger et al., 1978"	1	macroperforate	2	0	0	1	3.04	0.97
Menardella_menardii	1598	0.61	0	236	NA	1.43	G	"Berger et al., 1978"	1	macroperforate	2	0	0	1	3.04	0.97
Menardella_menardii	1598	0.61	0	236	NA	1.28	G	"Berger et al., 1978"	1	macroperforate	2	0	0	1	3.04	0.97
Menardella_menardii	1598	0.61	0	357.5	-1.6275	NA	G	"Berger et al., 1978"	1	macroperforate	2	0	0	1	3.04	0.97
Menardella_menardii	1598	0.61	0	357.5	-0.4842	NA	G	"Berger et al., 1978"	1	macroperforate	2	0	0	1	3.04	0.97
Menardella_menardii	1598	0.61	0	357.5	NA	1.25	G	"Berger et al., 1978"	1	macroperforate	2	0	0	1	3.04	0.97
Menardella_menardii	1598	0.61	0	357.5	NA	1.51	G	"Berger et al., 1978"	1	macroperforate	2	0	0	1	3.04	0.97
Menardella_menardii	1598	0.61	0	505	-0.3929	NA	G	"Berger et al., 1978"	1	macroperforate	2	0	0	1	3.04	0.97
Menardella_menardii	1598	0.61	0	505	0.2078	NA	G	"Berger et al., 1978"	1	macroperforate	2	0	0	1	3.04	0.97
Menardella_menardii	1598	0.61	0	505	NA	1.47	G	"Berger et al., 1978"	1	macroperforate	2	0	0	1	3.04	0.97
Menardella_menardii	1598	0.61	0	505	NA	1.46	G	"Berger et al., 1978"	1	macroperforate	2	0	0	1	3.04	0.97
Menardella_menardii	1598	0.61	0	590	0.8932	NA	G	"Berger et al., 1978"	1	macroperforate	2	0	0	1	3.04	0.97
Menardella_menardii	1598	0.61	0	590	NA	1.74	G	"Berger et al., 1978"	1	macroperforate	2	0	0	1	3.04	0.97
Neogloboquadrina_dutertrei	1598	0.61	0	236	-0.8241	0.78	G	"Berger et al., 1978"	1	macroperforate	2	0	0	1	3.04	0.97
Neogloboquadrina_dutertrei	1598	0.61	0	357.5	-0.9332	1.11	G	"Berger et al., 1978"	1	macroperforate	2	0	0	1	3.04	0.97
Neogloboquadrina_dutertrei	2931	0.61	0	477	-0.52	1.54	G	"Billups and Spero, 1995"	1	macroperforate	2	0	0	0	3.04	0.97
Neogloboquadrina_dutertrei	3436	0.61	0	496	0.21	2.49	G	"Billups and Spero, 1995"	1	macroperforate	2	0	0	0	3.04	0.97
Neogloboquadrina_dutertrei	3436	0.61	0	496	-1.22	1.86	G	"Billups and Spero, 1995"	1	macroperforate	2	0	0	0	3.04	0.97
Neogloboquadrina_dutertrei	2931	0.61	0	496	-0.38	2.07	G	"Billups and Spero, 1995"	1	macroperforate	2	0	0	0	3.04	0.97
Neogloboquadrina_dutertrei	2931	0.61	0	496	-0.63	2.21	G	"Billups and Spero, 1995"	1	macroperforate	2	0	0	0	3.04	0.97
Neogloboquadrina_dutertrei	3436	0.61	0	459	1.06	1.14	G	"Billups and Spero, 1995"	1	macroperforate	2	0	0	0	3.04	0.97
Neogloboquadrina_dutertrei	3436	0.61	0	459	0.38	0.69	G	"Billups and Spero, 1995"	1	macroperforate	2	0	0	0	3.04	0.97
Neogloboquadrina_dutertrei	3436	0.61	0	496	0.78	1.62	G	"Billups and Spero, 1995"	1	macroperforate	2	0	0	0	3.04	0.97
Neogloboquadrina_dutertrei	3436	0.61	0	496	0.5	1.93	G	"Billups and Spero, 1995"	1	macroperforate	2	0	0	0	3.04	0.97
Neogloboquadrina_dutertrei	3436	0.61	0	496	0.33	1.32	G	"Billups and Spero, 1995"	1	macroperforate	2	0	0	0	3.04	0.97
Neogloboquadrina_dutertrei	3436	0.61	0	496	0.15	0.95	G	"Billups and Spero, 1995"	1	macroperforate	2	0	0	0	3.04	0.97
Neogloboquadrina_dutertrei	1598	0.61	0	236	-0.0553	1.18	G	"Berger et al., 1978"	1	macroperforate	2	0	0	1	3.04	0.97
Neogloboquadrina_dutertrei	1598	0.61	0	357.5	-0.0223	1.32	G	"Berger et al., 1978"	1	macroperforate	2	0	0	1	3.04	0.97
Neogloboquadrina_dutertrei	2340	0.61	0	180	-0.29	-0.08	G	"Kroon and Darling, 1995"	1	macroperforate	2	0	0	1	3.04	0.97
Neogloboquadrina_dutertrei	2340	0.61	0	227	0.04	-0.07	G	"Kroon and Darling, 1995"	1	macroperforate	2	0	0	1	3.04	0.97
Neogloboquadrina_dutertrei	2340	0.61	0	272	0.09	-0.01	G	"Kroon and Darling, 1995"	1	macroperforate	2	0	0	1	3.04	0.97
Neogloboquadrina_dutertrei	2340	0.61	0	316	-0.25	1.14	G	"Kroon and Darling, 1995"	1	macroperforate	2	0	0	1	3.04	0.97
Neogloboquadrina_dutertrei	2340	0.61	0	362	1.62	0.88	G	"Kroon and Darling, 1995"	1	macroperforate	2	0	0	1	3.04	0.97
Neogloboquadrina_dutertrei	2340	0.61	0	406	1.8	1.36	G	"Kroon and Darling, 1995"	1	macroperforate	2	0	0	1	3.04	0.97
Neogloboquadrina_dutertrei	2340	0.61	0	452	1.44	1.55	G	"Kroon and Darling, 1995"	1	macroperforate	2	0	0	1	3.04	0.97
Neogloboquadrina_dutertrei	2340	0.61	0	497	0.99	1.36	G	"Kroon and Darling, 1995"	1	macroperforate	2	0	0	1	3.04	0.97
Neogloboquadrina_dutertrei	2340	0.61	0	541	0.92	1.75	G	"Kroon and Darling, 1995"	1	macroperforate	2	0	0	1	3.04	0.97
Neogloboquadrina_dutertrei	2340	0.61	0	586	1.04	1.92	G	"Kroon and Darling, 1995"	1	macroperforate	2	0	0	1	3.04	0.97
Neogloboquadrina_dutertrei	2340	0.61	0	630	0.71	1.59	G	"Kroon and Darling, 1995"	1	macroperforate	2	0	0	1	3.04	0.97
Neogloboquadrina_dutertrei	2340	0.61	0	675	0.92	1.75	G	"Kroon and Darling, 1995"	1	macroperforate	2	0	0	1	3.04	0.97
Neogloboquadrina_dutertrei	2700	0.61	0	180	-1.14	-1.42	G	"Kroon and Darling, 1995"	1	macroperforate	2	0	0	2	3.04	0.97
Neogloboquadrina_dutertrei	2700	0.61	0	226	-1.01	-0.61	G	"Kroon and Darling, 1995"	1	macroperforate	2	0	0	2	3.04	0.97
Neogloboquadrina_dutertrei	2700	0.61	0	271	-0.44	-0.32	G	"Kroon and Darling, 1995"	1	macroperforate	2	0	0	2	3.04	0.97
Neogloboquadrina_dutertrei	2700	0.61	0	316	-0.44	-0.01	G	"Kroon and Darling, 1995"	1	macroperforate	2	0	0	2	3.04	0.97
Neogloboquadrina_dutertrei	2700	0.61	0	359	-0.3	0.4	G	"Kroon and Darling, 1995"	1	macroperforate	2	0	0	2	3.04	0.97
Neogloboquadrina_dutertrei	2700	0.61	0	404	-0.22	0.3	G	"Kroon and Darling, 1995"	1	macroperforate	2	0	0	2	3.04	0.97
Neogloboquadrina_dutertrei	2700	0.61	0	450	-0.5	0.81	G	"Kroon and Darling, 1995"	1	macroperforate	2	0	0	2	3.04	0.97
Neogloboquadrina_dutertrei	2700	0.61	0	494	-0.55	0.81	G	"Kroon and Darling, 1995"	1	macroperforate	2	0	0	2	3.04	0.97
Neogloboquadrina_dutertrei	2700	0.61	0	540	-0.47	0.67	G	"Kroon and Darling, 1995"	1	macroperforate	2	0	0	2	3.04	0.97
Neogloboquadrina_dutertrei	2700	0.61	0	585	-0.69	0.96	G	"Kroon and Darling, 1995"	1	macroperforate	2	0	0	2	3.04	0.97
Neogloboquadrina_dutertrei	2700	0.61	0	630	-0.73	1.16	G	"Kroon and Darling, 1995"	1	macroperforate	2	0	0	2	3.04	0.97
Neogloboquadrina_dutertrei	2700	0.61	0	677	-0.82	1.2	G	"Kroon and Darling, 1995"	1	macroperforate	2	0	0	2	3.04	0.97
Neogloboquadrina_dutertrei	3436	0.61	0	477	0.14	1.14	G	"Billups and Spero, 1995"	1	macroperforate	2	0	0	0	3.04	0.97
Neogloboquadrina_dutertrei	3436	0.61	0	477	0.31	1.23	G	"Billups and Spero, 1995"	1	macroperforate	2	0	0	0	3.04	0.97
Neogloboquadrina_dutertrei	1598	0.61	0	505	-0.2929	NA	G	"Berger et al., 1978"	1	macroperforate	2	0	0	1	3.04	0.97
Neogloboquadrina_dutertrei	1598	0.61	0	505	-0.2154	NA	G	"Berger et al., 1978"	1	macroperforate	2	0	0	1	3.04	0.97
Neogloboquadrina_dutertrei	1598	0.61	0	505	NA	1.13	G	"Berger et al., 1978"	1	macroperforate	2	0	0	1	3.04	0.97
Neogloboquadrina_dutertrei	1598	0.61	0	505	NA	1.25	G	"Berger et al., 1978"	1	macroperforate	2	0	0	1	3.04	0.97
Neogloboquadrina_dutertrei	3436	0.61	0	514	0.23	2.07	G	"Billups and Spero, 1995"	1	macroperforate	2	0	0	0	3.04	0.97
Neogloboquadrina_dutertrei	3436	0.61	0	514	0.18	1.2	G	"Billups and Spero, 1995"	1	macroperforate	2	0	0	0	3.04	0.97
Neogloboquadrina_dutertrei	3436	0.61	0	514	-0.6	2.12	G	"Billups and Spero, 1995"	1	macroperforate	2	0	0	0	3.04	0.97
Neogloboquadrina_dutertrei	3436	0.61	0	514	-0.86	2.13	G	"Billups and Spero, 1995"	1	macroperforate	2	0	0	0	3.04	0.97
Neogloboquadrina_dutertrei	3436	0.61	0	514	-1.23	2.14	G	"Billups and Spero, 1995"	1	macroperforate	2	0	0	0	3.04	0.97
Neogloboquadrina_dutertrei	3436	0.61	0	514	0.48	0.95	G	"Billups and Spero, 1995"	1	macroperforate	2	0	0	0	3.04	0.97
Neogloboquadrina_dutertrei	3436	0.61	0	514	0.35	1.43	G	"Billups and Spero, 1995"	1	macroperforate	2	0	0	0	3.04	0.97
Neogloboquadrina_dutertrei	3436	0.61	0	514	0.09	1.31	G	"Billups and Spero, 1995"	1	macroperforate	2	0	0	0	3.04	0.97
Neogloboquadrina_dutertrei	2931	0.61	0	514	0.97	1.67	G	"Billups and Spero, 1995"	1	macroperforate	2	0	0	0	3.04	0.97
Neogloboquadrina_dutertrei	2931	0.61	0	514	-0.33	2.3	G	"Billups and Spero, 1995"	1	macroperforate	2	0	0	0	3.04	0.97
Neogloboquadrina_dutertrei	2931	0.61	0	514	0.45	1.57	G	"Billups and Spero, 1995"	1	macroperforate	2	0	0	0	3.04	0.97
Neogloboquadrina_dutertrei	3436	0.61	0	532	0.31	1.78	G	"Billups and Spero, 1995"	1	macroperforate	2	0	0	0	3.04	0.97
Neogloboquadrina_dutertrei	3436	0.61	0	532	0.35	2.03	G	"Billups and Spero, 1995"	1	macroperforate	2	0	0	0	3.04	0.97
Neogloboquadrina_dutertrei	3436	0.61	0	532	-1	1.92	G	"Billups and Spero, 1995"	1	macroperforate	2	0	0	0	3.04	0.97
Neogloboquadrina_dutertrei	3436	0.61	0	532	-1.03	2.08	G	"Billups and Spero, 1995"	1	macroperforate	2	0	0	0	3.04	0.97
Neogloboquadrina_dutertrei	3436	0.61	0	532	-0.78	1.79	G	"Billups and Spero, 1995"	1	macroperforate	2	0	0	0	3.04	0.97
Neogloboquadrina_dutertrei	3436	0.61	0	532	-1.15	2.21	G	"Billups and Spero, 1995"	1	macroperforate	2	0	0	0	3.04	0.97
Neogloboquadrina_dutertrei	3436	0.61	0	532	-1.07	1.73	G	"Billups and Spero, 1995"	1	macroperforate	2	0	0	0	3.04	0.97
Neogloboquadrina_dutertrei	3436	0.61	0	532	-1.16	2.15	G	"Billups and Spero, 1995"	1	macroperforate	2	0	0	0	3.04	0.97
Neogloboquadrina_dutertrei	3436	0.61	0	532	0.24	1.04	G	"Billups and Spero, 1995"	1	macroperforate	2	0	0	0	3.04	0.97
Neogloboquadrina_dutertrei	3436	0.61	0	532	0.2	1.63	G	"Billups and Spero, 1995"	1	macroperforate	2	0	0	0	3.04	0.97
Neogloboquadrina_dutertrei	3436	0.61	0	532	-0.08	0.59	G	"Billups and Spero, 1995"	1	macroperforate	2	0	0	0	3.04	0.97
Neogloboquadrina_dutertrei	3436	0.61	0	532	0.58	1.44	G	"Billups and Spero, 1995"	1	macroperforate	2	0	0	0	3.04	0.97
Neogloboquadrina_dutertrei	3436	0.61	0	532	-1.23	2.14	G	"Billups and Spero, 1995"	1	macroperforate	2	0	0	0	3.04	0.97
Neogloboquadrina_dutertrei	3436	0.61	0	532	0.11	1.15	G	"Billups and Spero, 1995"	1	macroperforate	2	0	0	0	3.04	0.97
Neogloboquadrina_dutertrei	2931	0.61	0	532	0.05	1.8	G	"Billups and Spero, 1995"	1	macroperforate	2	0	0	0	3.04	0.97
Neogloboquadrina_dutertrei	2931	0.61	0	532	0.07	1.6	G	"Billups and Spero, 1995"	1	macroperforate	2	0	0	0	3.04	0.97
Neogloboquadrina_dutertrei	3436	0.61	0	551	0.52	1.65	G	"Billups and Spero, 1995"	1	macroperforate	2	0	0	0	3.04	0.97
Neogloboquadrina_dutertrei	3436	0.61	0	551	0.33	1.91	G	"Billups and Spero, 1995"	1	macroperforate	2	0	0	0	3.04	0.97
Neogloboquadrina_dutertrei	3436	0.61	0	551	0.37	2.24	G	"Billups and Spero, 1995"	1	macroperforate	2	0	0	0	3.04	0.97
Neogloboquadrina_dutertrei	3436	0.61	0	551	0.61	2.02	G	"Billups and Spero, 1995"	1	macroperforate	2	0	0	0	3.04	0.97
Neogloboquadrina_dutertrei	3436	0.61	0	551	-0.58	2.12	G	"Billups and Spero, 1995"	1	macroperforate	2	0	0	0	3.04	0.97
Neogloboquadrina_dutertrei	3436	0.61	0	551	-1.17	2.47	G	"Billups and Spero, 1995"	1	macroperforate	2	0	0	0	3.04	0.97
Neogloboquadrina_dutertrei	3436	0.61	0	551	-0.9	1.82	G	"Billups and Spero, 1995"	1	macroperforate	2	0	0	0	3.04	0.97
Neogloboquadrina_dutertrei	2931	0.61	0	551	1.04	2.09	G	"Billups and Spero, 1995"	1	macroperforate	2	0	0	0	3.04	0.97
Neogloboquadrina_dutertrei	2931	0.61	0	551	-0.95	2.38	G	"Billups and Spero, 1995"	1	macroperforate	2	0	0	0	3.04	0.97
Neogloboquadrina_dutertrei	2931	0.61	0	551	-0.48	1.92	G	"Billups and Spero, 1995"	1	macroperforate	2	0	0	0	3.04	0.97
Neogloboquadrina_dutertrei	2931	0.61	0	551	-0.34	1.57	G	"Billups and Spero, 1995"	1	macroperforate	2	0	0	0	3.04	0.97
Neogloboquadrina_dutertrei	2931	0.61	0	551	0	1.44	G	"Billups and Spero, 1995"	1	macroperforate	2	0	0	0	3.04	0.97
Neogloboquadrina_dutertrei	2931	0.61	0	551	0.05	1.48	G	"Billups and Spero, 1995"	1	macroperforate	2	0	0	0	3.04	0.97
Neogloboquadrina_dutertrei	2931	0.61	0	551	0.85	1.76	G	"Billups and Spero, 1995"	1	macroperforate	2	0	0	0	3.04	0.97
Neogloboquadrina_dutertrei	2931	0.61	0	551	0.61	0.45	G	"Billups and Spero, 1995"	1	macroperforate	2	0	0	0	3.04	0.97
Neogloboquadrina_dutertrei	3436	0.61	0	569	0.5	1.65	G	"Billups and Spero, 1995"	1	macroperforate	2	0	0	0	3.04	0.97
Neogloboquadrina_dutertrei	3436	0.61	0	569	0.11	1.87	G	"Billups and Spero, 1995"	1	macroperforate	2	0	0	0	3.04	0.97
Neogloboquadrina_dutertrei	3436	0.61	0	569	-0.6	2.03	G	"Billups and Spero, 1995"	1	macroperforate	2	0	0	0	3.04	0.97
Neogloboquadrina_dutertrei	3436	0.61	0	569	-0.43	1.89	G	"Billups and Spero, 1995"	1	macroperforate	2	0	0	0	3.04	0.97
Neogloboquadrina_dutertrei	3436	0.61	0	569	-0.31	1.48	G	"Billups and Spero, 1995"	1	macroperforate	2	0	0	0	3.04	0.97
Neogloboquadrina_dutertrei	3436	0.61	0	569	-0.99	2.41	G	"Billups and Spero, 1995"	1	macroperforate	2	0	0	0	3.04	0.97
Neogloboquadrina_dutertrei	3436	0.61	0	569	0.35	1.42	G	"Billups and Spero, 1995"	1	macroperforate	2	0	0	0	3.04	0.97
Neogloboquadrina_dutertrei	3436	0.61	0	569	0.06	1.81	G	"Billups and Spero, 1995"	1	macroperforate	2	0	0	0	3.04	0.97
Neogloboquadrina_dutertrei	3436	0.61	0	569	0.15	1.27	G	"Billups and Spero, 1995"	1	macroperforate	2	0	0	0	3.04	0.97
Neogloboquadrina_dutertrei	3436	0.61	0	569	0.25	1.14	G	"Billups and Spero, 1995"	1	macroperforate	2	0	0	0	3.04	0.97
Neogloboquadrina_dutertrei	2931	0.61	0	569	0.59	2.61	G	"Billups and Spero, 1995"	1	macroperforate	2	0	0	0	3.04	0.97
Neogloboquadrina_dutertrei	2931	0.61	0	569	-1.09	2.04	G	"Billups and Spero, 1995"	1	macroperforate	2	0	0	0	3.04	0.97
Neogloboquadrina_dutertrei	2931	0.61	0	569	-0.75	1.71	G	"Billups and Spero, 1995"	1	macroperforate	2	0	0	0	3.04	0.97
Neogloboquadrina_dutertrei	2931	0.61	0	569	0.47	1.37	G	"Billups and Spero, 1995"	1	macroperforate	2	0	0	0	3.04	0.97
Neogloboquadrina_dutertrei	2931	0.61	0	569	0.92	0.86	G	"Billups and Spero, 1995"	1	macroperforate	2	0	0	0	3.04	0.97
Neogloboquadrina_dutertrei	2931	0.61	0	569	0.5	1.73	G	"Billups and Spero, 1995"	1	macroperforate	2	0	0	0	3.04	0.97
Neogloboquadrina_dutertrei	2931	0.61	0	569	1.13	1.76	G	"Billups and Spero, 1995"	1	macroperforate	2	0	0	0	3.04	0.97
Neogloboquadrina_dutertrei	3436	0.61	0	588	0.43	2.56	G	"Billups and Spero, 1995"	1	macroperforate	2	0	0	0	3.04	0.97
Neogloboquadrina_dutertrei	3436	0.61	0	588	0.74	1.69	G	"Billups and Spero, 1995"	1	macroperforate	2	0	0	0	3.04	0.97
Neogloboquadrina_dutertrei	3436	0.61	0	588	-0.49	1.89	G	"Billups and Spero, 1995"	1	macroperforate	2	0	0	0	3.04	0.97
Neogloboquadrina_dutertrei	3436	0.61	0	588	0.12	1.84	G	"Billups and Spero, 1995"	1	macroperforate	2	0	0	0	3.04	0.97
Neogloboquadrina_dutertrei	3436	0.61	0	588	0.38	1.19	G	"Billups and Spero, 1995"	1	macroperforate	2	0	0	0	3.04	0.97
Neogloboquadrina_dutertrei	2931	0.61	0	588	0.91	2.49	G	"Billups and Spero, 1995"	1	macroperforate	2	0	0	0	3.04	0.97
Neogloboquadrina_dutertrei	2931	0.61	0	588	-0.99	2.94	G	"Billups and Spero, 1995"	1	macroperforate	2	0	0	0	3.04	0.97
Neogloboquadrina_dutertrei	2931	0.61	0	588	-0.7	2.78	G	"Billups and Spero, 1995"	1	macroperforate	2	0	0	0	3.04	0.97
Neogloboquadrina_dutertrei	2931	0.61	0	588	-0.37	1.88	G	"Billups and Spero, 1995"	1	macroperforate	2	0	0	0	3.04	0.97
Neogloboquadrina_dutertrei	2931	0.61	0	588	-0.33	1.84	G	"Billups and Spero, 1995"	1	macroperforate	2	0	0	0	3.04	0.97
Neogloboquadrina_dutertrei	2931	0.61	0	588	0.03	1.78	G	"Billups and Spero, 1995"	1	macroperforate	2	0	0	0	3.04	0.97
Neogloboquadrina_dutertrei	2931	0.61	0	588	0.52	1.57	G	"Billups and Spero, 1995"	1	macroperforate	2	0	0	0	3.04	0.97
Neogloboquadrina_dutertrei	2931	0.61	0	588	0.98	1.48	G	"Billups and Spero, 1995"	1	macroperforate	2	0	0	0	3.04	0.97
Neogloboquadrina_dutertrei	2931	0.61	0	588	0.93	0.97	G	"Billups and Spero, 1995"	1	macroperforate	2	0	0	0	3.04	0.97
Neogloboquadrina_dutertrei	3436	0.61	0	606	0.15	2.5	G	"Billups and Spero, 1995"	1	macroperforate	2	0	0	0	3.04	0.97
Neogloboquadrina_dutertrei	3436	0.61	0	606	0.54	2.17	G	"Billups and Spero, 1995"	1	macroperforate	2	0	0	0	3.04	0.97
Neogloboquadrina_dutertrei	3436	0.61	0	606	0.5	1.83	G	"Billups and Spero, 1995"	1	macroperforate	2	0	0	0	3.04	0.97
Neogloboquadrina_dutertrei	3436	0.61	0	606	-0.89	1.52	G	"Billups and Spero, 1995"	1	macroperforate	2	0	0	0	3.04	0.97
Neogloboquadrina_dutertrei	3436	0.61	0	606	-1.44	2.07	G	"Billups and Spero, 1995"	1	macroperforate	2	0	0	0	3.04	0.97
Neogloboquadrina_dutertrei	3436	0.61	0	606	0.66	1.93	G	"Billups and Spero, 1995"	1	macroperforate	2	0	0	0	3.04	0.97
Neogloboquadrina_dutertrei	3436	0.61	0	606	0.78	1.58	G	"Billups and Spero, 1995"	1	macroperforate	2	0	0	0	3.04	0.97
Neogloboquadrina_dutertrei	2931	0.61	0	606	0.86	2.42	G	"Billups and Spero, 1995"	1	macroperforate	2	0	0	0	3.04	0.97
Neogloboquadrina_dutertrei	2931	0.61	0	606	-0.24	1.97	G	"Billups and Spero, 1995"	1	macroperforate	2	0	0	0	3.04	0.97
Neogloboquadrina_dutertrei	2931	0.61	0	606	0.31	2	G	"Billups and Spero, 1995"	1	macroperforate	2	0	0	0	3.04	0.97
Neogloboquadrina_dutertrei	2931	0.61	0	606	0.55	1.92	G	"Billups and Spero, 1995"	1	macroperforate	2	0	0	0	3.04	0.97
Neogloboquadrina_dutertrei	2931	0.61	0	606	0.75	1.83	G	"Billups and Spero, 1995"	1	macroperforate	2	0	0	0	3.04	0.97
Neogloboquadrina_dutertrei	2931	0.61	0	607	1.02	1.74	G	"Billups and Spero, 1995"	1	macroperforate	2	0	0	0	3.04	0.97
Neogloboquadrina_dutertrei	3436	0.61	0	624	0.28	1.67	G	"Billups and Spero, 1995"	1	macroperforate	2	0	0	0	3.04	0.97
Neogloboquadrina_dutertrei	3436	0.61	0	624	-0.86	1.75	G	"Billups and Spero, 1995"	1	macroperforate	2	0	0	0	3.04	0.97
Neogloboquadrina_dutertrei	3436	0.61	0	624	0.51	1.83	G	"Billups and Spero, 1995"	1	macroperforate	2	0	0	0	3.04	0.97
Neogloboquadrina_dutertrei	2931	0.61	0	624	0.9	2.25	G	"Billups and Spero, 1995"	1	macroperforate	2	0	0	0	3.04	0.97
Neogloboquadrina_dutertrei	2931	0.61	0	624	0.21	2.64	G	"Billups and Spero, 1995"	1	macroperforate	2	0	0	0	3.04	0.97
Neogloboquadrina_dutertrei	2931	0.61	0	624	-0.01	3	G	"Billups and Spero, 1995"	1	macroperforate	2	0	0	0	3.04	0.97
Neogloboquadrina_dutertrei	2931	0.61	0	624	1.52	1.9	G	"Billups and Spero, 1995"	1	macroperforate	2	0	0	0	3.04	0.97
Neogloboquadrina_dutertrei	2931	0.61	0	624	-0.86	1.99	G	"Billups and Spero, 1995"	1	macroperforate	2	0	0	0	3.04	0.97
Neogloboquadrina_dutertrei	2931	0.61	0	624	-0.62	2.11	G	"Billups and Spero, 1995"	1	macroperforate	2	0	0	0	3.04	0.97
Neogloboquadrina_dutertrei	2931	0.61	0	624	-0.48	2.7	G	"Billups and Spero, 1995"	1	macroperforate	2	0	0	0	3.04	0.97
Neogloboquadrina_dutertrei	2931	0.61	0	624	0.6	1.6	G	"Billups and Spero, 1995"	1	macroperforate	2	0	0	0	3.04	0.97
Neogloboquadrina_dutertrei	2931	0.61	0	624	0.84	1.55	G	"Billups and Spero, 1995"	1	macroperforate	2	0	0	0	3.04	0.97
Neogloboquadrina_dutertrei	2931	0.61	0	624	0.66	2.46	G	"Billups and Spero, 1995"	1	macroperforate	2	0	0	0	3.04	0.97
Neogloboquadrina_dutertrei	2931	0.61	0	624	1.29	1.75	G	"Billups and Spero, 1995"	1	macroperforate	2	0	0	0	3.04	0.97
Neogloboquadrina_dutertrei	2931	0.61	0	624	0.4	1.71	G	"Billups and Spero, 1995"	1	macroperforate	2	0	0	0	3.04	0.97
Neogloboquadrina_dutertrei	2931	0.61	0	624	0.17	1.81	G	"Billups and Spero, 1995"	1	macroperforate	2	0	0	0	3.04	0.97
Neogloboquadrina_dutertrei	2931	0.61	0	624	0.41	1.82	G	"Billups and Spero, 1995"	1	macroperforate	2	0	0	0	3.04	0.97
Neogloboquadrina_dutertrei	3436	0.61	0	643	0.36	1.64	G	"Billups and Spero, 1995"	1	macroperforate	2	0	0	0	3.04	0.97
Neogloboquadrina_dutertrei	3436	0.61	0	643	-0.78	1.81	G	"Billups and Spero, 1995"	1	macroperforate	2	0	0	0	3.04	0.97
Neogloboquadrina_dutertrei	3436	0.61	0	643	-1.25	2.67	G	"Billups and Spero, 1995"	1	macroperforate	2	0	0	0	3.04	0.97
Neogloboquadrina_dutertrei	2931	0.61	0	643	1.07	1.68	G	"Billups and Spero, 1995"	1	macroperforate	2	0	0	0	3.04	0.97
Neogloboquadrina_dutertrei	2931	0.61	0	643	0.7	2.6	G	"Billups and Spero, 1995"	1	macroperforate	2	0	0	0	3.04	0.97
Neogloboquadrina_dutertrei	2931	0.61	0	643	0.88	2.32	G	"Billups and Spero, 1995"	1	macroperforate	2	0	0	0	3.04	0.97
Neogloboquadrina_dutertrei	2931	0.61	0	643	0.89	2.2	G	"Billups and Spero, 1995"	1	macroperforate	2	0	0	0	3.04	0.97
Neogloboquadrina_dutertrei	2931	0.61	0	643	0.61	2.73	G	"Billups and Spero, 1995"	1	macroperforate	2	0	0	0	3.04	0.97
Neogloboquadrina_dutertrei	2931	0.61	0	643	-0.36	2.2	G	"Billups and Spero, 1995"	1	macroperforate	2	0	0	0	3.04	0.97
Neogloboquadrina_dutertrei	2931	0.61	0	643	-0.63	2.1	G	"Billups and Spero, 1995"	1	macroperforate	2	0	0	0	3.04	0.97
Neogloboquadrina_dutertrei	2931	0.61	0	643	-0.48	1.98	G	"Billups and Spero, 1995"	1	macroperforate	2	0	0	0	3.04	0.97
Neogloboquadrina_dutertrei	2931	0.61	0	643	-0.33	2.11	G	"Billups and Spero, 1995"	1	macroperforate	2	0	0	0	3.04	0.97
Neogloboquadrina_dutertrei	2931	0.61	0	643	0.52	1.9	G	"Billups and Spero, 1995"	1	macroperforate	2	0	0	0	3.04	0.97
Neogloboquadrina_dutertrei	2931	0.61	0	643	0.61	1.73	G	"Billups and Spero, 1995"	1	macroperforate	2	0	0	0	3.04	0.97
Neogloboquadrina_dutertrei	2931	0.61	0	643	0.37	1.95	G	"Billups and Spero, 1995"	1	macroperforate	2	0	0	0	3.04	0.97
Neogloboquadrina_dutertrei	2931	0.61	0	643	0.55	2.2	G	"Billups and Spero, 1995"	1	macroperforate	2	0	0	0	3.04	0.97
Neogloboquadrina_dutertrei	2931	0.61	0	643	0.2	1.67	G	"Billups and Spero, 1995"	1	macroperforate	2	0	0	0	3.04	0.97
Neogloboquadrina_dutertrei	2931	0.61	0	643	0.34	1.86	G	"Billups and Spero, 1995"	1	macroperforate	2	0	0	0	3.04	0.97
Neogloboquadrina_dutertrei	3436	0.61	0	661	-1.19	2.36	G	"Billups and Spero, 1995"	1	macroperforate	2	0	0	0	3.04	0.97
Neogloboquadrina_dutertrei	3436	0.61	0	661	-0.86	2.28	G	"Billups and Spero, 1995"	1	macroperforate	2	0	0	0	3.04	0.97
Neogloboquadrina_dutertrei	3436	0.61	0	661	-1.43	2.08	G	"Billups and Spero, 1995"	1	macroperforate	2	0	0	0	3.04	0.97
Neogloboquadrina_dutertrei	2931	0.61	0	661	0.9	2.23	G	"Billups and Spero, 1995"	1	macroperforate	2	0	0	0	3.04	0.97
Neogloboquadrina_dutertrei	2931	0.61	0	661	1.14	1.98	G	"Billups and Spero, 1995"	1	macroperforate	2	0	0	0	3.04	0.97
Neogloboquadrina_dutertrei	2931	0.61	0	661	1.17	1.98	G	"Billups and Spero, 1995"	1	macroperforate	2	0	0	0	3.04	0.97
Neogloboquadrina_dutertrei	2931	0.61	0	661	-0.82	2.84	G	"Billups and Spero, 1995"	1	macroperforate	2	0	0	0	3.04	0.97
Neogloboquadrina_dutertrei	2931	0.61	0	661	-0.57	2.94	G	"Billups and Spero, 1995"	1	macroperforate	2	0	0	0	3.04	0.97
Neogloboquadrina_dutertrei	2931	0.61	0	661	0.49	1.27	G	"Billups and Spero, 1995"	1	macroperforate	2	0	0	0	3.04	0.97
Neogloboquadrina_dutertrei	2931	0.61	0	661	0.47	1.97	G	"Billups and Spero, 1995"	1	macroperforate	2	0	0	0	3.04	0.97
Neogloboquadrina_dutertrei	2931	0.61	0	662	0.58	1.78	G	"Billups and Spero, 1995"	1	macroperforate	2	0	0	0	3.04	0.97
Neogloboquadrina_dutertrei	3436	0.61	0	679	0.93	2.05	G	"Billups and Spero, 1995"	1	macroperforate	2	0	0	0	3.04	0.97
Neogloboquadrina_dutertrei	3436	0.61	0	679	0.53	2.86	G	"Billups and Spero, 1995"	1	macroperforate	2	0	0	0	3.04	0.97
Neogloboquadrina_dutertrei	2931	0.61	0	679	0.78	2.3	G	"Billups and Spero, 1995"	1	macroperforate	2	0	0	0	3.04	0.97
Neogloboquadrina_dutertrei	2931	0.61	0	679	1.1	2.2	G	"Billups and Spero, 1995"	1	macroperforate	2	0	0	0	3.04	0.97
Neogloboquadrina_dutertrei	2931	0.61	0	679	0.22	2.59	G	"Billups and Spero, 1995"	1	macroperforate	2	0	0	0	3.04	0.97
Neogloboquadrina_dutertrei	2931	0.61	0	679	0.69	2.07	G	"Billups and Spero, 1995"	1	macroperforate	2	0	0	0	3.04	0.97
Neogloboquadrina_dutertrei	2931	0.61	0	679	-0.12	1.28	G	"Billups and Spero, 1995"	1	macroperforate	2	0	0	0	3.04	0.97
Neogloboquadrina_dutertrei	2931	0.61	0	679	-0.83	2.06	G	"Billups and Spero, 1995"	1	macroperforate	2	0	0	0	3.04	0.97
Neogloboquadrina_dutertrei	2931	0.61	0	679	-0.16	1.92	G	"Billups and Spero, 1995"	1	macroperforate	2	0	0	0	3.04	0.97
Neogloboquadrina_dutertrei	2931	0.61	0	679	0.61	2.27	G	"Billups and Spero, 1995"	1	macroperforate	2	0	0	0	3.04	0.97
Neogloboquadrina_dutertrei	2931	0.61	0	679	0.82	1.68	G	"Billups and Spero, 1995"	1	macroperforate	2	0	0	0	3.04	0.97
Neogloboquadrina_dutertrei	2931	0.61	0	679	-0.83	2.06	G	"Billups and Spero, 1995"	1	macroperforate	2	0	0	0	3.04	0.97
Neogloboquadrina_dutertrei	2931	0.61	0	680	0.81	1.87	G	"Billups and Spero, 1995"	1	macroperforate	2	0	0	0	3.04	0.97
Neogloboquadrina_dutertrei	3436	0.61	0	698	0.68	1.6	G	"Billups and Spero, 1995"	1	macroperforate	2	0	0	0	3.04	0.97
Neogloboquadrina_dutertrei	3436	0.61	0	698	0.29	2.1	G	"Billups and Spero, 1995"	1	macroperforate	2	0	0	0	3.04	0.97
Neogloboquadrina_dutertrei	3436	0.61	0	698	0.59	1.74	G	"Billups and Spero, 1995"	1	macroperforate	2	0	0	0	3.04	0.97
Neogloboquadrina_dutertrei	2931	0.61	0	698	0.11	2.51	G	"Billups and Spero, 1995"	1	macroperforate	2	0	0	0	3.04	0.97
Neogloboquadrina_dutertrei	2931	0.61	0	698	1.11	2.52	G	"Billups and Spero, 1995"	1	macroperforate	2	0	0	0	3.04	0.97
Neogloboquadrina_dutertrei	2931	0.61	0	698	0.87	2.21	G	"Billups and Spero, 1995"	1	macroperforate	2	0	0	0	3.04	0.97
Neogloboquadrina_dutertrei	2931	0.61	0	698	-0.4	1.9	G	"Billups and Spero, 1995"	1	macroperforate	2	0	0	0	3.04	0.97
Neogloboquadrina_dutertrei	3436	0.61	0	716	0.82	1.87	G	"Billups and Spero, 1995"	1	macroperforate	2	0	0	0	3.04	0.97
Neogloboquadrina_dutertrei	2931	0.61	0	716	-0.1	2.21	G	"Billups and Spero, 1995"	1	macroperforate	2	0	0	0	3.04	0.97
Neogloboquadrina_dutertrei	3436	0.61	0	734	0.26	2.39	G	"Billups and Spero, 1995"	1	macroperforate	2	0	0	0	3.04	0.97
Neogloboquadrina_dutertrei	3436	0.61	0	734	0.5	2.27	G	"Billups and Spero, 1995"	1	macroperforate	2	0	0	0	3.04	0.97
Neogloboquadrina_dutertrei	2931	0.61	0	734	-0.45	1.73	G	"Billups and Spero, 1995"	1	macroperforate	2	0	0	0	3.04	0.97
Orbulina_universa	3436	0.61	0	459	0.12	1.71	G	"Billups and Spero, 1995"	0	macroperforate	1	1	0	0	3.04	0.97
Orbulina_universa	3436	0.61	0	496	0	1.39	G	"Billups and Spero, 1995"	0	macroperforate	1	1	0	0	3.04	0.97
Orbulina_universa	3436	0.61	0	498	-0.56	2.36	G	"Billups and Spero, 1995"	0	macroperforate	1	1	0	0	3.04	0.97
Orbulina_universa	2931	0.61	0	514	-0.63	2.16	G	"Billups and Spero, 1995"	0	macroperforate	1	1	0	0	3.04	0.97
Orbulina_universa	3436	0.61	0	514	-1.61	2.94	G	"Billups and Spero, 1995"	0	macroperforate	1	1	0	0	3.04	0.97
Orbulina_universa	3436	0.61	0	514	0	2.2	G	"Billups and Spero, 1995"	0	macroperforate	1	1	0	0	3.04	0.97
Orbulina_universa	3436	0.61	0	514	-0.17	1.69	G	"Billups and Spero, 1995"	0	macroperforate	1	1	0	0	3.04	0.97
Orbulina_universa	3436	0.61	0	523	-1.53	2.31	G	"Billups and Spero, 1995"	0	macroperforate	1	1	0	0	3.04	0.97
Orbulina_universa	2931	0.61	0	532	-0.87	1.72	G	"Billups and Spero, 1995"	0	macroperforate	1	1	0	0	3.04	0.97
Orbulina_universa	3436	0.61	0	532	-1.81	2.35	G	"Billups and Spero, 1995"	0	macroperforate	1	1	0	0	3.04	0.97
Orbulina_universa	3436	0.61	0	532	0.57	1.11	G	"Billups and Spero, 1995"	0	macroperforate	1	1	0	0	3.04	0.97
Orbulina_universa	3436	0.61	0	532	0.42	1.37	G	"Billups and Spero, 1995"	0	macroperforate	1	1	0	0	3.04	0.97
Orbulina_universa	3436	0.61	0	536	-1.15	2.9	G	"Billups and Spero, 1995"	0	macroperforate	1	1	0	0	3.04	0.97
Orbulina_universa	3436	0.61	0	542	-0.18	2.15	G	"Billups and Spero, 1995"	0	macroperforate	1	1	0	0	3.04	0.97
Orbulina_universa	3436	0.61	0	542	-0.84	2.07	G	"Billups and Spero, 1995"	0	macroperforate	1	1	0	0	3.04	0.97
Orbulina_universa	3436	0.61	0	542	0.18	2.06	G	"Billups and Spero, 1995"	0	macroperforate	1	1	0	0	3.04	0.97
Orbulina_universa	2931	0.61	0	551	1.03	2.4	G	"Billups and Spero, 1995"	0	macroperforate	1	1	0	0	3.04	0.97
Orbulina_universa	2931	0.61	0	551	0.04	2.49	G	"Billups and Spero, 1995"	0	macroperforate	1	1	0	0	3.04	0.97
Orbulina_universa	2931	0.61	0	551	0.18	3.09	G	"Billups and Spero, 1995"	0	macroperforate	1	1	0	0	3.04	0.97
Orbulina_universa	2931	0.61	0	551	0.01	2.88	G	"Billups and Spero, 1995"	0	macroperforate	1	1	0	0	3.04	0.97
Orbulina_universa	2931	0.61	0	551	-1.08	2.94	G	"Billups and Spero, 1995"	0	macroperforate	1	1	0	0	3.04	0.97
Orbulina_universa	2931	0.61	0	551	0.45	2.03	G	"Billups and Spero, 1995"	0	macroperforate	1	1	0	0	3.04	0.97
Orbulina_universa	3436	0.61	0	551	-0.15	3.35	G	"Billups and Spero, 1995"	0	macroperforate	1	1	0	0	3.04	0.97
Orbulina_universa	3436	0.61	0	551	-1.74	2.88	G	"Billups and Spero, 1995"	0	macroperforate	1	1	0	0	3.04	0.97
Orbulina_universa	3436	0.61	0	551	-1.48	1.47	G	"Billups and Spero, 1995"	0	macroperforate	1	1	0	0	3.04	0.97
Orbulina_universa	3436	0.61	0	551	0.14	1.6	G	"Billups and Spero, 1995"	0	macroperforate	1	1	0	0	3.04	0.97
Orbulina_universa	3436	0.61	0	551	0.06	1.41	G	"Billups and Spero, 1995"	0	macroperforate	1	1	0	0	3.04	0.97
Orbulina_universa	3436	0.61	0	551	-0.22	1.88	G	"Billups and Spero, 1995"	0	macroperforate	1	1	0	0	3.04	0.97
Orbulina_universa	3436	0.61	0	551	-0.07	1.68	G	"Billups and Spero, 1995"	0	macroperforate	1	1	0	0	3.04	0.97
Orbulina_universa	3436	0.61	0	551	-0.24	1.77	G	"Billups and Spero, 1995"	0	macroperforate	1	1	0	0	3.04	0.97
Orbulina_universa	2931	0.61	0	560	-0.18	3.17	G	"Billups and Spero, 1995"	0	macroperforate	1	1	0	0	3.04	0.97
Orbulina_universa	2931	0.61	0	560	-0.24	2.23	G	"Billups and Spero, 1995"	0	macroperforate	1	1	0	0	3.04	0.97
Orbulina_universa	3436	0.61	0	560	-0.06	2.47	G	"Billups and Spero, 1995"	0	macroperforate	1	1	0	0	3.04	0.97
Orbulina_universa	3436	0.61	0	560	-2.07	2.21	G	"Billups and Spero, 1995"	0	macroperforate	1	1	0	0	3.04	0.97
Orbulina_universa	2931	0.61	0	569	0.27	2.97	G	"Billups and Spero, 1995"	0	macroperforate	1	1	0	0	3.04	0.97
Orbulina_universa	2931	0.61	0	569	-0.32	1.64	G	"Billups and Spero, 1995"	0	macroperforate	1	1	0	0	3.04	0.97
Orbulina_universa	3436	0.61	0	569	0.29	2.59	G	"Billups and Spero, 1995"	0	macroperforate	1	1	0	0	3.04	0.97
Orbulina_universa	3436	0.61	0	569	-0.25	2.16	G	"Billups and Spero, 1995"	0	macroperforate	1	1	0	0	3.04	0.97
Orbulina_universa	3436	0.61	0	569	-1.8	2.22	G	"Billups and Spero, 1995"	0	macroperforate	1	1	0	0	3.04	0.97
Orbulina_universa	3436	0.61	0	569	-0.21	2.42	G	"Billups and Spero, 1995"	0	macroperforate	1	1	0	0	3.04	0.97
Orbulina_universa	3436	0.61	0	569	-0.28	1.98	G	"Billups and Spero, 1995"	0	macroperforate	1	1	0	0	3.04	0.97
Orbulina_universa	3436	0.61	0	578	0.09	2.9	G	"Billups and Spero, 1995"	0	macroperforate	1	1	0	0	3.04	0.97
Orbulina_universa	3436	0.61	0	578	-0.36	2.9	G	"Billups and Spero, 1995"	0	macroperforate	1	1	0	0	3.04	0.97
Orbulina_universa	3436	0.61	0	578	-0.98	1.69	G	"Billups and Spero, 1995"	0	macroperforate	1	1	0	0	3.04	0.97
Orbulina_universa	2931	0.61	0	588	0.75	2.89	G	"Billups and Spero, 1995"	0	macroperforate	1	1	0	0	3.04	0.97
Orbulina_universa	2931	0.61	0	588	-1.2	2.11	G	"Billups and Spero, 1995"	0	macroperforate	1	1	0	0	3.04	0.97
Orbulina_universa	2931	0.61	0	588	-0.32	1.55	G	"Billups and Spero, 1995"	0	macroperforate	1	1	0	0	3.04	0.97
Orbulina_universa	2931	0.61	0	588	0.03	2.22	G	"Billups and Spero, 1995"	0	macroperforate	1	1	0	0	3.04	0.97
Orbulina_universa	3436	0.61	0	588	0.11	1.7	G	"Billups and Spero, 1995"	0	macroperforate	1	1	0	0	3.04	0.97
Orbulina_universa	3436	0.61	0	588	-2.02	2.93	G	"Billups and Spero, 1995"	0	macroperforate	1	1	0	0	3.04	0.97
Orbulina_universa	3436	0.61	0	588	-2.2	3.29	G	"Billups and Spero, 1995"	0	macroperforate	1	1	0	0	3.04	0.97
Orbulina_universa	3436	0.61	0	588	-1.81	2.65	G	"Billups and Spero, 1995"	0	macroperforate	1	1	0	0	3.04	0.97
Orbulina_universa	3436	0.61	0	588	-2.07	2.7	G	"Billups and Spero, 1995"	0	macroperforate	1	1	0	0	3.04	0.97
Orbulina_universa	3436	0.61	0	588	0.47	1.72	G	"Billups and Spero, 1995"	0	macroperforate	1	1	0	0	3.04	0.97
Orbulina_universa	3436	0.61	0	588	-0.59	2.45	G	"Billups and Spero, 1995"	0	macroperforate	1	1	0	0	3.04	0.97
Orbulina_universa	3436	0.61	0	593	-0.21	2.76	G	"Billups and Spero, 1995"	0	macroperforate	1	1	0	0	3.04	0.97
Orbulina_universa	3436	0.61	0	597	-1.81	2.77	G	"Billups and Spero, 1995"	0	macroperforate	1	1	0	0	3.04	0.97
Orbulina_universa	3436	0.61	0	597	-1.63	3.12	G	"Billups and Spero, 1995"	0	macroperforate	1	1	0	0	3.04	0.97
Orbulina_universa	3436	0.61	0	597	-0.06	2.02	G	"Billups and Spero, 1995"	0	macroperforate	1	1	0	0	3.04	0.97
Orbulina_universa	3436	0.61	0	597	0.56	1.45	G	"Billups and Spero, 1995"	0	macroperforate	1	1	0	0	3.04	0.97
Orbulina_universa	2931	0.61	0	606	0.46	2.65	G	"Billups and Spero, 1995"	0	macroperforate	1	1	0	0	3.04	0.97
Orbulina_universa	2931	0.61	0	606	0.27	3.18	G	"Billups and Spero, 1995"	0	macroperforate	1	1	0	0	3.04	0.97
Orbulina_universa	2931	0.61	0	606	-0.36	2.78	G	"Billups and Spero, 1995"	0	macroperforate	1	1	0	0	3.04	0.97
Orbulina_universa	2931	0.61	0	606	0.6	2.47	G	"Billups and Spero, 1995"	0	macroperforate	1	1	0	0	3.04	0.97
Orbulina_universa	2931	0.61	0	606	0.21	2.2	G	"Billups and Spero, 1995"	0	macroperforate	1	1	0	0	3.04	0.97
Orbulina_universa	2931	0.61	0	606	0.81	3.11	G	"Billups and Spero, 1995"	0	macroperforate	1	1	0	0	3.04	0.97
Orbulina_universa	2931	0.61	0	606	-0.27	2.29	G	"Billups and Spero, 1995"	0	macroperforate	1	1	0	0	3.04	0.97
Orbulina_universa	2931	0.61	0	606	-1.1	3.04	G	"Billups and Spero, 1995"	0	macroperforate	1	1	0	0	3.04	0.97
Orbulina_universa	2931	0.61	0	606	-0.37	1.78	G	"Billups and Spero, 1995"	0	macroperforate	1	1	0	0	3.04	0.97
Orbulina_universa	2931	0.61	0	606	0.78	2.15	G	"Billups and Spero, 1995"	0	macroperforate	1	1	0	0	3.04	0.97
Orbulina_universa	2931	0.61	0	606	0.91	1.84	G	"Billups and Spero, 1995"	0	macroperforate	1	1	0	0	3.04	0.97
Orbulina_universa	2931	0.61	0	606	0.28	2.12	G	"Billups and Spero, 1995"	0	macroperforate	1	1	0	0	3.04	0.97
Orbulina_universa	2931	0.61	0	606	0.83	2.12	G	"Billups and Spero, 1995"	0	macroperforate	1	1	0	0	3.04	0.97
Orbulina_universa	3436	0.61	0	606	-0.2	2.57	G	"Billups and Spero, 1995"	0	macroperforate	1	1	0	0	3.04	0.97
Orbulina_universa	3436	0.61	0	606	-0.33	2.53	G	"Billups and Spero, 1995"	0	macroperforate	1	1	0	0	3.04	0.97
Orbulina_universa	3436	0.61	0	606	-0.39	3.02	G	"Billups and Spero, 1995"	0	macroperforate	1	1	0	0	3.04	0.97
Orbulina_universa	3436	0.61	0	606	-0.18	2.47	G	"Billups and Spero, 1995"	0	macroperforate	1	1	0	0	3.04	0.97
Orbulina_universa	3436	0.61	0	606	-1.08	1.59	G	"Billups and Spero, 1995"	0	macroperforate	1	1	0	0	3.04	0.97
Orbulina_universa	3436	0.61	0	606	-1.04	2.13	G	"Billups and Spero, 1995"	0	macroperforate	1	1	0	0	3.04	0.97
Orbulina_universa	3436	0.61	0	606	-1.21	2	G	"Billups and Spero, 1995"	0	macroperforate	1	1	0	0	3.04	0.97
Orbulina_universa	3436	0.61	0	606	-0.18	1.78	G	"Billups and Spero, 1995"	0	macroperforate	1	1	0	0	3.04	0.97
Orbulina_universa	3436	0.61	0	606	0.14	1.72	G	"Billups and Spero, 1995"	0	macroperforate	1	1	0	0	3.04	0.97
Orbulina_universa	3436	0.61	0	615	0.38	3.12	G	"Billups and Spero, 1995"	0	macroperforate	1	1	0	0	3.04	0.97
Orbulina_universa	3436	0.61	0	615	-0.29	2.54	G	"Billups and Spero, 1995"	0	macroperforate	1	1	0	0	3.04	0.97
Orbulina_universa	3436	0.61	0	615	0.05	2.58	G	"Billups and Spero, 1995"	0	macroperforate	1	1	0	0	3.04	0.97
Orbulina_universa	3436	0.61	0	615	-1.29	2.44	G	"Billups and Spero, 1995"	0	macroperforate	1	1	0	0	3.04	0.97
Orbulina_universa	2931	0.61	0	624	0.62	2.72	G	"Billups and Spero, 1995"	0	macroperforate	1	1	0	0	3.04	0.97
Orbulina_universa	2931	0.61	0	624	1.01	2.4	G	"Billups and Spero, 1995"	0	macroperforate	1	1	0	0	3.04	0.97
Orbulina_universa	2931	0.61	0	624	-0.33	3.32	G	"Billups and Spero, 1995"	0	macroperforate	1	1	0	0	3.04	0.97
Orbulina_universa	2931	0.61	0	624	0.16	3.25	G	"Billups and Spero, 1995"	0	macroperforate	1	1	0	0	3.04	0.97
Orbulina_universa	2931	0.61	0	624	-0.07	3.06	G	"Billups and Spero, 1995"	0	macroperforate	1	1	0	0	3.04	0.97
Orbulina_universa	2931	0.61	0	624	-0.64	2.27	G	"Billups and Spero, 1995"	0	macroperforate	1	1	0	0	3.04	0.97
Orbulina_universa	2931	0.61	0	624	-0.51	2.2	G	"Billups and Spero, 1995"	0	macroperforate	1	1	0	0	3.04	0.97
Orbulina_universa	2931	0.61	0	624	-1.99	1.21	G	"Billups and Spero, 1995"	0	macroperforate	1	1	0	0	3.04	0.97
Orbulina_universa	3436	0.61	0	624	0.24	2.74	G	"Billups and Spero, 1995"	0	macroperforate	1	1	0	0	3.04	0.97
Orbulina_universa	3436	0.61	0	624	-0.19	3.35	G	"Billups and Spero, 1995"	0	macroperforate	1	1	0	0	3.04	0.97
Orbulina_universa	3436	0.61	0	624	0	2.68	G	"Billups and Spero, 1995"	0	macroperforate	1	1	0	0	3.04	0.97
Orbulina_universa	3436	0.61	0	624	0.26	3.18	G	"Billups and Spero, 1995"	0	macroperforate	1	1	0	0	3.04	0.97
Orbulina_universa	3436	0.61	0	624	-1.27	2.4	G	"Billups and Spero, 1995"	0	macroperforate	1	1	0	0	3.04	0.97
Orbulina_universa	3436	0.61	0	624	-2.42	2.84	G	"Billups and Spero, 1995"	0	macroperforate	1	1	0	0	3.04	0.97
Orbulina_universa	3436	0.61	0	624	-1.9	3.17	G	"Billups and Spero, 1995"	0	macroperforate	1	1	0	0	3.04	0.97
Orbulina_universa	3436	0.61	0	624	0.36	2.67	G	"Billups and Spero, 1995"	0	macroperforate	1	1	0	0	3.04	0.97
Orbulina_universa	3436	0.61	0	624	-0.24	2.99	G	"Billups and Spero, 1995"	0	macroperforate	1	1	0	0	3.04	0.97
Orbulina_universa	3436	0.61	0	624	0.06	1.98	G	"Billups and Spero, 1995"	0	macroperforate	1	1	0	0	3.04	0.97
Orbulina_universa	3436	0.61	0	624	-0.34	1.34	G	"Billups and Spero, 1995"	0	macroperforate	1	1	0	0	3.04	0.97
Orbulina_universa	3436	0.61	0	626	0.19	2.78	G	"Billups and Spero, 1995"	0	macroperforate	1	1	0	0	3.04	0.97
Orbulina_universa	3436	0.61	0	626	-0.15	2.65	G	"Billups and Spero, 1995"	0	macroperforate	1	1	0	0	3.04	0.97
Orbulina_universa	3436	0.61	0	626	-0.17	2.78	G	"Billups and Spero, 1995"	0	macroperforate	1	1	0	0	3.04	0.97
Orbulina_universa	3436	0.61	0	626	-1.39	1.97	G	"Billups and Spero, 1995"	0	macroperforate	1	1	0	0	3.04	0.97
Orbulina_universa	3436	0.61	0	628	-1.16	2.21	G	"Billups and Spero, 1995"	0	macroperforate	1	1	0	0	3.04	0.97
Orbulina_universa	3436	0.61	0	628	-1.51	2.79	G	"Billups and Spero, 1995"	0	macroperforate	1	1	0	0	3.04	0.97
Orbulina_universa	3436	0.61	0	630	-1.74	2.25	G	"Billups and Spero, 1995"	0	macroperforate	1	1	0	0	3.04	0.97
Orbulina_universa	3436	0.61	0	633	-0.29	2.73	G	"Billups and Spero, 1995"	0	macroperforate	1	1	0	0	3.04	0.97
Orbulina_universa	3436	0.61	0	633	-0.15	2.63	G	"Billups and Spero, 1995"	0	macroperforate	1	1	0	0	3.04	0.97
Orbulina_universa	3436	0.61	0	633	0.71	2.54	G	"Billups and Spero, 1995"	0	macroperforate	1	1	0	0	3.04	0.97
Orbulina_universa	2931	0.61	0	643	0.26	2.95	G	"Billups and Spero, 1995"	0	macroperforate	1	1	0	0	3.04	0.97
Orbulina_universa	2931	0.61	0	643	-0.01	2.82	G	"Billups and Spero, 1995"	0	macroperforate	1	1	0	0	3.04	0.97
Orbulina_universa	2931	0.61	0	643	-0.22	1.9	G	"Billups and Spero, 1995"	0	macroperforate	1	1	0	0	3.04	0.97
Orbulina_universa	2931	0.61	0	643	0.11	2.34	G	"Billups and Spero, 1995"	0	macroperforate	1	1	0	0	3.04	0.97
Orbulina_universa	2931	0.61	0	643	0.27	2.06	G	"Billups and Spero, 1995"	0	macroperforate	1	1	0	0	3.04	0.97
Orbulina_universa	2931	0.61	0	643	0.99	1.68	G	"Billups and Spero, 1995"	0	macroperforate	1	1	0	0	3.04	0.97
Orbulina_universa	2931	0.61	0	643	0.85	2.57	G	"Billups and Spero, 1995"	0	macroperforate	1	1	0	0	3.04	0.97
Orbulina_universa	2931	0.61	0	643	0.43	2.63	G	"Billups and Spero, 1995"	0	macroperforate	1	1	0	0	3.04	0.97
Orbulina_universa	2931	0.61	0	643	1.7	1.63	G	"Billups and Spero, 1995"	0	macroperforate	1	1	0	0	3.04	0.97
Orbulina_universa	3436	0.61	0	643	0.11	2.2	G	"Billups and Spero, 1995"	0	macroperforate	1	1	0	0	3.04	0.97
Orbulina_universa	3436	0.61	0	643	-1.65	2.35	G	"Billups and Spero, 1995"	0	macroperforate	1	1	0	0	3.04	0.97
Orbulina_universa	3436	0.61	0	643	-1.29	2.59	G	"Billups and Spero, 1995"	0	macroperforate	1	1	0	0	3.04	0.97
Orbulina_universa	3436	0.61	0	643	-1.21	2.73	G	"Billups and Spero, 1995"	0	macroperforate	1	1	0	0	3.04	0.97
Orbulina_universa	3436	0.61	0	643	-0.06	1.69	G	"Billups and Spero, 1995"	0	macroperforate	1	1	0	0	3.04	0.97
Orbulina_universa	3436	0.61	0	643	0.33	2.41	G	"Billups and Spero, 1995"	0	macroperforate	1	1	0	0	3.04	0.97
Orbulina_universa	3436	0.61	0	643	0.24	2.15	G	"Billups and Spero, 1995"	0	macroperforate	1	1	0	0	3.04	0.97
Orbulina_universa	2931	0.61	0	652	0.53	1.88	G	"Billups and Spero, 1995"	0	macroperforate	1	1	0	0	3.04	0.97
Orbulina_universa	3436	0.61	0	652	-0.13	3.5	G	"Billups and Spero, 1995"	0	macroperforate	1	1	0	0	3.04	0.97
Orbulina_universa	3436	0.61	0	655	-1.07	2.71	G	"Billups and Spero, 1995"	0	macroperforate	1	1	0	0	3.04	0.97
Orbulina_universa	2931	0.61	0	661	1.21	2.08	G	"Billups and Spero, 1995"	0	macroperforate	1	1	0	0	3.04	0.97
Orbulina_universa	2931	0.61	0	661	-0.19	3.11	G	"Billups and Spero, 1995"	0	macroperforate	1	1	0	0	3.04	0.97
Orbulina_universa	2931	0.61	0	661	-0.39	1.7	G	"Billups and Spero, 1995"	0	macroperforate	1	1	0	0	3.04	0.97
Orbulina_universa	2931	0.61	0	661	-0.34	1.82	G	"Billups and Spero, 1995"	0	macroperforate	1	1	0	0	3.04	0.97
Orbulina_universa	2931	0.61	0	661	-0.95	3.35	G	"Billups and Spero, 1995"	0	macroperforate	1	1	0	0	3.04	0.97
Orbulina_universa	2931	0.61	0	661	-1.45	2.69	G	"Billups and Spero, 1995"	0	macroperforate	1	1	0	0	3.04	0.97
Orbulina_universa	2931	0.61	0	661	1.08	1.51	G	"Billups and Spero, 1995"	0	macroperforate	1	1	0	0	3.04	0.97
Orbulina_universa	2931	0.61	0	661	0.27	2.71	G	"Billups and Spero, 1995"	0	macroperforate	1	1	0	0	3.04	0.97
Orbulina_universa	2931	0.61	0	661	0.74	1.9	G	"Billups and Spero, 1995"	0	macroperforate	1	1	0	0	3.04	0.97
Orbulina_universa	2931	0.61	0	661	0.13	1.8	G	"Billups and Spero, 1995"	0	macroperforate	1	1	0	0	3.04	0.97
Orbulina_universa	3436	0.61	0	661	0.04	3.34	G	"Billups and Spero, 1995"	0	macroperforate	1	1	0	0	3.04	0.97
Orbulina_universa	3436	0.61	0	661	0.91	2.39	G	"Billups and Spero, 1995"	0	macroperforate	1	1	0	0	3.04	0.97
Orbulina_universa	3436	0.61	0	661	0.04	3.36	G	"Billups and Spero, 1995"	0	macroperforate	1	1	0	0	3.04	0.97
Orbulina_universa	3436	0.61	0	661	-0.09	2.72	G	"Billups and Spero, 1995"	0	macroperforate	1	1	0	0	3.04	0.97
Orbulina_universa	3436	0.61	0	661	-0.06	2.12	G	"Billups and Spero, 1995"	0	macroperforate	1	1	0	0	3.04	0.97
Orbulina_universa	3436	0.61	0	661	0.25	1.8	G	"Billups and Spero, 1995"	0	macroperforate	1	1	0	0	3.04	0.97
Orbulina_universa	2931	0.61	0	670	0.88	1.93	G	"Billups and Spero, 1995"	0	macroperforate	1	1	0	0	3.04	0.97
Orbulina_universa	3436	0.61	0	670	-1.19	2.47	G	"Billups and Spero, 1995"	0	macroperforate	1	1	0	0	3.04	0.97
Orbulina_universa	3436	0.61	0	674	-1.84	3.24	G	"Billups and Spero, 1995"	0	macroperforate	1	1	0	0	3.04	0.97
Orbulina_universa	3436	0.61	0	674	-1.52	2.57	G	"Billups and Spero, 1995"	0	macroperforate	1	1	0	0	3.04	0.97
Orbulina_universa	2931	0.61	0	679	0.49	2.5	G	"Billups and Spero, 1995"	0	macroperforate	1	1	0	0	3.04	0.97
Orbulina_universa	2931	0.61	0	679	0	3.25	G	"Billups and Spero, 1995"	0	macroperforate	1	1	0	0	3.04	0.97
Orbulina_universa	2931	0.61	0	679	-0.05	2.92	G	"Billups and Spero, 1995"	0	macroperforate	1	1	0	0	3.04	0.97
Orbulina_universa	2931	0.61	0	679	-0.21	2.74	G	"Billups and Spero, 1995"	0	macroperforate	1	1	0	0	3.04	0.97
Orbulina_universa	2931	0.61	0	679	-0.01	2.62	G	"Billups and Spero, 1995"	0	macroperforate	1	1	0	0	3.04	0.97
Orbulina_universa	2931	0.61	0	679	-1.44	3.17	G	"Billups and Spero, 1995"	0	macroperforate	1	1	0	0	3.04	0.97
Orbulina_universa	2931	0.61	0	679	-0.65	2.33	G	"Billups and Spero, 1995"	0	macroperforate	1	1	0	0	3.04	0.97
Orbulina_universa	2931	0.61	0	679	0.46	1.84	G	"Billups and Spero, 1995"	0	macroperforate	1	1	0	0	3.04	0.97
Orbulina_universa	3436	0.61	0	679	-0.14	3.19	G	"Billups and Spero, 1995"	0	macroperforate	1	1	0	0	3.04	0.97
Orbulina_universa	3436	0.61	0	679	-0.67	2.96	G	"Billups and Spero, 1995"	0	macroperforate	1	1	0	0	3.04	0.97
Orbulina_universa	3436	0.61	0	679	-0.12	1.8	G	"Billups and Spero, 1995"	0	macroperforate	1	1	0	0	3.04	0.97
Orbulina_universa	3436	0.61	0	679	-2.25	2.84	G	"Billups and Spero, 1995"	0	macroperforate	1	1	0	0	3.04	0.97
Orbulina_universa	3436	0.61	0	679	-0.1	2.59	G	"Billups and Spero, 1995"	0	macroperforate	1	1	0	0	3.04	0.97
Orbulina_universa	3436	0.61	0	679	-0.14	2.74	G	"Billups and Spero, 1995"	0	macroperforate	1	1	0	0	3.04	0.97
Orbulina_universa	2931	0.61	0	689	1.03	2.08	G	"Billups and Spero, 1995"	0	macroperforate	1	1	0	0	3.04	0.97
Orbulina_universa	3436	0.61	0	689	-0.14	3.15	G	"Billups and Spero, 1995"	0	macroperforate	1	1	0	0	3.04	0.97
Orbulina_universa	3436	0.61	0	689	0.24	2.6	G	"Billups and Spero, 1995"	0	macroperforate	1	1	0	0	3.04	0.97
Orbulina_universa	3436	0.61	0	689	-1.39	2.59	G	"Billups and Spero, 1995"	0	macroperforate	1	1	0	0	3.04	0.97
Orbulina_universa	2931	0.61	0	698	-0.13	2.89	G	"Billups and Spero, 1995"	0	macroperforate	1	1	0	0	3.04	0.97
Orbulina_universa	2931	0.61	0	698	1.23	2.66	G	"Billups and Spero, 1995"	0	macroperforate	1	1	0	0	3.04	0.97
Orbulina_universa	2931	0.61	0	698	-0.99	2.45	G	"Billups and Spero, 1995"	0	macroperforate	1	1	0	0	3.04	0.97
Orbulina_universa	2931	0.61	0	698	-1.04	2.64	G	"Billups and Spero, 1995"	0	macroperforate	1	1	0	0	3.04	0.97
Orbulina_universa	2931	0.61	0	698	0.02	2.78	G	"Billups and Spero, 1995"	0	macroperforate	1	1	0	0	3.04	0.97
Orbulina_universa	2931	0.61	0	698	0.41	1.75	G	"Billups and Spero, 1995"	0	macroperforate	1	1	0	0	3.04	0.97
Orbulina_universa	2931	0.61	0	698	0.22	2.4	G	"Billups and Spero, 1995"	0	macroperforate	1	1	0	0	3.04	0.97
Orbulina_universa	2931	0.61	0	698	0.3	2.95	G	"Billups and Spero, 1995"	0	macroperforate	1	1	0	0	3.04	0.97
Orbulina_universa	3436	0.61	0	698	-0.05	3.12	G	"Billups and Spero, 1995"	0	macroperforate	1	1	0	0	3.04	0.97
Orbulina_universa	3436	0.61	0	698	0.07	3.01	G	"Billups and Spero, 1995"	0	macroperforate	1	1	0	0	3.04	0.97
Orbulina_universa	3436	0.61	0	698	-1.43	2.61	G	"Billups and Spero, 1995"	0	macroperforate	1	1	0	0	3.04	0.97
Orbulina_universa	3436	0.61	0	698	-1.12	2.74	G	"Billups and Spero, 1995"	0	macroperforate	1	1	0	0	3.04	0.97
Orbulina_universa	3436	0.61	0	698	-0.13	2.33	G	"Billups and Spero, 1995"	0	macroperforate	1	1	0	0	3.04	0.97
Orbulina_universa	3436	0.61	0	698	0.14	3.38	G	"Billups and Spero, 1995"	0	macroperforate	1	1	0	0	3.04	0.97
Orbulina_universa	3436	0.61	0	698	-0.09	2.88	G	"Billups and Spero, 1995"	0	macroperforate	1	1	0	0	3.04	0.97
Orbulina_universa	3436	0.61	0	703	0.76	2.36	G	"Billups and Spero, 1995"	0	macroperforate	1	1	0	0	3.04	0.97
Orbulina_universa	3436	0.61	0	707	-0.06	2.75	G	"Billups and Spero, 1995"	0	macroperforate	1	1	0	0	3.04	0.97
Orbulina_universa	2931	0.61	0	716	0.65	2.62	G	"Billups and Spero, 1995"	0	macroperforate	1	1	0	0	3.04	0.97
Orbulina_universa	2931	0.61	0	716	0.34	2.69	G	"Billups and Spero, 1995"	0	macroperforate	1	1	0	0	3.04	0.97
Orbulina_universa	2931	0.61	0	716	-0.42	3.11	G	"Billups and Spero, 1995"	0	macroperforate	1	1	0	0	3.04	0.97
Orbulina_universa	2931	0.61	0	716	0.64	2.36	G	"Billups and Spero, 1995"	0	macroperforate	1	1	0	0	3.04	0.97
Orbulina_universa	2931	0.61	0	716	0.06	2.32	G	"Billups and Spero, 1995"	0	macroperforate	1	1	0	0	3.04	0.97
Orbulina_universa	2931	0.61	0	716	-0.27	1.95	G	"Billups and Spero, 1995"	0	macroperforate	1	1	0	0	3.04	0.97
Orbulina_universa	2931	0.61	0	716	-0.71	2.72	G	"Billups and Spero, 1995"	0	macroperforate	1	1	0	0	3.04	0.97
Orbulina_universa	2931	0.61	0	716	-1.74	3.47	G	"Billups and Spero, 1995"	0	macroperforate	1	1	0	0	3.04	0.97
Orbulina_universa	2931	0.61	0	716	-2.03	3.45	G	"Billups and Spero, 1995"	0	macroperforate	1	1	0	0	3.04	0.97
Orbulina_universa	2931	0.61	0	716	-0.44	2.53	G	"Billups and Spero, 1995"	0	macroperforate	1	1	0	0	3.04	0.97
Orbulina_universa	2931	0.61	0	716	-1.18	3.15	G	"Billups and Spero, 1995"	0	macroperforate	1	1	0	0	3.04	0.97
Orbulina_universa	2931	0.61	0	716	-0.34	2.59	G	"Billups and Spero, 1995"	0	macroperforate	1	1	0	0	3.04	0.97
Orbulina_universa	2931	0.61	0	716	1.03	1.89	G	"Billups and Spero, 1995"	0	macroperforate	1	1	0	0	3.04	0.97
Orbulina_universa	3436	0.61	0	716	0.16	3.11	G	"Billups and Spero, 1995"	0	macroperforate	1	1	0	0	3.04	0.97
Orbulina_universa	3436	0.61	0	716	-1.37	2.77	G	"Billups and Spero, 1995"	0	macroperforate	1	1	0	0	3.04	0.97
Orbulina_universa	3436	0.61	0	718	-0.03	3.53	G	"Billups and Spero, 1995"	0	macroperforate	1	1	0	0	3.04	0.97
Orbulina_universa	3436	0.61	0	720	0.57	2.92	G	"Billups and Spero, 1995"	0	macroperforate	1	1	0	0	3.04	0.97
Orbulina_universa	3436	0.61	0	725	-1.55	2.82	G	"Billups and Spero, 1995"	0	macroperforate	1	1	0	0	3.04	0.97
Orbulina_universa	2931	0.61	0	734	0.48	2.85	G	"Billups and Spero, 1995"	0	macroperforate	1	1	0	0	3.04	0.97
Orbulina_universa	2931	0.61	0	734	-0.75	2.9	G	"Billups and Spero, 1995"	0	macroperforate	1	1	0	0	3.04	0.97
Orbulina_universa	2931	0.61	0	734	-1.25	3.06	G	"Billups and Spero, 1995"	0	macroperforate	1	1	0	0	3.04	0.97
Orbulina_universa	2931	0.61	0	734	0.73	3.04	G	"Billups and Spero, 1995"	0	macroperforate	1	1	0	0	3.04	0.97
Orbulina_universa	2931	0.61	0	734	1.51	1.47	G	"Billups and Spero, 1995"	0	macroperforate	1	1	0	0	3.04	0.97
Orbulina_universa	2931	0.61	0	734	0.25	2.97	G	"Billups and Spero, 1995"	0	macroperforate	1	1	0	0	3.04	0.97
Orbulina_universa	2931	0.61	0	734	0.86	1.61	G	"Billups and Spero, 1995"	0	macroperforate	1	1	0	0	3.04	0.97
Orbulina_universa	2931	0.61	0	734	0.39	1.71	G	"Billups and Spero, 1995"	0	macroperforate	1	1	0	0	3.04	0.97
Orbulina_universa	2931	0.61	0	734	0.13	2.16	G	"Billups and Spero, 1995"	0	macroperforate	1	1	0	0	3.04	0.97
Orbulina_universa	2931	0.61	0	734	-0.07	2.95	G	"Billups and Spero, 1995"	0	macroperforate	1	1	0	0	3.04	0.97
Orbulina_universa	2931	0.61	0	734	1.12	2.18	G	"Billups and Spero, 1995"	0	macroperforate	1	1	0	0	3.04	0.97
Orbulina_universa	2931	0.61	0	734	1.15	1.67	G	"Billups and Spero, 1995"	0	macroperforate	1	1	0	0	3.04	0.97
Orbulina_universa	3436	0.61	0	734	-1.83	4.05	G	"Billups and Spero, 1995"	0	macroperforate	1	1	0	0	3.04	0.97
Orbulina_universa	3436	0.61	0	734	-0.19	3.13	G	"Billups and Spero, 1995"	0	macroperforate	1	1	0	0	3.04	0.97
Orbulina_universa	3436	0.61	0	736	0.15	1.68	G	"Billups and Spero, 1995"	0	macroperforate	1	1	0	0	3.04	0.97
Orbulina_universa	3436	0.61	0	740	-1.03	2.11	G	"Billups and Spero, 1995"	0	macroperforate	1	1	0	0	3.04	0.97
Orbulina_universa	3436	0.61	0	744	-2.3	2.68	G	"Billups and Spero, 1995"	0	macroperforate	1	1	0	0	3.04	0.97
Orbulina_universa	2931	0.61	0	753	0.3	2.7	G	"Billups and Spero, 1995"	0	macroperforate	1	1	0	0	3.04	0.97
Orbulina_universa	2931	0.61	0	753	1.16	2.21	G	"Billups and Spero, 1995"	0	macroperforate	1	1	0	0	3.04	0.97
Orbulina_universa	2931	0.61	0	753	-0.89	3.29	G	"Billups and Spero, 1995"	0	macroperforate	1	1	0	0	3.04	0.97
Orbulina_universa	2931	0.61	0	753	-0.5	2.64	G	"Billups and Spero, 1995"	0	macroperforate	1	1	0	0	3.04	0.97
Orbulina_universa	2931	0.61	0	753	0.1	2.93	G	"Billups and Spero, 1995"	0	macroperforate	1	1	0	0	3.04	0.97
Orbulina_universa	2931	0.61	0	753	0.91	2.54	G	"Billups and Spero, 1995"	0	macroperforate	1	1	0	0	3.04	0.97
Orbulina_universa	2931	0.61	0	753	0.74	1.9	G	"Billups and Spero, 1995"	0	macroperforate	1	1	0	0	3.04	0.97
Orbulina_universa	3436	0.61	0	753	1.35	2.46	G	"Billups and Spero, 1995"	0	macroperforate	1	1	0	0	3.04	0.97
Orbulina_universa	3436	0.61	0	753	-1.53	3.6	G	"Billups and Spero, 1995"	0	macroperforate	1	1	0	0	3.04	0.97
Orbulina_universa	3436	0.61	0	753	0.24	1.87	G	"Billups and Spero, 1995"	0	macroperforate	1	1	0	0	3.04	0.97
Orbulina_universa	2931	0.61	0	762	0	2.77	G	"Billups and Spero, 1995"	0	macroperforate	1	1	0	0	3.04	0.97
Orbulina_universa	2931	0.61	0	771	0.16	2.72	G	"Billups and Spero, 1995"	0	macroperforate	1	1	0	0	3.04	0.97
Orbulina_universa	2931	0.61	0	771	-0.4	3.26	G	"Billups and Spero, 1995"	0	macroperforate	1	1	0	0	3.04	0.97
Orbulina_universa	2931	0.61	0	771	0.09	2.23	G	"Billups and Spero, 1995"	0	macroperforate	1	1	0	0	3.04	0.97
Orbulina_universa	2931	0.61	0	771	0.28	2.42	G	"Billups and Spero, 1995"	0	macroperforate	1	1	0	0	3.04	0.97
Orbulina_universa	2931	0.61	0	771	-1.23	2.87	G	"Billups and Spero, 1995"	0	macroperforate	1	1	0	0	3.04	0.97
Orbulina_universa	2931	0.61	0	771	0.38	1.98	G	"Billups and Spero, 1995"	0	macroperforate	1	1	0	0	3.04	0.97
Orbulina_universa	2931	0.61	0	771	0.96	2.22	G	"Billups and Spero, 1995"	0	macroperforate	1	1	0	0	3.04	0.97
Orbulina_universa	2931	0.61	0	771	0.28	2.61	G	"Billups and Spero, 1995"	0	macroperforate	1	1	0	0	3.04	0.97
Orbulina_universa	2931	0.61	0	771	0.03	2.6	G	"Billups and Spero, 1995"	0	macroperforate	1	1	0	0	3.04	0.97
Orbulina_universa	3436	0.61	0	771	-1.48	3.23	G	"Billups and Spero, 1995"	0	macroperforate	1	1	0	0	3.04	0.97
Orbulina_universa	3436	0.61	0	777	-1.11	2.79	G	"Billups and Spero, 1995"	0	macroperforate	1	1	0	0	3.04	0.97
Orbulina_universa	2931	0.61	0	789	0.34	2.38	G	"Billups and Spero, 1995"	0	macroperforate	1	1	0	0	3.04	0.97
Orbulina_universa	2931	0.61	0	789	-0.58	2.32	G	"Billups and Spero, 1995"	0	macroperforate	1	1	0	0	3.04	0.97
Orbulina_universa	2931	0.61	0	789	-1.11	2.96	G	"Billups and Spero, 1995"	0	macroperforate	1	1	0	0	3.04	0.97
Orbulina_universa	2931	0.61	0	789	0.73	1.63	G	"Billups and Spero, 1995"	0	macroperforate	1	1	0	0	3.04	0.97
Orbulina_universa	2931	0.61	0	789	0.81	2.02	G	"Billups and Spero, 1995"	0	macroperforate	1	1	0	0	3.04	0.97
Orbulina_universa	2931	0.61	0	789	0.74	2.21	G	"Billups and Spero, 1995"	0	macroperforate	1	1	0	0	3.04	0.97
Orbulina_universa	2931	0.61	0	789	1.54	1.6	G	"Billups and Spero, 1995"	0	macroperforate	1	1	0	0	3.04	0.97
Orbulina_universa	2931	0.61	0	789	0.12	2.85	G	"Billups and Spero, 1995"	0	macroperforate	1	1	0	0	3.04	0.97
Orbulina_universa	2931	0.61	0	789	0.23	2.57	G	"Billups and Spero, 1995"	0	macroperforate	1	1	0	0	3.04	0.97
Orbulina_universa	3436	0.61	0	789	-0.35	2.02	G	"Billups and Spero, 1995"	0	macroperforate	1	1	0	0	3.04	0.97
Orbulina_universa	3436	0.61	0	789	-1.22	1.96	G	"Billups and Spero, 1995"	0	macroperforate	1	1	0	0	3.04	0.97
Orbulina_universa	3436	0.61	0	789	0.25	1.97	G	"Billups and Spero, 1995"	0	macroperforate	1	1	0	0	3.04	0.97
Orbulina_universa	2931	0.61	0	808	0.09	2.26	G	"Billups and Spero, 1995"	0	macroperforate	1	1	0	0	3.04	0.97
Orbulina_universa	2931	0.61	0	808	-1.07	2.77	G	"Billups and Spero, 1995"	0	macroperforate	1	1	0	0	3.04	0.97
Orbulina_universa	2931	0.61	0	808	0.64	1.96	G	"Billups and Spero, 1995"	0	macroperforate	1	1	0	0	3.04	0.97
Orbulina_universa	2931	0.61	0	808	-1.25	3.35	G	"Billups and Spero, 1995"	0	macroperforate	1	1	0	0	3.04	0.97
Orbulina_universa	2931	0.61	0	808	-0.15	3.72	G	"Billups and Spero, 1995"	0	macroperforate	1	1	0	0	3.04	0.97
Orbulina_universa	3436	0.61	0	808	-1.55	3.68	G	"Billups and Spero, 1995"	0	macroperforate	1	1	0	0	3.04	0.97
Orbulina_universa	2931	0.61	0	826	0.18	2.79	G	"Billups and Spero, 1995"	0	macroperforate	1	1	0	0	3.04	0.97
Orbulina_universa	2931	0.61	0	826	-0.14	3.04	G	"Billups and Spero, 1995"	0	macroperforate	1	1	0	0	3.04	0.97
Orbulina_universa	2931	0.61	0	826	0.17	2.86	G	"Billups and Spero, 1995"	0	macroperforate	1	1	0	0	3.04	0.97
Orbulina_universa	2931	0.61	0	826	0.47	2.58	G	"Billups and Spero, 1995"	0	macroperforate	1	1	0	0	3.04	0.97
Orbulina_universa	2931	0.61	0	826	0.27	3.1	G	"Billups and Spero, 1995"	0	macroperforate	1	1	0	0	3.04	0.97
Orbulina_universa	3436	0.61	0	826	0.03	2.86	G	"Billups and Spero, 1995"	0	macroperforate	1	1	0	0	3.04	0.97
Orbulina_universa	2931	0.61	0	835	0.13	2.97	G	"Billups and Spero, 1995"	0	macroperforate	1	1	0	0	3.04	0.97
Orbulina_universa	2931	0.61	0	845	-1.08	1.9	G	"Billups and Spero, 1995"	0	macroperforate	1	1	0	0	3.04	0.97
Orbulina_universa	2931	0.61	0	845	-0.69	2.37	G	"Billups and Spero, 1995"	0	macroperforate	1	1	0	0	3.04	0.97
Orbulina_universa	3436	0.61	0	845	0.51	2.52	G	"Billups and Spero, 1995"	0	macroperforate	1	1	0	0	3.04	0.97
Orbulina_universa	2931	0.61	0	854	0.74	2.91	G	"Billups and Spero, 1995"	0	macroperforate	1	1	0	0	3.04	0.97
Orbulina_universa	2931	0.61	0	863	0.15	2.31	G	"Billups and Spero, 1995"	0	macroperforate	1	1	0	0	3.04	0.97
Orbulina_universa	2931	0.61	0	863	0.06	2.69	G	"Billups and Spero, 1995"	0	macroperforate	1	1	0	0	3.04	0.97
Orbulina_universa	3436	0.61	0	872	-1.12	1.91	G	"Billups and Spero, 1995"	0	macroperforate	1	1	0	0	3.04	0.97
Orbulina_universa	2931	0.61	0	881	0.13	2.86	G	"Billups and Spero, 1995"	0	macroperforate	1	1	0	0	3.04	0.97
Orbulina_universa	3436	0.61	0	881	0.7	2.5	G	"Billups and Spero, 1995"	0	macroperforate	1	1	0	0	3.04	0.97
Orbulina_universa	3436	0.61	0	900	-0.47	2.1	G	"Billups and Spero, 1995"	0	macroperforate	1	1	0	0	3.04	0.97
Pulleniatina_obliquiloculata	1598	0.61	0	236	-1.3735	0.68	G	"Berger et al., 1978"	1	macroperforate	2	0	0	1	3.04	0.97
Pulleniatina_obliquiloculata	1598	0.61	0	236	-0.5531	0.41	G	"Berger et al., 1978"	1	macroperforate	2	0	0	1	3.04	0.97
Pulleniatina_obliquiloculata	1598	0.61	0	357.5	-1.4567	1.11	G	"Berger et al., 1978"	1	macroperforate	2	0	0	1	3.04	0.97
Pulleniatina_obliquiloculata	1598	0.61	0	357.5	-0.2036	1.11	G	"Berger et al., 1978"	1	macroperforate	2	0	0	1	3.04	0.97
Pulleniatina_obliquiloculata	1598	0.61	0	505	-1.1266	1.43	G	"Berger et al., 1978"	1	macroperforate	2	0	0	1	3.04	0.97
Pulleniatina_obliquiloculata	1598	0.61	0	505	-0.5066	1.19	G	"Berger et al., 1978"	1	macroperforate	2	0	0	1	3.04	0.97
Pulleniatina_obliquiloculata	1598	0.61	0	590	-1.2745	1.12	G	"Berger et al., 1978"	1	macroperforate	2	0	0	1	3.04	0.97
Pulleniatina_obliquiloculata	1598	0.61	0	590	-0.635	1.04	G	"Berger et al., 1978"	1	macroperforate	2	0	0	1	3.04	0.97
Globigerina_bulloides	1161	8.58	5.72	250	3.06	-0.07	G	"Matthews et al., 1980"	0	macroperforate	0	1	1	0	2.11	1.23
Globigerina_bulloides	1161	8.58	5.72	375	1.62	0.02	G	"Matthews et al., 1980"	0	macroperforate	0	1	1	0	2.11	1.23
Globigerina_bulloides	1161	8.58	5.72	500	2.82	0.13	G	"Matthews et al., 1980"	0	macroperforate	0	1	1	0	2.11	1.23
Globigerinoides_trilobus	2769	8.58	5.72	300	-0.29	0.9	G	"Matthews et al., 1980"	0	macroperforate	1	1	0	0	2.11	1.23
Globigerinoides_trilobus	2122	8.58	5.72	302.5	1.48	1.79	G	"Matthews et al., 1980"	0	macroperforate	1	1	0	0	2.11	1.23
Globigerinoides_trilobus	2769	8.58	5.72	375	-0.31	0.95	G	"Matthews et al., 1980"	0	macroperforate	1	1	0	0	2.11	1.23
Globigerinoides_trilobus	2122	8.58	5.72	427.5	1.01	2.42	G	"Matthews et al., 1980"	0	macroperforate	1	1	0	0	2.11	1.23
Globigerinoides_trilobus	2769	8.58	5.72	250	0.24	0.61	G	"Matthews et al., 1980"	0	macroperforate	1	1	0	0	2.11	1.23
Globigerinoides_trilobus	2122	8.58	5.72	250	2.12	1.69	G	"Matthews et al., 1980"	0	macroperforate	1	1	0	0	2.11	1.23
Globigerinoides_trilobus	2769	8.58	5.72	500	-0.68	2.26	G	"Matthews et al., 1980"	0	macroperforate	1	1	0	0	2.11	1.23
Globigerinoides_trilobus	2122	8.58	5.72	500	0.94	2.12	G	"Matthews et al., 1980"	0	macroperforate	1	1	0	0	2.11	1.23
Globoconella_conomiozea	2122	8.58	5.72	300	1.58	1.42	G	"Matthews et al., 1980"	1	macroperforate	0	0	0	0	2.11	1.23
Globoconella_conomiozea	2122	8.58	5.72	400	1.43	1.55	G	"Matthews et al., 1980"	1	macroperforate	0	0	0	0	2.11	1.23
Globoconella_conomiozea	2122	8.58	5.72	520	1.01	2.26	G	"Matthews et al., 1980"	1	macroperforate	0	0	0	0	2.11	1.23
Globoquadrina_dehiscens	2122	8.58	5.72	427.5	1.45	1.91	G	"Matthews et al., 1980"	1	macroperforate	0	0	0	0	2.11	1.23
Globoquadrina_dehiscens	2122	8.58	5.72	250	3.17	0.91	G	"Matthews et al., 1980"	1	macroperforate	0	0	0	0	2.11	1.23
Globoquadrina_dehiscens	2122	8.58	5.72	500	1.57	1.68	G	"Matthews et al., 1980"	1	macroperforate	0	0	0	0	2.11	1.23
Globoturborotalita_nepenthes	2122	8.58	5.72	302.5	0.85	1.77	G	"Matthews et al., 1980"	0	macroperforate	0	1	0	0	2.11	1.23
Globoturborotalita_nepenthes	2122	8.58	5.72	375	0.55	1.24	G	"Matthews et al., 1980"	0	macroperforate	0	1	0	0	2.11	1.23
Globoturborotalita_nepenthes	2122	8.58	5.72	250	0.36	0.28	G	"Matthews et al., 1980"	0	macroperforate	0	1	0	0	2.11	1.23
Globoturborotalita_nepenthes	2122	8.58	5.72	500	0.64	1.2	G	"Matthews et al., 1980"	0	macroperforate	0	1	0	0	2.11	1.23
Hirsutella_scitula	2769	8.58	5.72	287	1.1	-0.16	G	"Matthews et al., 1980"	2	macroperforate	0	0	0	0	2.11	1.23
Hirsutella_scitula	2769	8.58	5.72	350	1.07	-0.11	G	"Matthews et al., 1980"	2	macroperforate	0	0	0	0	2.11	1.23
Hirsutella_scitula	2769	8.58	5.72	437	1.75	0.05	G	"Matthews et al., 1980"	2	macroperforate	0	0	0	0	2.11	1.23
Orbulina_universa	2122	8.58	5.72	302.5	1.11	1.89	G	"Matthews et al., 1980"	0	macroperforate	1	1	0	0	2.11	1.23
Orbulina_universa	2769	8.58	5.72	375	-0.2	1.59	G	"Matthews et al., 1980"	0	macroperforate	1	1	0	0	2.11	1.23
Orbulina_universa	2122	8.58	5.72	427.5	1.38	2.25	G	"Matthews et al., 1980"	0	macroperforate	1	1	0	0	2.11	1.23
Orbulina_universa	2769	8.58	5.72	250	0.42	0.93	G	"Matthews et al., 1980"	0	macroperforate	1	1	0	0	2.11	1.23
Orbulina_universa	2769	8.58	5.72	500	-1.03	1.72	G	"Matthews et al., 1980"	0	macroperforate	1	1	0	0	2.11	1.23
Orbulina_universa	2122	8.58	5.72	500	1.34	2.25	G	"Matthews et al., 1980"	0	macroperforate	1	1	0	0	2.11	1.23
Mutabella_mirabilis	1082.1	14.24	13.77	115.5	-2.12	1.37	G	"Pearson et al., 2001"	0	microperforate	1	0	0	1	1.53	1.6
Mutabella_mirabilis	1082.1	14.24	13.77	137.5	-2.05	1.81	G	"Pearson et al., 2001"	0	microperforate	1	0	0	1	1.53	1.6
Mutabella_mirabilis	1082.1	14.24	13.77	165	-2.15	2.21	G	"Pearson et al., 2001"	0	microperforate	1	0	0	1	1.53	1.6
Mutabella_mirabilis	1082.1	14.24	13.77	196	-1.88	2.69	G	"Pearson et al., 2001"	0	microperforate	1	0	0	1	1.53	1.6
Mutabella_mirabilis	1082.1	14.24	13.77	233.5	-1.91	2.86	G	"Pearson et al., 2001"	0	microperforate	1	0	0	1	1.53	1.6
Mutabella_mirabilis	1082.1	14.24	13.77	277.5	-2.05	3.05	G	"Pearson et al., 2001"	0	microperforate	1	0	0	1	1.53	1.6
Mutabella_mirabilis	1082.1	14.24	13.77	327.5	-1.88	3.57	G	"Pearson et al., 2001"	0	microperforate	1	0	0	1	1.53	1.6
Mutabella_mirabilis	1082.1	14.24	13.77	355	-2.01	3.17	G	"Pearson et al., 2001"	0	microperforate	1	0	0	1	1.53	1.6
Mutabella_mirabilis	1082.1	17.54	16.38	98	-1.28	0.55	G	"Pearson et al., 2001"	0	microperforate	1	0	0	1	1.51	0.77
Mutabella_mirabilis	1082.1	17.54	16.38	115.5	-1.62	1.02	G	"Pearson et al., 2001"	0	microperforate	1	0	0	1	1.51	0.77
Mutabella_mirabilis	1082.1	17.54	16.38	137.5	-1.78	1.35	G	"Pearson et al., 2001"	0	microperforate	1	0	0	1	1.51	0.77
Mutabella_mirabilis	1082.1	17.54	16.38	165	-2.04	2.23	G	"Pearson et al., 2001"	0	microperforate	1	0	0	1	1.51	0.77
Mutabella_mirabilis	1082.1	17.54	16.38	196	-1.55	2.19	G	"Pearson et al., 2001"	0	microperforate	1	0	0	1	1.51	0.77
Mutabella_mirabilis	1082.1	17.54	16.38	233.5	-1.7	2.21	G	"Pearson et al., 2001"	0	microperforate	1	0	0	1	1.51	0.77
Mutabella_mirabilis	1082.1	17.54	16.38	277.5	-1.55	2.28	G	"Pearson et al., 2001"	0	microperforate	1	0	0	1	1.51	0.77
Catapsydrax_dissimilis	3042.2	22.44	21.12	275	1.146	0.842	G	"Stewart et al., 2012"	2	macroperforate	0	1	0	0	1.92	1.26
Catapsydrax_dissimilis	3042.2	22.44	21.12	327.5	1.106	1.014	G	"Stewart et al., 2012"	2	macroperforate	0	1	0	0	1.92	1.26
Catapsydrax_dissimilis	3042.2	22.44	21.12	377.5	0.985	1.101	G	"Stewart et al., 2012"	2	macroperforate	0	1	0	0	1.92	1.26
Dentoglobigerina_venezuelana	3042.2	22.44	21.12	231	-0.052	0.973	G	"Stewart et al., 2012"	2	macroperforate	0	0	0	0	1.92	1.26
Dentoglobigerina_venezuelana	3042.2	22.44	21.12	275	-0.492	1.261	G	"Stewart et al., 2012"	2	macroperforate	0	0	0	0	1.92	1.26
Dentoglobigerina_venezuelana	3042.2	22.44	21.12	275	-0.458	1.151	G	"Stewart et al., 2012"	2	macroperforate	0	0	0	0	1.92	1.26
Dentoglobigerina_venezuelana	3042.2	22.44	21.12	275	-0.455	1.209	G	"Stewart et al., 2012"	2	macroperforate	0	0	0	0	1.92	1.26
Dentoglobigerina_venezuelana	3042.2	22.44	21.12	275	0.425	0.991	G	"Stewart et al., 2012"	2	macroperforate	0	0	0	0	1.92	1.26
Dentoglobigerina_venezuelana	3042.2	22.44	21.12	275	-0.607	1.139	G	"Stewart et al., 2012"	2	macroperforate	0	0	0	0	1.92	1.26
Dentoglobigerina_venezuelana	3042.2	22.44	21.12	275	-1.06	1.143	G	"Stewart et al., 2012"	2	macroperforate	0	0	0	0	1.92	1.26
Dentoglobigerina_venezuelana	3042.2	22.44	21.12	275	-0.679	1.125	G	"Stewart et al., 2012"	2	macroperforate	0	0	0	0	1.92	1.26
Dentoglobigerina_venezuelana	3042.2	22.44	21.12	327.5	-0.22	1.271	G	"Stewart et al., 2012"	2	macroperforate	0	0	0	0	1.92	1.26
Dentoglobigerina_venezuelana	3042.2	22.44	21.12	327.5	-0.323	1.261	G	"Stewart et al., 2012"	2	macroperforate	0	0	0	0	1.92	1.26
Dentoglobigerina_venezuelana	3042.2	22.44	21.12	327.5	-0.78	1.264	G	"Stewart et al., 2012"	2	macroperforate	0	0	0	0	1.92	1.26
Dentoglobigerina_venezuelana	3042.2	22.44	21.12	327.5	-0.318	1.191	G	"Stewart et al., 2012"	2	macroperforate	0	0	0	0	1.92	1.26
Dentoglobigerina_venezuelana	3042.2	22.44	21.12	327.5	-0.475	1.402	G	"Stewart et al., 2012"	2	macroperforate	0	0	0	0	1.92	1.26
Dentoglobigerina_venezuelana	3042.2	22.44	21.12	327.5	-0.577	1.256	G	"Stewart et al., 2012"	2	macroperforate	0	0	0	0	1.92	1.26
Dentoglobigerina_venezuelana	3042.2	22.44	21.12	327.5	-0.398	1.486	G	"Stewart et al., 2012"	2	macroperforate	0	0	0	0	1.92	1.26
Dentoglobigerina_venezuelana	3042.2	22.44	21.12	327.5	-0.611	1.593	G	"Stewart et al., 2012"	2	macroperforate	0	0	0	0	1.92	1.26
Dentoglobigerina_venezuelana	3042.2	22.44	21.12	377.5	-0.422	1.354	G	"Stewart et al., 2012"	2	macroperforate	0	0	0	0	1.92	1.26
Dentoglobigerina_venezuelana	3042.2	22.44	21.12	377.5	-0.292	1.381	G	"Stewart et al., 2012"	2	macroperforate	0	0	0	0	1.92	1.26
Dentoglobigerina_venezuelana	3042.2	22.44	21.12	377.5	-0.366	1.314	G	"Stewart et al., 2012"	2	macroperforate	0	0	0	0	1.92	1.26
Dentoglobigerina_venezuelana	3042.2	22.44	21.12	377.5	-0.588	1.493	G	"Stewart et al., 2012"	2	macroperforate	0	0	0	0	1.92	1.26
Dentoglobigerina_venezuelana	3042.2	22.44	21.12	377.5	-0.608	1.408	G	"Stewart et al., 2012"	2	macroperforate	0	0	0	0	1.92	1.26
Dentoglobigerina_venezuelana	3042.2	22.44	21.12	377.5	-1.092	1.279	G	"Stewart et al., 2012"	2	macroperforate	0	0	0	0	1.92	1.26
Dentoglobigerina_venezuelana	3042.2	22.44	21.12	377.5	-0.142	1.614	G	"Stewart et al., 2012"	2	macroperforate	0	0	0	0	1.92	1.26
Dentoglobigerina_venezuelana	3042.2	22.44	21.12	425	-0.348	1.322	G	"Stewart et al., 2012"	2	macroperforate	0	0	0	0	1.92	1.26
Dentoglobigerina_venezuelana	3042.2	22.44	21.12	425	0.012	1.468	G	"Stewart et al., 2012"	2	macroperforate	0	0	0	0	1.92	1.26
Dentoglobigerina_venezuelana	3042.2	22.44	21.12	425	-0.526	1.463	G	"Stewart et al., 2012"	2	macroperforate	0	0	0	0	1.92	1.26
Dentoglobigerina_venezuelana	3042.2	22.44	21.12	425	-0.326	1.454	G	"Stewart et al., 2012"	2	macroperforate	0	0	0	0	1.92	1.26
Dentoglobigerina_venezuelana	3042.2	22.44	21.12	425	-0.538	1.441	G	"Stewart et al., 2012"	2	macroperforate	0	0	0	0	1.92	1.26
Dentoglobigerina_venezuelana	3042.2	22.44	21.12	425	-0.478	1.454	G	"Stewart et al., 2012"	2	macroperforate	0	0	0	0	1.92	1.26
Dentoglobigerina_venezuelana	3042.2	22.44	21.12	425	-0.098	1.328	G	"Stewart et al., 2012"	2	macroperforate	0	0	0	0	1.92	1.26
Dentoglobigerina_venezuelana	3042.2	22.44	21.12	425	-0.239	1.574	G	"Stewart et al., 2012"	2	macroperforate	0	0	0	0	1.92	1.26
Dentoglobigerina_venezuelana	3042.2	22.44	21.12	475	0.335	1.364	G	"Stewart et al., 2012"	2	macroperforate	0	0	0	0	1.92	1.26
Dentoglobigerina_venezuelana	3042.2	22.44	21.12	475	-0.345	1.642	G	"Stewart et al., 2012"	2	macroperforate	0	0	0	0	1.92	1.26
Dentoglobigerina_venezuelana	3042.2	22.44	21.12	475	-0.715	1.393	G	"Stewart et al., 2012"	2	macroperforate	0	0	0	0	1.92	1.26
Dentoglobigerina_venezuelana	3042.2	22.44	21.12	475	-0.716	1.599	G	"Stewart et al., 2012"	2	macroperforate	0	0	0	0	1.92	1.26
Globigerina_ciperoensis	3042.2	22.44	21.12	327.5	0.733	0.814	G	"Stewart et al., 2012"	0	macroperforate	0	1	0	0	1.92	1.26
Globigerina_ciperoensis	3042.2	22.44	21.12	327.5	0.878	1.341	G	"Stewart et al., 2012"	0	macroperforate	0	1	0	0	1.92	1.26
Globigerina_ciperoensis	3042.2	22.44	21.12	377.5	0.557	0.945	G	"Stewart et al., 2012"	0	macroperforate	0	1	0	0	1.92	1.26
Globigerina_ciperoensis	3042.2	22.44	21.12	377.5	0.71	0.969	G	"Stewart et al., 2012"	0	macroperforate	0	1	0	0	1.92	1.26
Globigerina_ciperoensis	3042.2	22.44	21.12	377.5	0.741	1.234	G	"Stewart et al., 2012"	0	macroperforate	0	1	0	0	1.92	1.26
Globigerina_ciperoensis	3042.2	22.44	21.12	377.5	0.744	1.32	G	"Stewart et al., 2012"	0	macroperforate	0	1	0	0	1.92	1.26
Globigerina_ciperoensis	3042.2	22.44	21.12	425	0.538	0.967	G	"Stewart et al., 2012"	0	macroperforate	0	1	0	0	1.92	1.26
Globigerina_ciperoensis	3042.2	22.44	21.12	425	0.787	1.328	G	"Stewart et al., 2012"	0	macroperforate	0	1	0	0	1.92	1.26
Globigerina_ciperoensis	3042.2	22.44	21.12	475	0.573	1.021	G	"Stewart et al., 2012"	0	macroperforate	0	1	0	0	1.92	1.26
Globigerina_praebulloides	3814.8	22.44	21.12	196	-0.036	-0.159	G	"Greenop, 2014"	0	macroperforate	1	1	0	0	1.92	1.26
Globigerina_praebulloides	2507	22.44	21.12	196	0.729	1.698	G	"Greenop, 2014"	0	macroperforate	1	1	0	0	1.92	1.26
Globigerina_praebulloides	3814.8	22.44	21.12	231	-0.212	0.353	G	"Greenop, 2014"	0	macroperforate	1	1	0	0	1.92	1.26
Globigerina_praebulloides	2507	22.44	21.12	231	0.955	1.916	G	"Greenop, 2014"	0	macroperforate	1	1	0	0	1.92	1.26
Globigerina_praebulloides	3814.8	22.44	21.12	275	-0.044	0.65	G	"Greenop, 2014"	0	macroperforate	1	1	0	0	1.92	1.26
Globigerina_praebulloides	2507	22.44	21.12	275	0.944	1.874	G	"Greenop, 2014"	0	macroperforate	1	1	0	0	1.92	1.26
Globigerina_praebulloides	3814.8	22.44	21.12	327.5	0.065	0.56	G	"Greenop, 2014"	0	macroperforate	1	1	0	0	1.92	1.26
Globigerina_praebulloides	2507	22.44	21.12	327.5	0.712	1.848	G	"Greenop, 2014"	0	macroperforate	1	1	0	0	1.92	1.26
Globigerina_praebulloides	2507	22.44	21.12	327.5	0.756	1.7	G	"Greenop, 2014"	0	macroperforate	1	1	0	0	1.92	1.26
Globigerinoides_primordius	2507	22.44	21.12	231	0.633	2.201	G	"Greenop, 2014"	0	macroperforate	1	1	0	0	1.92	1.26
Globigerinoides_primordius	2507	22.44	21.12	231	0.52	2.309	G	"Greenop, 2014"	0	macroperforate	1	1	0	0	1.92	1.26
Globigerinoides_primordius	2507	22.44	21.12	275	0.652	2.343	G	"Greenop, 2014"	0	macroperforate	1	1	0	0	1.92	1.26
Globigerinoides_primordius	2507	22.44	21.12	327.5	0.58	2.601	G	"Greenop, 2014"	0	macroperforate	1	1	0	0	1.92	1.26
Globoquadrina_dehiscens	2507	22.44	21.12	196	0.95	1.642	G	"Greenop, 2014"	1	macroperforate	0	0	0	0	1.92	1.26
Globoquadrina_dehiscens	2507	22.44	21.12	275	0.96	1.747	G	"Greenop, 2014"	1	macroperforate	0	0	0	0	1.92	1.26
Globoquadrina_dehiscens	2507	22.44	21.12	327.5	1.003	1.866	G	"Greenop, 2014"	1	macroperforate	0	0	0	0	1.92	1.26
Paragloborotalia_bella	3042.2	22.44	21.12	196	-0.976	1.469	G	"Greenop, 2014"	1	macroperforate	0	1	0	0	1.92	1.26
Paragloborotalia_bella	3042.2	22.44	21.12	231	-0.514	1.512	G	"Greenop, 2014"	1	macroperforate	0	1	0	0	1.92	1.26
Paragloborotalia_bella	3042.2	22.44	21.12	275	1.5309	-0.571	G	"Stewart et al., 2012"	1	macroperforate	0	1	0	0	1.92	1.26
Paragloborotalia_siakensis	3042.2	22.44	21.12	196	-1.167	1.445	G	"Greenop, 2014"	1	macroperforate	0	1	0	0	1.92	1.26
Paragloborotalia_siakensis	3042.2	22.44	21.12	231	-0.743	1.546	G	"Greenop, 2014"	1	macroperforate	0	1	0	0	1.92	1.26
Paragloborotalia_siakensis	3042.2	22.44	21.12	275	-0.713	1.522	G	"Stewart et al., 2012"	1	macroperforate	0	1	0	0	1.92	1.26
Globigerina_praebulloides	3824.6	22.96	22.44	196	-0.259	0.487	G	"Greenop, 2014"	0	macroperforate	1	1	0	0	1.68	1.22
Globigerina_praebulloides	3824.6	22.96	22.44	231	-0.685	1.017	G	"Greenop, 2014"	0	macroperforate	1	1	0	0	1.68	1.22
Globigerina_praebulloides	3824.6	22.96	22.44	275	-0.354	1.363	G	"Greenop, 2014"	0	macroperforate	1	1	0	0	1.68	1.22
Globigerina_praebulloides	3824.6	22.96	22.44	327.5	-0.856	1.872	G	"Greenop, 2014"	0	macroperforate	1	1	0	0	1.68	1.22
Catapsydrax_dissimilis	NA	25.21	22.96	275	0.52	0.03	VG	"Pearson and Wade, 2009"	2	macroperforate	0	1	0	0	1.44	0.41
Catapsydrax_dissimilis	NA	25.21	22.96	327.5	0.656	0.04	VG	"Pearson and Wade, 2009"	2	macroperforate	0	1	0	0	1.44	0.41
Catapsydrax_dissimilis	NA	25.21	22.96	355	0.614	0.05	VG	"Pearson and Wade, 2009"	2	macroperforate	0	1	0	0	1.44	0.41
Dentoglobigerina_venezuelana	3042.2	25.21	22.96	231	-0.808	0.503	G	"Stewart et al., 2012"	2	macroperforate	0	0	0	0	1.44	0.41
Dentoglobigerina_venezuelana	3042.2	25.21	22.96	275	-1.068	0.562	G	"Stewart et al., 2012"	2	macroperforate	0	0	0	0	1.44	0.41
Dentoglobigerina_venezuelana	3042.2	25.21	22.96	275	-0.804	0.521	G	"Stewart et al., 2012"	2	macroperforate	0	0	0	0	1.44	0.41
Dentoglobigerina_venezuelana	3042.2	25.21	22.96	275	-1.003	0.575	G	"Stewart et al., 2012"	2	macroperforate	0	0	0	0	1.44	0.41
Dentoglobigerina_venezuelana	3042.2	25.21	22.96	275	-0.818	0.475	G	"Stewart et al., 2012"	2	macroperforate	0	0	0	0	1.44	0.41
Dentoglobigerina_venezuelana	3042.2	25.21	22.96	275	-0.864	0.421	G	"Stewart et al., 2012"	2	macroperforate	0	0	0	0	1.44	0.41
Dentoglobigerina_venezuelana	3042.2	25.21	22.96	275	-0.685	0.551	G	"Stewart et al., 2012"	2	macroperforate	0	0	0	0	1.44	0.41
Dentoglobigerina_venezuelana	3042.2	25.21	22.96	327.5	-0.784	0.591	G	"Stewart et al., 2012"	2	macroperforate	0	0	0	0	1.44	0.41
Dentoglobigerina_venezuelana	3042.2	25.21	22.96	327.5	-0.593	0.638	G	"Stewart et al., 2012"	2	macroperforate	0	0	0	0	1.44	0.41
Dentoglobigerina_venezuelana	3042.2	25.21	22.96	327.5	-0.896	0.683	G	"Stewart et al., 2012"	2	macroperforate	0	0	0	0	1.44	0.41
Dentoglobigerina_venezuelana	3042.2	25.21	22.96	327.5	-0.768	0.481	G	"Stewart et al., 2012"	2	macroperforate	0	0	0	0	1.44	0.41
Dentoglobigerina_venezuelana	3042.2	25.21	22.96	327.5	-0.636	0.612	G	"Stewart et al., 2012"	2	macroperforate	0	0	0	0	1.44	0.41
Dentoglobigerina_venezuelana	3042.2	25.21	22.96	327.5	-0.516	0.556	G	"Stewart et al., 2012"	2	macroperforate	0	0	0	0	1.44	0.41
Dentoglobigerina_venezuelana	3042.2	25.21	22.96	327.5	-0.643	0.685	G	"Stewart et al., 2012"	2	macroperforate	0	0	0	0	1.44	0.41
Dentoglobigerina_venezuelana	3042.2	25.21	22.96	327.5	-0.483	0.578	G	"Stewart et al., 2012"	2	macroperforate	0	0	0	0	1.44	0.41
Dentoglobigerina_venezuelana	3042.2	25.21	22.96	377.5	-0.314	0.464	G	"Stewart et al., 2012"	2	macroperforate	0	0	0	0	1.44	0.41
Dentoglobigerina_venezuelana	3042.2	25.21	22.96	377.5	-0.501	0.654	G	"Stewart et al., 2012"	2	macroperforate	0	0	0	0	1.44	0.41
Dentoglobigerina_venezuelana	3042.2	25.21	22.96	377.5	-0.408	0.569	G	"Stewart et al., 2012"	2	macroperforate	0	0	0	0	1.44	0.41
Dentoglobigerina_venezuelana	3042.2	25.21	22.96	377.5	-0.448	0.692	G	"Stewart et al., 2012"	2	macroperforate	0	0	0	0	1.44	0.41
Dentoglobigerina_venezuelana	3042.2	25.21	22.96	377.5	-0.61	0.652	G	"Stewart et al., 2012"	2	macroperforate	0	0	0	0	1.44	0.41
Dentoglobigerina_venezuelana	3042.2	25.21	22.96	377.5	-0.523	0.668	G	"Stewart et al., 2012"	2	macroperforate	0	0	0	0	1.44	0.41
Dentoglobigerina_venezuelana	3042.2	25.21	22.96	377.5	-0.444	0.612	G	"Stewart et al., 2012"	2	macroperforate	0	0	0	0	1.44	0.41
Dentoglobigerina_venezuelana	3042.2	25.21	22.96	425	-0.604	0.637	G	"Stewart et al., 2012"	2	macroperforate	0	0	0	0	1.44	0.41
Dentoglobigerina_venezuelana	3042.2	25.21	22.96	425	-0.59	0.772	G	"Stewart et al., 2012"	2	macroperforate	0	0	0	0	1.44	0.41
Dentoglobigerina_venezuelana	3042.2	25.21	22.96	425	-0.634	0.685	G	"Stewart et al., 2012"	2	macroperforate	0	0	0	0	1.44	0.41
Dentoglobigerina_venezuelana	3042.2	25.21	22.96	425	-0.349	0.598	G	"Stewart et al., 2012"	2	macroperforate	0	0	0	0	1.44	0.41
Dentoglobigerina_venezuelana	3042.2	25.21	22.96	425	-0.684	0.683	G	"Stewart et al., 2012"	2	macroperforate	0	0	0	0	1.44	0.41
Dentoglobigerina_venezuelana	3042.2	25.21	22.96	425	-0.52	0.696	G	"Stewart et al., 2012"	2	macroperforate	0	0	0	0	1.44	0.41
Dentoglobigerina_venezuelana	3042.2	25.21	22.96	475	-0.49	0.658	G	"Stewart et al., 2012"	2	macroperforate	0	0	0	0	1.44	0.41
Dentoglobigerina_venezuelana	3042.2	25.21	22.96	475	-0.635	0.728	G	"Stewart et al., 2012"	2	macroperforate	0	0	0	0	1.44	0.41
Dentoglobigerina_venezuelana	3042.2	25.21	22.96	475	-0.667	0.674	G	"Stewart et al., 2012"	2	macroperforate	0	0	0	0	1.44	0.41
Dentoglobigerina_venezuelana	3042.2	25.21	22.96	475	-0.669	0.751	G	"Stewart et al., 2012"	2	macroperforate	0	0	0	0	1.44	0.41
Dentoglobigerina_venezuelana	3042.2	25.21	22.96	475	-0.614	0.665	G	"Stewart et al., 2012"	2	macroperforate	0	0	0	0	1.44	0.41
Dentoglobigerina_venezuelana	3042.2	25.21	22.96	475	-0.715	0.838	G	"Stewart et al., 2012"	2	macroperforate	0	0	0	0	1.44	0.41
Globigerina_bulloides	NA	25.21	22.96	181	-2.517	0.93	VG	"Pearson and Wade, 2009"	0	macroperforate	0	1	1	0	1.44	0.41
Globigerina_bulloides	NA	25.21	22.96	231	-2.423	1.05	VG	"Pearson and Wade, 2009"	0	macroperforate	0	1	1	0	1.44	0.41
Globigerina_bulloides	NA	25.21	22.96	275	-2.561	1.65	VG	"Pearson and Wade, 2009"	0	macroperforate	0	1	1	0	1.44	0.41
Globigerina_bulloides	NA	25.21	22.96	327.5	-2.417	1.5	VG	"Pearson and Wade, 2009"	0	macroperforate	0	1	1	0	1.44	0.41
Globigerina_ciperoensis	3042.2	25.21	22.96	327.5	0.498	0.325	G	"Stewart et al., 2012"	0	macroperforate	0	1	0	0	1.44	0.41
Globigerina_ciperoensis	3042.2	25.21	22.96	377.5	0.564	0.495	G	"Stewart et al., 2012"	0	macroperforate	0	1	0	0	1.44	0.41
Globigerina_ciperoensis	3042.2	25.21	22.96	425	0.6	0.606	G	"Stewart et al., 2012"	0	macroperforate	0	1	0	0	1.44	0.41
Acarinina_praetopilensis	1517	40.03	38.25	165	-0.588	2.372	G	Edgar unpub.	0	macroperforate	1	0	0	1	0.71	1.19
Acarinina_praetopilensis	1517	40.03	38.25	196	-0.545	2.803	G	Edgar unpub.	0	macroperforate	1	0	0	1	0.71	1.19
Acarinina_praetopilensis	1517	40.03	38.25	231	-0.416	3.012	G	Edgar unpub.	0	macroperforate	1	0	0	1	0.71	1.19
Acarinina_praetopilensis	1517	40.03	38.25	275	-0.235	3.415	G	Edgar unpub.	0	macroperforate	1	0	0	1	0.71	1.19
Acarinina_praetopilensis	1517	40.03	38.25	327.5	-0.419	3.412	G	Edgar unpub.	0	macroperforate	1	0	0	1	0.71	1.19
Acarinina_praetopilensis	1517	40.03	38.25	390	-0.289	3.542	G	Edgar unpub.	0	macroperforate	1	0	0	1	0.71	1.19
Acarinina_praetopilensis	1517	40.03	38.25	390	-0.484	3.416	G	Edgar unpub.	0	macroperforate	1	0	0	1	0.71	1.19
Acarinina_primitiva	1290.9	40.03	38.25	165	0.07	2.39	G	"Edgar et al., 2013"	0	macroperforate	1	0	1	0	0.71	1.19
Acarinina_primitiva	1290.9	40.03	38.25	165	-0.03	2.21	G	"Edgar et al., 2013"	0	macroperforate	1	0	1	0	0.71	1.19
Acarinina_primitiva	1290.9	40.03	38.25	165	-0.07	2.33	G	"Edgar et al., 2013"	0	macroperforate	1	0	1	0	0.71	1.19
Acarinina_primitiva	1290.9	40.03	38.25	165	-0.08	2.58	G	"Edgar et al., 2013"	0	macroperforate	1	0	1	0	0.71	1.19
Acarinina_primitiva	1290.9	40.03	38.25	196	0	2.55	G	"Edgar et al., 2013"	0	macroperforate	1	0	1	0	0.71	1.19
Acarinina_primitiva	1290.9	40.03	38.25	196	-0.1	2.66	G	"Edgar et al., 2013"	0	macroperforate	1	0	1	0	0.71	1.19
Acarinina_primitiva	1290.9	40.03	38.25	196	0.19	2.47	G	"Edgar et al., 2013"	0	macroperforate	1	0	1	0	0.71	1.19
Acarinina_primitiva	1290.9	40.03	38.25	196	0.07	2.46	G	"Edgar et al., 2013"	0	macroperforate	1	0	1	0	0.71	1.19
Acarinina_primitiva	1290.9	40.03	38.25	196	-0.14	2.52	G	"Edgar et al., 2013"	0	macroperforate	1	0	1	0	0.71	1.19
Acarinina_primitiva	1290.9	40.03	38.25	196	-0.01	2.65	G	"Edgar et al., 2013"	0	macroperforate	1	0	1	0	0.71	1.19
Acarinina_primitiva	1290.9	40.03	38.25	196	-0.11	2.63	G	"Edgar et al., 2013"	0	macroperforate	1	0	1	0	0.71	1.19
Acarinina_primitiva	1290.9	40.03	38.25	231	0.01	2.84	G	"Edgar et al., 2013"	0	macroperforate	1	0	1	0	0.71	1.19
Acarinina_primitiva	1290.9	40.03	38.25	231	-0.06	2.81	G	"Edgar et al., 2013"	0	macroperforate	1	0	1	0	0.71	1.19
Acarinina_primitiva	1290.9	40.03	38.25	231	-0.19	2.97	G	"Edgar et al., 2013"	0	macroperforate	1	0	1	0	0.71	1.19
Acarinina_primitiva	1290.9	40.03	38.25	231	-0.24	2.88	G	"Edgar et al., 2013"	0	macroperforate	1	0	1	0	0.71	1.19
Acarinina_primitiva	1290.9	40.03	38.25	275	-0.02	3.19	G	"Edgar et al., 2013"	0	macroperforate	1	0	1	0	0.71	1.19
Acarinina_primitiva	1290.9	40.03	38.25	275	0.07	2.79	G	"Edgar et al., 2013"	0	macroperforate	1	0	1	0	0.71	1.19
Acarinina_primitiva	1290.9	40.03	38.25	275	0.1	2.86	G	"Edgar et al., 2013"	0	macroperforate	1	0	1	0	0.71	1.19
Acarinina_primitiva	1290.9	40.03	38.25	275	-0.05	3.07	G	"Edgar et al., 2013"	0	macroperforate	1	0	1	0	0.71	1.19
Acarinina_primitiva	1290.9	40.03	38.25	327.5	-0.12	3.01	G	"Edgar et al., 2013"	0	macroperforate	1	0	1	0	0.71	1.19
Acarinina_topilensis	1982.7	40.03	38.25	196	-0.919	2.891	G	"Edgar et al., 2013"	0	macroperforate	1	0	0	0	0.71	1.19
Acarinina_topilensis	1982.7	40.03	38.25	231	-0.946	2.865	G	"Edgar et al., 2013"	0	macroperforate	1	0	0	0	0.71	1.19
Acarinina_topilensis	1982.7	40.03	38.25	275	-1.046	3.37	G	"Edgar et al., 2013"	0	macroperforate	1	0	0	0	0.71	1.19
Acarinina_topilensis	1982.7	40.03	38.25	327.5	-1.104	3.704	G	"Edgar et al., 2013"	0	macroperforate	1	0	0	0	0.71	1.19
Globigerinathekaspp	1982.7	40.03	38.25	196	-1.807	1.489	G	"Edgar et al., 2013"	0	macroperforate	1	1	0	0	0.71	1.19
Globigerinathekaspp	1982.7	40.03	38.25	231	-1.604	2.002	G	"Edgar et al., 2013"	0	macroperforate	1	1	0	0	0.71	1.19
Globigerinathekaspp	1982.7	40.03	38.25	275	-1.435	2.324	G	"Edgar et al., 2013"	0	macroperforate	1	1	0	0	0.71	1.19
Globigerinathekaspp	1982.7	40.03	38.25	327.5	-1.451	2.731	G	"Edgar et al., 2013"	0	macroperforate	1	1	0	0	0.71	1.19
Globigerinathekaspp	1982.7	40.03	38.25	377.5	-1.452	3.043	G	"Edgar et al., 2013"	0	macroperforate	1	1	0	0	0.71	1.19
Globigerinatheka_index	1290.9	40.03	38.25	165	0.22	2.33	G	"Edgar et al., 2013"	0	macroperforate	1	1	1	0	0.71	1.19
Globigerinatheka_index	1290.9	40.03	38.25	165	0.3	2.08	G	"Edgar et al., 2013"	0	macroperforate	1	1	1	0	0.71	1.19
Globigerinatheka_index	1290.9	40.03	38.25	165	0.13	2.25	G	"Edgar et al., 2013"	0	macroperforate	1	1	1	0	0.71	1.19
Globigerinatheka_index	1290.9	40.03	38.25	165	0.01	2.41	G	"Edgar et al., 2013"	0	macroperforate	1	1	1	0	0.71	1.19
Globigerinatheka_index	1290.9	40.03	38.25	196	0.28	2.55	G	"Edgar et al., 2013"	0	macroperforate	1	1	1	0	0.71	1.19
Globigerinatheka_index	1290.9	40.03	38.25	196	0.17	2.42	G	"Edgar et al., 2013"	0	macroperforate	1	1	1	0	0.71	1.19
Globigerinatheka_index	1290.9	40.03	38.25	196	0.12	2.47	G	"Edgar et al., 2013"	0	macroperforate	1	1	1	0	0.71	1.19
Globigerinatheka_index	1290.9	40.03	38.25	196	0.04	2.44	G	"Edgar et al., 2013"	0	macroperforate	1	1	1	0	0.71	1.19
Globigerinatheka_index	1290.9	40.03	38.25	231	0.22	2.66	G	"Edgar et al., 2013"	0	macroperforate	1	1	1	0	0.71	1.19
Globigerinatheka_index	1290.9	40.03	38.25	231	0.4	2.34	G	"Edgar et al., 2013"	0	macroperforate	1	1	1	0	0.71	1.19
Globigerinatheka_index	1290.9	40.03	38.25	231	0.23	2.54	G	"Edgar et al., 2013"	0	macroperforate	1	1	1	0	0.71	1.19
Globigerinatheka_index	1290.9	40.03	38.25	231	0.2	2.63	G	"Edgar et al., 2013"	0	macroperforate	1	1	1	0	0.71	1.19
Globigerinatheka_index	1290.9	40.03	38.25	275	0.4	2.77	G	"Edgar et al., 2013"	0	macroperforate	1	1	1	0	0.71	1.19
Globigerinatheka_index	1290.9	40.03	38.25	275	0.36	2.73	G	"Edgar et al., 2013"	0	macroperforate	1	1	1	0	0.71	1.19
Globigerinatheka_index	1290.9	40.03	38.25	275	0.19	2.73	G	"Edgar et al., 2013"	0	macroperforate	1	1	1	0	0.71	1.19
Globigerinatheka_index	1290.9	40.03	38.25	275	0.35	2.61	G	"Edgar et al., 2013"	0	macroperforate	1	1	1	0	0.71	1.19
Globigerinatheka_index	1290.9	40.03	38.25	327.5	0.42	2.91	G	"Edgar et al., 2013"	0	macroperforate	1	1	1	0	0.71	1.19
Globigerinatheka_index	1290.9	40.03	38.25	327.5	0.31	2.73	G	"Edgar et al., 2013"	0	macroperforate	1	1	1	0	0.71	1.19
Globigerinatheka_index	1290.9	40.03	38.25	327.5	0.39	2.77	G	"Edgar et al., 2013"	0	macroperforate	1	1	1	0	0.71	1.19
Globigerinatheka_index	1290.9	40.03	38.25	327.5	0.29	2.94	G	"Edgar et al., 2013"	0	macroperforate	1	1	1	0	0.71	1.19
Globigerinatheka_index	1290.9	40.03	38.25	327.5	0.34	2.7	G	"Edgar et al., 2013"	0	macroperforate	1	1	1	0	0.71	1.19
Globigerinatheka_index	1290.9	40.03	38.25	377.5	0.44	2.98	G	"Edgar et al., 2013"	0	macroperforate	1	1	1	0	0.71	1.19
Globigerinatheka_index	1290.9	40.03	38.25	390	0.38	2.74	G	"Edgar et al., 2013"	0	macroperforate	1	1	1	0	0.71	1.19
Globigerinatheka_index	1290.9	40.03	38.25	390	0.25	2.97	G	"Edgar et al., 2013"	0	macroperforate	1	1	1	0	0.71	1.19
Globigerinatheka_index	1290.9	40.03	38.25	390	0.3	2.85	G	"Edgar et al., 2013"	0	macroperforate	1	1	1	0	0.71	1.19
Globigerinatheka_index	1290.9	40.03	38.25	425	0.16	3.18	G	"Edgar et al., 2013"	0	macroperforate	1	1	1	0	0.71	1.19
Morozovelloides_crassatus	1345	40.03	38.25	95	-0.7452	2.6738	G	"Wade et al., 2007"	0	macroperforate	1	0	0	0	0.71	1.19
Morozovelloides_crassatus	1345	40.03	38.25	118	-0.4988	2.0082	G	"Wade et al., 2007"	0	macroperforate	1	0	0	0	0.71	1.19
Morozovelloides_crassatus	1345	40.03	38.25	137.5	-0.4119	2.5268	G	"Wade et al., 2007"	0	macroperforate	1	0	0	0	0.71	1.19
Morozovelloides_crassatus	1345	40.03	38.25	137.5	-0.3791	2.6082	G	"Wade et al., 2007"	0	macroperforate	1	0	0	0	0.71	1.19
Morozovelloides_crassatus	1345	40.03	38.25	137.5	-0.3638	2.362	G	"Wade et al., 2007"	0	macroperforate	1	0	0	0	0.71	1.19
Morozovelloides_crassatus	1345	40.03	38.25	137.5	-1.0626	2.1061	G	"Wade et al., 2007"	0	macroperforate	1	0	0	0	0.71	1.19
Morozovelloides_crassatus	1345	40.03	38.25	137.5	-1.0389	2.1803	G	"Wade et al., 2007"	0	macroperforate	1	0	0	0	0.71	1.19
Morozovelloides_crassatus	1982.7	40.03	38.25	165	-1.082	2.532	G	"Edgar et al., 2013"	0	macroperforate	1	0	0	0	0.71	1.19
Morozovelloides_crassatus	1345	40.03	38.25	165	-0.3433	2.827	G	"Wade et al., 2007"	0	macroperforate	1	0	0	0	0.71	1.19
Morozovelloides_crassatus	1345	40.03	38.25	165	-0.2955	2.77	G	"Wade et al., 2007"	0	macroperforate	1	0	0	0	0.71	1.19
Morozovelloides_crassatus	1345	40.03	38.25	165	-0.4555	2.5432	G	"Wade et al., 2007"	0	macroperforate	1	0	0	0	0.71	1.19
Morozovelloides_crassatus	1345	40.03	38.25	165	-1.0912	2.5061	G	"Wade et al., 2007"	0	macroperforate	1	0	0	0	0.71	1.19
Morozovelloides_crassatus	1345	40.03	38.25	165	-1.0159	2.5044	G	"Wade et al., 2007"	0	macroperforate	1	0	0	0	0.71	1.19
Morozovelloides_crassatus	1517	40.03	38.25	165	-0.287	2.498	G	Edgar unpub.	0	macroperforate	1	0	0	1	0.71	1.19
Morozovelloides_crassatus	1345	40.03	38.25	185	-0.7189	2.951	G	"Wade et al., 2007"	0	macroperforate	1	0	0	0	0.71	1.19
Morozovelloides_crassatus	1982.7	40.03	38.25	196	-1.13	2.794	G	"Edgar et al., 2013"	0	macroperforate	1	0	0	0	0.71	1.19
Morozovelloides_crassatus	1345	40.03	38.25	196	-0.391	3.0699	G	"Wade et al., 2007"	0	macroperforate	1	0	0	0	0.71	1.19
Morozovelloides_crassatus	1345	40.03	38.25	196	-0.4094	2.749	G	"Wade et al., 2007"	0	macroperforate	1	0	0	0	0.71	1.19
Morozovelloides_crassatus	1345	40.03	38.25	196	-1.1909	2.5714	G	"Wade et al., 2007"	0	macroperforate	1	0	0	0	0.71	1.19
Morozovelloides_crassatus	1345	40.03	38.25	196	-0.8252	2.7798	G	"Wade et al., 2007"	0	macroperforate	1	0	0	0	0.71	1.19
Morozovelloides_crassatus	1517	40.03	38.25	196	-0.515	2.786	G	Edgar unpub.	0	macroperforate	1	0	0	1	0.71	1.19
Morozovelloides_crassatus	1982.7	40.03	38.25	231	-1.03	2.915	G	"Edgar et al., 2013"	0	macroperforate	1	0	0	0	0.71	1.19
Morozovelloides_crassatus	1345	40.03	38.25	231	-0.3731	3.3125	G	"Wade et al., 2007"	0	macroperforate	1	0	0	0	0.71	1.19
Morozovelloides_crassatus	1345	40.03	38.25	231	-0.5441	2.9053	G	"Wade et al., 2007"	0	macroperforate	1	0	0	0	0.71	1.19
Morozovelloides_crassatus	1345	40.03	38.25	231	-1.1289	2.9959	G	"Wade et al., 2007"	0	macroperforate	1	0	0	0	0.71	1.19
Morozovelloides_crassatus	1345	40.03	38.25	231	-1.1551	3.0713	G	"Wade et al., 2007"	0	macroperforate	1	0	0	0	0.71	1.19
Morozovelloides_crassatus	1517	40.03	38.25	231	-0.4	2.957	G	Edgar unpub.	0	macroperforate	1	0	0	1	0.71	1.19
Morozovelloides_crassatus	1982.7	40.03	38.25	275	-1.379	3.261	G	"Edgar et al., 2013"	0	macroperforate	1	0	0	0	0.71	1.19
Morozovelloides_crassatus	1345	40.03	38.25	275	-0.8063	3.0526	G	"Wade et al., 2007"	0	macroperforate	1	0	0	0	0.71	1.19
Morozovelloides_crassatus	1345	40.03	38.25	275	-0.5701	3.4082	G	"Wade et al., 2007"	0	macroperforate	1	0	0	0	0.71	1.19
Morozovelloides_crassatus	1345	40.03	38.25	275	-1.0783	3.1102	G	"Wade et al., 2007"	0	macroperforate	1	0	0	0	0.71	1.19
Morozovelloides_crassatus	1345	40.03	38.25	275	-1.1553	3.5168	G	"Wade et al., 2007"	0	macroperforate	1	0	0	0	0.71	1.19
Morozovelloides_crassatus	1517	40.03	38.25	275	-0.4	3.179	G	Edgar unpub.	0	macroperforate	1	0	0	1	0.71	1.19
Morozovelloides_crassatus	1345	40.03	38.25	327.5	-0.7544	3.2288	G	"Wade et al., 2007"	0	macroperforate	1	0	0	0	0.71	1.19
Morozovelloides_crassatus	1345	40.03	38.25	327.5	-0.4418	3.3893	G	"Wade et al., 2007"	0	macroperforate	1	0	0	0	0.71	1.19
Morozovelloides_crassatus	1345	40.03	38.25	327.5	-1.1016	3.3388	G	"Wade et al., 2007"	0	macroperforate	1	0	0	0	0.71	1.19
Morozovelloides_crassatus	1517	40.03	38.25	327.5	-0.583	3.366	G	Edgar unpub.	0	macroperforate	1	0	0	1	0.71	1.19
Morozovelloides_crassatus	1517	40.03	38.25	327.5	-0.621	3.518	G	Edgar unpub.	0	macroperforate	1	0	0	1	0.71	1.19
Morozovelloides_crassatus	1517	40.03	38.25	390	-0.575	3.426	G	Edgar unpub.	0	macroperforate	1	0	0	1	0.71	1.19
Subbotinaspp	1982.7	40.03	38.25	196	-0.271	1.515	G	"Edgar et al., 2013"	1	macroperforate	0	1	0	0	0.71	1.19
Subbotinaspp	1982.7	40.03	38.25	231	-0.273	1.205	G	"Edgar et al., 2013"	1	macroperforate	0	1	0	0	0.71	1.19
Subbotinaspp	1982.7	40.03	38.25	275	-0.241	1.243	G	"Edgar et al., 2013"	1	macroperforate	0	1	0	0	0.71	1.19
Subbotinaspp	1982.7	40.03	38.25	327.5	-0.333	1.455	G	"Edgar et al., 2013"	1	macroperforate	0	1	0	0	0.71	1.19
Subbotinaspp	1290.9	40.03	38.25	165	0.54	1.74	G	"Edgar et al., 2013"	1	macroperforate	0	1	1	0	0.71	1.19
Subbotinaspp	1290.9	40.03	38.25	165	0.39	1.54	G	"Edgar et al., 2013"	1	macroperforate	0	1	1	0	0.71	1.19
Subbotinaspp	1290.9	40.03	38.25	165	0.46	1.59	G	"Edgar et al., 2013"	1	macroperforate	0	1	1	0	0.71	1.19
Subbotinaspp	1290.9	40.03	38.25	196	0.66	1.81	G	"Edgar et al., 2013"	1	macroperforate	0	1	1	0	0.71	1.19
Subbotinaspp	1290.9	40.03	38.25	196	0.64	1.47	G	"Edgar et al., 2013"	1	macroperforate	0	1	1	0	0.71	1.19
Subbotinaspp	1290.9	40.03	38.25	196	0.54	1.67	G	"Edgar et al., 2013"	1	macroperforate	0	1	1	0	0.71	1.19
Subbotinaspp	1290.9	40.03	38.25	196	0.5	1.69	G	"Edgar et al., 2013"	1	macroperforate	0	1	1	0	0.71	1.19
Subbotinaspp	1290.9	40.03	38.25	196	0.65	1.53	G	"Edgar et al., 2013"	1	macroperforate	0	1	1	0	0.71	1.19
Subbotinaspp	1290.9	40.03	38.25	231	0.81	1.82	G	"Edgar et al., 2013"	1	macroperforate	0	1	1	0	0.71	1.19
Subbotinaspp	1290.9	40.03	38.25	231	0.65	1.69	G	"Edgar et al., 2013"	1	macroperforate	0	1	1	0	0.71	1.19
Subbotinaspp	1290.9	40.03	38.25	231	0.67	1.69	G	"Edgar et al., 2013"	1	macroperforate	0	1	1	0	0.71	1.19
Subbotinaspp	1290.9	40.03	38.25	231	0.65	1.7	G	"Edgar et al., 2013"	1	macroperforate	0	1	1	0	0.71	1.19
Subbotinaspp	1290.9	40.03	38.25	275	0.79	1.88	G	"Edgar et al., 2013"	1	macroperforate	0	1	1	0	0.71	1.19
Subbotinaspp	1290.9	40.03	38.25	275	0.63	1.67	G	"Edgar et al., 2013"	1	macroperforate	0	1	1	0	0.71	1.19
Subbotinaspp	1290.9	40.03	38.25	275	0.69	1.69	G	"Edgar et al., 2013"	1	macroperforate	0	1	1	0	0.71	1.19
Subbotinaspp	1290.9	40.03	38.25	275	0.67	1.75	G	"Edgar et al., 2013"	1	macroperforate	0	1	1	0	0.71	1.19
Subbotinaspp	1290.9	40.03	38.25	327.5	0.75	1.87	G	"Edgar et al., 2013"	1	macroperforate	0	1	1	0	0.71	1.19
Subbotinaspp	1290.9	40.03	38.25	377.5	0.77	1.88	G	"Edgar et al., 2013"	1	macroperforate	0	1	1	0	0.71	1.19
Subbotina_linaperta	1517	40.03	38.25	165	-0.887	1.068	G	Edgar unpub.	1	macroperforate	0	1	1	1	0.71	1.19
Subbotina_linaperta	1517	40.03	38.25	196	0.131	1.413	G	Edgar unpub.	1	macroperforate	0	1	1	1	0.71	1.19
Subbotina_linaperta	1517	40.03	38.25	231	0.135	1.597	G	Edgar unpub.	1	macroperforate	0	1	1	1	0.71	1.19
Subbotina_linaperta	1517	40.03	38.25	275	0.034	1.782	G	Edgar unpub.	1	macroperforate	0	1	1	1	0.71	1.19
Subbotina_linaperta	1517	40.03	38.25	327.5	0.062	1.807	G	Edgar unpub.	1	macroperforate	0	1	1	1	0.71	1.19
Turborotalia_cerroazulensis	1345	40.03	38.25	185	-0.301	1.5063	G	"Wade et al., 2007"	0	macroperforate	0	1	0	0	0.71	1.19
Turborotalia_cerroazulensis	1345	40.03	38.25	196	-0.2	1.465	G	"Wade et al., 2007"	0	macroperforate	0	1	0	0	0.71	1.19
Turborotalia_cerroazulensis	1345	40.03	38.25	196	-0.3937	1.2163	G	"Wade et al., 2007"	0	macroperforate	0	1	0	0	0.71	1.19
Turborotalia_cerroazulensis	1345	40.03	38.25	231	-0.2179	1.6505	G	"Wade et al., 2007"	0	macroperforate	0	1	0	0	0.71	1.19
Turborotalia_cerroazulensis	1345	40.03	38.25	231	-0.2398	1.1522	G	"Wade et al., 2007"	0	macroperforate	0	1	0	0	0.71	1.19
Turborotalia_cerroazulensis	1345	40.03	38.25	231	-0.2721	1.1184	G	"Wade et al., 2007"	0	macroperforate	0	1	0	0	0.71	1.19
Turborotalia_cerroazulensis	1345	40.03	38.25	275	-0.2902	1.658	G	"Wade et al., 2007"	0	macroperforate	0	1	0	0	0.71	1.19
Turborotalia_cerroazulensis	1345	40.03	38.25	275	-0.3075	1.5345	G	"Wade et al., 2007"	0	macroperforate	0	1	0	0	0.71	1.19
Turborotalia_cerroazulensis	1345	40.03	38.25	275	-0.1046	1.3004	G	"Wade et al., 2007"	0	macroperforate	0	1	0	0	0.71	1.19
Turborotalia_cerroazulensis	1345	40.03	38.25	275	-0.4088	1.3633	G	"Wade et al., 2007"	0	macroperforate	0	1	0	0	0.71	1.19
Turborotalia_cerroazulensis	1345	40.03	38.25	275	-0.6637	1.4154	G	"Wade et al., 2007"	0	macroperforate	0	1	0	0	0.71	1.19
Turborotalia_cerroazulensis	1345	40.03	38.25	327.5	-0.2692	1.709	G	"Wade et al., 2007"	0	macroperforate	0	1	0	0	0.71	1.19
Turborotalia_cerroazulensis	1345	40.03	38.25	327.5	-0.3075	1.8414	G	"Wade et al., 2007"	0	macroperforate	0	1	0	0	0.71	1.19
Turborotalia_cerroazulensis	1345	40.03	38.25	327.5	-0.3914	1.2922	G	"Wade et al., 2007"	0	macroperforate	0	1	0	0	0.71	1.19
Turborotalia_cerroazulensis	1345	40.03	38.25	327.5	-0.4519	1.4203	G	"Wade et al., 2007"	0	macroperforate	0	1	0	0	0.71	1.19
Turborotalia_cerroazulensis	1345	40.03	38.25	327.5	-0.6669	1.5606	G	"Wade et al., 2007"	0	macroperforate	0	1	0	0	0.71	1.19
Turborotalia_cerroazulensis	1345	40.03	38.25	350	-0.2072	1.8765	G	"Wade et al., 2007"	0	macroperforate	0	1	0	0	0.71	1.19
Turborotalia_cerroazulensis	1345	40.03	38.25	390	-0.1433	1.4637	G	"Wade et al., 2007"	0	macroperforate	0	1	0	0	0.71	1.19
Turborotalia_cerroazulensis	1345	40.03	38.25	390	-0.2303	1.2593	G	"Wade et al., 2007"	0	macroperforate	0	1	0	0	0.71	1.19
Turborotalia_cerroazulensis	1345	40.03	38.25	390	-0.3931	1.4449	G	"Wade et al., 2007"	0	macroperforate	0	1	0	0	0.71	1.19
Turborotalia_cerroazulensis	1345	40.03	38.25	390	-0.6933	1.5676	G	"Wade et al., 2007"	0	macroperforate	0	1	0	0	0.71	1.19
Turborotalia_cerroazulensis	1345	40.03	38.25	425	-0.2746	1.9101	G	"Wade et al., 2007"	0	macroperforate	0	1	0	0	0.71	1.19
Turborotalia_cerroazulensis	1345	40.03	38.25	425	-0.3392	1.2593	G	"Wade et al., 2007"	0	macroperforate	0	1	0	0	0.71	1.19
Turborotalia_cerroazulensis	1345	40.03	38.25	425	-0.4445	1.2652	G	"Wade et al., 2007"	0	macroperforate	0	1	0	0	0.71	1.19
Acarinina_praetopilensis	1517	40.49	40.03	165	-0.391	2.368	G	Edgar unpub.	0	macroperforate	1	0	0	1	0.02	0.92
Acarinina_praetopilensis	1517	40.49	40.03	165	-0.651	2.629	G	Edgar unpub.	0	macroperforate	1	0	0	1	0.02	0.92
Acarinina_praetopilensis	2549	40.49	40.03	165	0.196	2.529	G	Edgar unpub.	0	macroperforate	1	0	0	0	0.02	0.92
Acarinina_praetopilensis	2549	40.49	40.03	165	-1.372	2.513	G	Edgar unpub.	0	macroperforate	1	0	0	0	0.02	0.92
Acarinina_praetopilensis	1517	40.49	40.03	196	-0.354	2.466	G	Edgar unpub.	0	macroperforate	1	0	0	1	0.02	0.92
Acarinina_praetopilensis	1517	40.49	40.03	196	-0.667	2.711	G	Edgar unpub.	0	macroperforate	1	0	0	1	0.02	0.92
Acarinina_praetopilensis	2549	40.49	40.03	196	0.117	2.958	G	Edgar unpub.	0	macroperforate	1	0	0	0	0.02	0.92
Acarinina_praetopilensis	2549	40.49	40.03	196	-1.205	2.959	G	Edgar unpub.	0	macroperforate	1	0	0	0	0.02	0.92
Acarinina_praetopilensis	1517	40.49	40.03	231	-0.161	2.774	G	Edgar unpub.	0	macroperforate	1	0	0	1	0.02	0.92
Acarinina_praetopilensis	1517	40.49	40.03	231	-0.711	2.89	G	Edgar unpub.	0	macroperforate	1	0	0	1	0.02	0.92
Acarinina_praetopilensis	2549	40.49	40.03	231	-1.179	3.102	G	Edgar unpub.	0	macroperforate	1	0	0	0	0.02	0.92
Acarinina_praetopilensis	1517	40.49	40.03	275	-0.377	2.757	G	Edgar unpub.	0	macroperforate	1	0	0	1	0.02	0.92
Acarinina_praetopilensis	1517	40.49	40.03	275	-0.395	3.295	G	Edgar unpub.	0	macroperforate	1	0	0	1	0.02	0.92
Acarinina_praetopilensis	2549	40.49	40.03	275	0.052	4.023	G	Edgar unpub.	0	macroperforate	1	0	0	0	0.02	0.92
Acarinina_praetopilensis	2549	40.49	40.03	275	-1.09	3.212	G	Edgar unpub.	0	macroperforate	1	0	0	0	0.02	0.92
Acarinina_praetopilensis	1517	40.49	40.03	327.5	-0.384	3.017	G	Edgar unpub.	0	macroperforate	1	0	0	1	0.02	0.92
Acarinina_praetopilensis	1517	40.49	40.03	327.5	-0.458	3.378	G	Edgar unpub.	0	macroperforate	1	0	0	1	0.02	0.92
Acarinina_praetopilensis	2549	40.49	40.03	327.5	-1.038	3.622	G	Edgar unpub.	0	macroperforate	1	0	0	0	0.02	0.92
Acarinina_praetopilensis	1517	40.49	40.03	390	-0.519	3.455	G	Edgar unpub.	0	macroperforate	1	0	0	1	0.02	0.92
Acarinina_praetopilensis	2549	40.49	40.03	390	-1.148	3.548	G	Edgar unpub.	0	macroperforate	1	0	0	0	0.02	0.92
Acarinina_primitiva	1290.9	40.49	40.03	137.5	-0.5	2.08	G	"Edgar et al., 2013"	0	macroperforate	1	0	1	0	0.02	0.92
Acarinina_primitiva	1290.9	40.49	40.03	137.5	0.19	1.72	G	"Edgar et al., 2013"	0	macroperforate	1	0	1	0	0.02	0.92
Acarinina_primitiva	1290.9	40.49	40.03	165	-0.65	1.86	G	"Edgar et al., 2013"	0	macroperforate	1	0	1	0	0.02	0.92
Acarinina_primitiva	1290.9	40.49	40.03	165	-0.38	1.8	G	"Edgar et al., 2013"	0	macroperforate	1	0	1	0	0.02	0.92
Acarinina_primitiva	1290.9	40.49	40.03	165	-0.63	2.21	G	"Edgar et al., 2013"	0	macroperforate	1	0	1	0	0.02	0.92
Acarinina_primitiva	1290.9	40.49	40.03	165	-0.16	1.99	G	"Edgar et al., 2013"	0	macroperforate	1	0	1	0	0.02	0.92
Acarinina_primitiva	1290.9	40.49	40.03	165	0.14	1.75	G	"Edgar et al., 2013"	0	macroperforate	1	0	1	0	0.02	0.92
Acarinina_primitiva	1290.9	40.49	40.03	165	0.09	1.62	G	"Edgar et al., 2013"	0	macroperforate	1	0	1	0	0.02	0.92
Acarinina_primitiva	1290.9	40.49	40.03	196	-0.52	1.94	G	"Edgar et al., 2013"	0	macroperforate	1	0	1	0	0.02	0.92
Acarinina_primitiva	1290.9	40.49	40.03	196	-0.47	1.9	G	"Edgar et al., 2013"	0	macroperforate	1	0	1	0	0.02	0.92
Acarinina_primitiva	1290.9	40.49	40.03	196	-0.34	2.1	G	"Edgar et al., 2013"	0	macroperforate	1	0	1	0	0.02	0.92
Acarinina_primitiva	1290.9	40.49	40.03	196	0.23	1.84	G	"Edgar et al., 2013"	0	macroperforate	1	0	1	0	0.02	0.92
Acarinina_primitiva	1290.9	40.49	40.03	196	0	1.9	G	"Edgar et al., 2013"	0	macroperforate	1	0	1	0	0.02	0.92
Acarinina_primitiva	1290.9	40.49	40.03	196	-0.29	1.95	G	"Edgar et al., 2013"	0	macroperforate	1	0	1	0	0.02	0.92
Acarinina_primitiva	1290.9	40.49	40.03	231	-0.41	1.95	G	"Edgar et al., 2013"	0	macroperforate	1	0	1	0	0.02	0.92
Acarinina_primitiva	1290.9	40.49	40.03	231	-0.59	1.81	G	"Edgar et al., 2013"	0	macroperforate	1	0	1	0	0.02	0.92
Acarinina_primitiva	1290.9	40.49	40.03	231	-0.18	1.93	G	"Edgar et al., 2013"	0	macroperforate	1	0	1	0	0.02	0.92
Acarinina_primitiva	1290.9	40.49	40.03	231	0.1	1.78	G	"Edgar et al., 2013"	0	macroperforate	1	0	1	0	0.02	0.92
Acarinina_primitiva	1290.9	40.49	40.03	231	0.07	1.94	G	"Edgar et al., 2013"	0	macroperforate	1	0	1	0	0.02	0.92
Acarinina_primitiva	1290.9	40.49	40.03	231	0.08	1.79	G	"Edgar et al., 2013"	0	macroperforate	1	0	1	0	0.02	0.92
Acarinina_primitiva	1290.9	40.49	40.03	275	-0.38	2.25	G	"Edgar et al., 2013"	0	macroperforate	1	0	1	0	0.02	0.92
Acarinina_primitiva	1290.9	40.49	40.03	275	-0.42	1.92	G	"Edgar et al., 2013"	0	macroperforate	1	0	1	0	0.02	0.92
Acarinina_primitiva	1290.9	40.49	40.03	275	-0.15	1.86	G	"Edgar et al., 2013"	0	macroperforate	1	0	1	0	0.02	0.92
Acarinina_primitiva	1290.9	40.49	40.03	275	0.04	1.89	G	"Edgar et al., 2013"	0	macroperforate	1	0	1	0	0.02	0.92
Acarinina_primitiva	1290.9	40.49	40.03	275	0.11	1.94	G	"Edgar et al., 2013"	0	macroperforate	1	0	1	0	0.02	0.92
Acarinina_primitiva	1290.9	40.49	40.03	275	0.11	2.03	G	"Edgar et al., 2013"	0	macroperforate	1	0	1	0	0.02	0.92
Acarinina_primitiva	1290.9	40.49	40.03	327.5	-0.26	2.1	G	"Edgar et al., 2013"	0	macroperforate	1	0	1	0	0.02	0.92
Acarinina_primitiva	1290.9	40.49	40.03	327.5	-0.4	2.07	G	"Edgar et al., 2013"	0	macroperforate	1	0	1	0	0.02	0.92
Acarinina_primitiva	1290.9	40.49	40.03	327.5	-0.14	2.11	G	"Edgar et al., 2013"	0	macroperforate	1	0	1	0	0.02	0.92
Acarinina_primitiva	1290.9	40.49	40.03	327.5	0.24	2.27	G	"Edgar et al., 2013"	0	macroperforate	1	0	1	0	0.02	0.92
Acarinina_primitiva	1290.9	40.49	40.03	327.5	0.12	2.04	G	"Edgar et al., 2013"	0	macroperforate	1	0	1	0	0.02	0.92
Acarinina_primitiva	1290.9	40.49	40.03	327.5	0.03	2.06	G	"Edgar et al., 2013"	0	macroperforate	1	0	1	0	0.02	0.92
Acarinina_rohri	1069.5	40.49	40.03	165	-0.686	1.901	G	Edgar unpub.	0	macroperforate	1	0	0	0	0.02	0.92
Acarinina_rohri	1069.5	40.49	40.03	165	-0.476	2.396	G	Edgar unpub.	0	macroperforate	1	0	0	0	0.02	0.92
Acarinina_rohri	1069.5	40.49	40.03	165	-0.777	1.963	G	Edgar unpub.	0	macroperforate	1	0	0	0	0.02	0.92
Acarinina_rohri	1069.5	40.49	40.03	196	-0.704	2.014	G	Edgar unpub.	0	macroperforate	1	0	0	0	0.02	0.92
Acarinina_rohri	1069.5	40.49	40.03	196	-0.497	2.076	G	Edgar unpub.	0	macroperforate	1	0	0	0	0.02	0.92
Acarinina_rohri	1069.5	40.49	40.03	196	-0.796	2.281	G	Edgar unpub.	0	macroperforate	1	0	0	0	0.02	0.92
Acarinina_rohri	1069.5	40.49	40.03	231	-0.77	2.37	G	Edgar unpub.	0	macroperforate	1	0	0	0	0.02	0.92
Acarinina_rohri	1069.5	40.49	40.03	231	-0.537	2.226	G	Edgar unpub.	0	macroperforate	1	0	0	0	0.02	0.92
Acarinina_rohri	1069.5	40.49	40.03	231	-1.036	2.553	G	Edgar unpub.	0	macroperforate	1	0	0	0	0.02	0.92
Acarinina_rohri	1069.5	40.49	40.03	275	-0.807	2.595	G	Edgar unpub.	0	macroperforate	1	0	0	0	0.02	0.92
Acarinina_rohri	1069.5	40.49	40.03	275	-0.888	2.578	G	Edgar unpub.	0	macroperforate	1	0	0	0	0.02	0.92
Acarinina_rohri	1069.5	40.49	40.03	327.5	-0.761	2.858	G	Edgar unpub.	0	macroperforate	1	0	0	0	0.02	0.92
Acarinina_rohri	1069.5	40.49	40.03	327.5	-1.103	2.64	G	Edgar unpub.	0	macroperforate	1	0	0	0	0.02	0.92
Acarinina_topilensis	1980.6	40.49	40.03	196	-0.708	2.459	G	"Edgar et al., 2013"	0	macroperforate	1	0	0	0	0.02	0.92
Acarinina_topilensis	1980.6	40.49	40.03	196	-1.944	1.821	G	"Edgar et al., 2013"	0	macroperforate	1	0	0	0	0.02	0.92
Acarinina_topilensis	1980.6	40.49	40.03	196	-0.805	2.831	G	"Edgar et al., 2013"	0	macroperforate	1	0	0	0	0.02	0.92
Acarinina_topilensis	1980.6	40.49	40.03	231	-0.882	2.528	G	"Edgar et al., 2013"	0	macroperforate	1	0	0	0	0.02	0.92
Acarinina_topilensis	1980.6	40.49	40.03	231	-0.01	2.936	G	"Edgar et al., 2013"	0	macroperforate	1	0	0	0	0.02	0.92
Acarinina_topilensis	1980.6	40.49	40.03	231	-1.187	2.808	G	"Edgar et al., 2013"	0	macroperforate	1	0	0	0	0.02	0.92
Acarinina_topilensis	725	40.49	40.03	231	-3.16	2.79	VG	"Pearson et al., 2007"	0	macroperforate	1	0	0	2	0.02	0.92
Acarinina_topilensis	1980.6	40.49	40.03	275	-0.907	2.573	G	"Edgar et al., 2013"	0	macroperforate	1	0	0	0	0.02	0.92
Acarinina_topilensis	1980.6	40.49	40.03	275	-0.74	2.922	G	"Edgar et al., 2013"	0	macroperforate	1	0	0	0	0.02	0.92
Acarinina_topilensis	1980.6	40.49	40.03	275	-1.093	3.384	G	"Edgar et al., 2013"	0	macroperforate	1	0	0	0	0.02	0.92
Acarinina_topilensis	725	40.49	40.03	275	-3.43	3.6	VG	"Pearson et al., 2007"	0	macroperforate	1	0	0	2	0.02	0.92
Acarinina_topilensis	1980.6	40.49	40.03	327.5	-0.697	3.276	G	"Edgar et al., 2013"	0	macroperforate	1	0	0	0	0.02	0.92
Acarinina_topilensis	1980.6	40.49	40.03	327.5	-1.512	3.332	G	"Edgar et al., 2013"	0	macroperforate	1	0	0	0	0.02	0.92
Acarinina_topilensis	725	40.49	40.03	327.5	-3.29	3.64	VG	"Pearson et al., 2007"	0	macroperforate	1	0	0	2	0.02	0.92
Acarinina_topilensis	1980.6	40.49	40.03	377.5	-1.621	3.821	G	"Edgar et al., 2013"	0	macroperforate	1	0	0	0	0.02	0.92
Globigerinathekaspp	1980.6	40.49	40.03	196	-1.407	1.335	G	"Edgar et al., 2013"	0	macroperforate	1	1	0	0	0.02	0.92
Globigerinathekaspp	1980.6	40.49	40.03	196	-1.283	1.392	G	"Edgar et al., 2013"	0	macroperforate	1	1	0	0	0.02	0.92
Globigerinathekaspp	1980.6	40.49	40.03	196	-1.473	1.562	G	"Edgar et al., 2013"	0	macroperforate	1	1	0	0	0.02	0.92
Globigerinathekaspp	1980.6	40.49	40.03	231	-1.38	1.911	G	"Edgar et al., 2013"	0	macroperforate	1	1	0	0	0.02	0.92
Globigerinathekaspp	1980.6	40.49	40.03	231	-1.238	1.847	G	"Edgar et al., 2013"	0	macroperforate	1	1	0	0	0.02	0.92
Globigerinathekaspp	1980.6	40.49	40.03	231	-1.312	1.905	G	"Edgar et al., 2013"	0	macroperforate	1	1	0	0	0.02	0.92
Globigerinathekaspp	1980.6	40.49	40.03	275	-0.959	2.299	G	"Edgar et al., 2013"	0	macroperforate	1	1	0	0	0.02	0.92
Globigerinathekaspp	1980.6	40.49	40.03	275	-1.041	2.187	G	"Edgar et al., 2013"	0	macroperforate	1	1	0	0	0.02	0.92
Globigerinathekaspp	1980.6	40.49	40.03	275	-1.16	2.151	G	"Edgar et al., 2013"	0	macroperforate	1	1	0	0	0.02	0.92
Globigerinathekaspp	1980.6	40.49	40.03	327.5	-1.786	2.004	G	"Edgar et al., 2013"	0	macroperforate	1	1	0	0	0.02	0.92
Globigerinathekaspp	1980.6	40.49	40.03	327.5	-0.844	2.398	G	"Edgar et al., 2013"	0	macroperforate	1	1	0	0	0.02	0.92
Globigerinathekaspp	1980.6	40.49	40.03	327.5	-0.88	2.554	G	"Edgar et al., 2013"	0	macroperforate	1	1	0	0	0.02	0.92
Globigerinathekaspp	1980.6	40.49	40.03	377.5	-0.959	2.13	G	"Edgar et al., 2013"	0	macroperforate	1	1	0	0	0.02	0.92
Globigerinathekaspp	1980.6	40.49	40.03	377.5	-0.853	2.604	G	"Edgar et al., 2013"	0	macroperforate	1	1	0	0	0.02	0.92
Globigerinathekaspp	1980.6	40.49	40.03	377.5	-0.958	2.762	G	"Edgar et al., 2013"	0	macroperforate	1	1	0	0	0.02	0.92
Globigerinathekaspp	1980.6	40.49	40.03	427.5	-1.251	2.543	G	"Edgar et al., 2013"	0	macroperforate	1	1	0	0	0.02	0.92
Globigerinatheka_index	1290.9	40.49	40.03	137.5	-0.2	1.49	G	"Edgar et al., 2013"	0	macroperforate	1	1	1	0	0.02	0.92
Globigerinatheka_index	1290.9	40.49	40.03	165	-0.43	1.4	G	"Edgar et al., 2013"	0	macroperforate	1	1	1	0	0.02	0.92
Globigerinatheka_index	1290.9	40.49	40.03	165	-0.19	1.76	G	"Edgar et al., 2013"	0	macroperforate	1	1	1	0	0.02	0.92
Globigerinatheka_index	1290.9	40.49	40.03	196	-0.23	1.85	G	"Edgar et al., 2013"	0	macroperforate	1	1	1	0	0.02	0.92
Globigerinatheka_index	1290.9	40.49	40.03	196	-0.4	1.87	G	"Edgar et al., 2013"	0	macroperforate	1	1	1	0	0.02	0.92
Globigerinatheka_index	1290.9	40.49	40.03	231	-0.34	1.92	G	"Edgar et al., 2013"	0	macroperforate	1	1	1	0	0.02	0.92
Globigerinatheka_index	1290.9	40.49	40.03	231	-0.3	1.76	G	"Edgar et al., 2013"	0	macroperforate	1	1	1	0	0.02	0.92
Globigerinatheka_index	1290.9	40.49	40.03	275	-0.32	1.78	G	"Edgar et al., 2013"	0	macroperforate	1	1	1	0	0.02	0.92
Globigerinatheka_index	1290.9	40.49	40.03	275	-0.35	1.79	G	"Edgar et al., 2013"	0	macroperforate	1	1	1	0	0.02	0.92
Globigerinatheka_index	1290.9	40.49	40.03	327.5	-0.38	1.94	G	"Edgar et al., 2013"	0	macroperforate	1	1	1	0	0.02	0.92
Globigerinatheka_index	1290.9	40.49	40.03	327.5	-0.32	2.17	G	"Edgar et al., 2013"	0	macroperforate	1	1	1	0	0.02	0.92
Globigerinatheka_index	1290.9	40.49	40.03	327.5	-0.36	1.83	G	"Edgar et al., 2013"	0	macroperforate	1	1	1	0	0.02	0.92
Globigerinatheka_index	1290.9	40.49	40.03	377.5	-0.38	1.99	G	"Edgar et al., 2013"	0	macroperforate	1	1	1	0	0.02	0.92
Globigerinatheka_index	1290.9	40.49	40.03	377.5	-0.4	2.02	G	"Edgar et al., 2013"	0	macroperforate	1	1	1	0	0.02	0.92
Globigerinatheka_index	1290.9	40.49	40.03	390	-0.27	1.98	G	"Edgar et al., 2013"	0	macroperforate	1	1	1	0	0.02	0.92
Globigerinatheka_index	1290.9	40.49	40.03	400	-0.33	2.24	G	"Edgar et al., 2013"	0	macroperforate	1	1	1	0	0.02	0.92
Morozovelloides_crassatus	1980.6	40.49	40.03	165	-0.858	2.08	G	"Edgar et al., 2013"	0	macroperforate	1	0	0	0	0.02	0.92
Morozovelloides_crassatus	1980.6	40.49	40.03	165	-1.086	1.797	G	"Edgar et al., 2013"	0	macroperforate	1	0	0	0	0.02	0.92
Morozovelloides_crassatus	1980.6	40.49	40.03	165	-0.88	2.158	G	"Edgar et al., 2013"	0	macroperforate	1	0	0	0	0.02	0.92
Morozovelloides_crassatus	1517	40.49	40.03	165	-0.383	2.248	G	Edgar unpub.	0	macroperforate	1	0	0	1	0.02	0.92
Morozovelloides_crassatus	1517	40.49	40.03	165	-0.458	2.485	G	Edgar unpub.	0	macroperforate	1	0	0	1	0.02	0.92
Morozovelloides_crassatus	2549	40.49	40.03	165	-2.441	2.317	G	Edgar unpub.	0	macroperforate	1	0	0	0	0.02	0.92
Morozovelloides_crassatus	2549	40.49	40.03	165	-1.27	2.548	G	Edgar unpub.	0	macroperforate	1	0	0	0	0.02	0.92
Morozovelloides_crassatus	1980.6	40.49	40.03	196	-0.668	2.374	G	"Edgar et al., 2013"	0	macroperforate	1	0	0	0	0.02	0.92
Morozovelloides_crassatus	1980.6	40.49	40.03	196	-0.803	2.404	G	"Edgar et al., 2013"	0	macroperforate	1	0	0	0	0.02	0.92
Morozovelloides_crassatus	1980.6	40.49	40.03	196	-0.891	2.607	G	"Edgar et al., 2013"	0	macroperforate	1	0	0	0	0.02	0.92
Morozovelloides_crassatus	1517	40.49	40.03	196	-0.301	2.399	G	Edgar unpub.	0	macroperforate	1	0	0	1	0.02	0.92
Morozovelloides_crassatus	1517	40.49	40.03	196	-0.263	2.694	G	Edgar unpub.	0	macroperforate	1	0	0	1	0.02	0.92
Morozovelloides_crassatus	2549	40.49	40.03	196	-2.106	2.98	G	Edgar unpub.	0	macroperforate	1	0	0	0	0.02	0.92
Morozovelloides_crassatus	2549	40.49	40.03	196	-1.066	2.93	G	Edgar unpub.	0	macroperforate	1	0	0	0	0.02	0.92
Morozovelloides_crassatus	1980.6	40.49	40.03	231	-0.702	2.59	G	"Edgar et al., 2013"	0	macroperforate	1	0	0	0	0.02	0.92
Morozovelloides_crassatus	1980.6	40.49	40.03	231	-1.914	2.062	G	"Edgar et al., 2013"	0	macroperforate	1	0	0	0	0.02	0.92
Morozovelloides_crassatus	1980.6	40.49	40.03	231	-1.234	2.73	G	"Edgar et al., 2013"	0	macroperforate	1	0	0	0	0.02	0.92
Morozovelloides_crassatus	1517	40.49	40.03	231	-0.5	2.642	G	Edgar unpub.	0	macroperforate	1	0	0	1	0.02	0.92
Morozovelloides_crassatus	1517	40.49	40.03	231	-0.338	2.712	G	Edgar unpub.	0	macroperforate	1	0	0	1	0.02	0.92
Morozovelloides_crassatus	2549	40.49	40.03	231	-2.222	3.24	G	Edgar unpub.	0	macroperforate	1	0	0	0	0.02	0.92
Morozovelloides_crassatus	2549	40.49	40.03	231	-1.318	3.204	G	Edgar unpub.	0	macroperforate	1	0	0	0	0.02	0.92
Morozovelloides_crassatus	1980.6	40.49	40.03	275	-0.775	2.704	G	"Edgar et al., 2013"	0	macroperforate	1	0	0	0	0.02	0.92
Morozovelloides_crassatus	1980.6	40.49	40.03	275	-0.865	2.904	G	"Edgar et al., 2013"	0	macroperforate	1	0	0	0	0.02	0.92
Morozovelloides_crassatus	1980.6	40.49	40.03	275	-0.41	3.104	G	"Edgar et al., 2013"	0	macroperforate	1	0	0	0	0.02	0.92
Morozovelloides_crassatus	1517	40.49	40.03	275	-0.556	2.787	G	Edgar unpub.	0	macroperforate	1	0	0	1	0.02	0.92
Morozovelloides_crassatus	1517	40.49	40.03	275	-0.419	2.837	G	Edgar unpub.	0	macroperforate	1	0	0	1	0.02	0.92
Morozovelloides_crassatus	2549	40.49	40.03	275	-2.265	3.607	G	Edgar unpub.	0	macroperforate	1	0	0	0	0.02	0.92
Morozovelloides_crassatus	2549	40.49	40.03	275	-1.176	3.426	G	Edgar unpub.	0	macroperforate	1	0	0	0	0.02	0.92
Morozovelloides_crassatus	1980.6	40.49	40.03	327.5	-1.197	2.948	G	"Edgar et al., 2013"	0	macroperforate	1	0	0	0	0.02	0.92
Morozovelloides_crassatus	1980.6	40.49	40.03	327.5	-1.066	3.294	G	"Edgar et al., 2013"	0	macroperforate	1	0	0	0	0.02	0.92
Morozovelloides_crassatus	1517	40.49	40.03	327.5	-0.623	2.921	G	Edgar unpub.	0	macroperforate	1	0	0	1	0.02	0.92
Morozovelloides_crassatus	1517	40.49	40.03	327.5	-0.559	3.121	G	Edgar unpub.	0	macroperforate	1	0	0	1	0.02	0.92
Morozovelloides_crassatus	2549	40.49	40.03	327.5	-1.252	3.525	G	Edgar unpub.	0	macroperforate	1	0	0	0	0.02	0.92
Morozovelloides_crassatus	1980.6	40.49	40.03	377.5	-1.152	3.095	G	"Edgar et al., 2013"	0	macroperforate	1	0	0	0	0.02	0.92
Morozovelloides_crassatus	1517	40.49	40.03	390	-0.516	3.213	G	Edgar unpub.	0	macroperforate	1	0	0	1	0.02	0.92
Morozovelloides_crassatus	1517	40.49	40.03	390	-0.534	3.287	G	Edgar unpub.	0	macroperforate	1	0	0	1	0.02	0.92
Morozovelloides_crassatus	2549	40.49	40.03	390	-1.214	3.699	G	Edgar unpub.	0	macroperforate	1	0	0	0	0.02	0.92
Morozovelloides_crassatus	1980.6	40.49	40.03	427.5	-0.713	3.458	G	"Edgar et al., 2013"	0	macroperforate	1	0	0	0	0.02	0.92
Subbotinaspp	1980.6	40.49	40.03	196	-0.923	1.08	G	"Edgar et al., 2013"	1	macroperforate	0	1	0	0	0.02	0.92
Subbotinaspp	1980.6	40.49	40.03	196	-0.165	1.48	G	"Edgar et al., 2013"	1	macroperforate	0	1	0	0	0.02	0.92
Subbotinaspp	1980.6	40.49	40.03	196	-0.352	1.117	G	"Edgar et al., 2013"	1	macroperforate	0	1	0	0	0.02	0.92
Subbotinaspp	1980.6	40.49	40.03	231	-1.163	1.263	G	"Edgar et al., 2013"	1	macroperforate	0	1	0	0	0.02	0.92
Subbotinaspp	1980.6	40.49	40.03	231	0.308	1.909	G	"Edgar et al., 2013"	1	macroperforate	0	1	0	0	0.02	0.92
Subbotinaspp	1980.6	40.49	40.03	231	-0.373	1.562	G	"Edgar et al., 2013"	1	macroperforate	0	1	0	0	0.02	0.92
Subbotinaspp	1980.6	40.49	40.03	275	-0.388	1.248	G	"Edgar et al., 2013"	1	macroperforate	0	1	0	0	0.02	0.92
Subbotinaspp	1980.6	40.49	40.03	275	-0.17	1.49	G	"Edgar et al., 2013"	1	macroperforate	0	1	0	0	0.02	0.92
Subbotinaspp	1980.6	40.49	40.03	275	-0.693	1.407	G	"Edgar et al., 2013"	1	macroperforate	0	1	0	0	0.02	0.92
Subbotinaspp	1980.6	40.49	40.03	327.5	-0.385	1.499	G	"Edgar et al., 2013"	1	macroperforate	0	1	0	0	0.02	0.92
Subbotinaspp	1980.6	40.49	40.03	327.5	-0.669	1.535	G	"Edgar et al., 2013"	1	macroperforate	0	1	0	0	0.02	0.92
Subbotinaspp	1980.6	40.49	40.03	377.5	-0.273	1.67	G	"Edgar et al., 2013"	1	macroperforate	0	1	0	0	0.02	0.92
Subbotinaspp	1290.9	40.49	40.03	165	-0.24	1.25	G	"Edgar et al., 2013"	1	macroperforate	0	1	1	0	0.02	0.92
Subbotinaspp	1290.9	40.49	40.03	165	-0.13	1.27	G	"Edgar et al., 2013"	1	macroperforate	0	1	1	0	0.02	0.92
Subbotinaspp	1290.9	40.49	40.03	196	-0.18	1.2	G	"Edgar et al., 2013"	1	macroperforate	0	1	1	0	0.02	0.92
Subbotinaspp	1290.9	40.49	40.03	196	0	1.31	G	"Edgar et al., 2013"	1	macroperforate	0	1	1	0	0.02	0.92
Subbotinaspp	1290.9	40.49	40.03	231	-0.16	1.28	G	"Edgar et al., 2013"	1	macroperforate	0	1	1	0	0.02	0.92
Subbotinaspp	1290.9	40.49	40.03	231	0.12	1.18	G	"Edgar et al., 2013"	1	macroperforate	0	1	1	0	0.02	0.92
Subbotinaspp	1290.9	40.49	40.03	275	-0.32	1.1	G	"Edgar et al., 2013"	1	macroperforate	0	1	1	0	0.02	0.92
Subbotinaspp	1290.9	40.49	40.03	275	-0.03	1.22	G	"Edgar et al., 2013"	1	macroperforate	0	1	1	0	0.02	0.92
Subbotinaspp	1290.9	40.49	40.03	327.5	-0.21	1	G	"Edgar et al., 2013"	1	macroperforate	0	1	1	0	0.02	0.92
Subbotinaspp	1290.9	40.49	40.03	327.5	-0.14	1.12	G	"Edgar et al., 2013"	1	macroperforate	0	1	1	0	0.02	0.92
Subbotina_linaperta	1517	40.49	40.03	165	-0.089	1.549	G	Edgar unpub.	1	macroperforate	0	1	1	1	0.02	0.92
Subbotina_linaperta	1517	40.49	40.03	165	-0.126	1.438	G	Edgar unpub.	1	macroperforate	0	1	1	1	0.02	0.92
Subbotina_linaperta	2549	40.49	40.03	165	-3.558	-0.014	G	Edgar unpub.	1	macroperforate	0	1	1	0	0.02	0.92
Subbotina_linaperta	2549	40.49	40.03	165	-0.278	1.254	G	Edgar unpub.	1	macroperforate	0	1	1	0	0.02	0.92
Subbotina_linaperta	1517	40.49	40.03	196	0.273	1.466	G	Edgar unpub.	1	macroperforate	0	1	1	1	0.02	0.92
Subbotina_linaperta	1517	40.49	40.03	196	0.188	1.504	G	Edgar unpub.	1	macroperforate	0	1	1	1	0.02	0.92
Subbotina_linaperta	2549	40.49	40.03	196	-1.336	0.817	G	Edgar unpub.	1	macroperforate	0	1	1	0	0.02	0.92
Subbotina_linaperta	2549	40.49	40.03	196	-0.271	1.296	G	Edgar unpub.	1	macroperforate	0	1	1	0	0.02	0.92
Subbotina_linaperta	1517	40.49	40.03	231	0.062	1.491	G	Edgar unpub.	1	macroperforate	0	1	1	1	0.02	0.92
Subbotina_linaperta	1517	40.49	40.03	231	0.147	1.734	G	Edgar unpub.	1	macroperforate	0	1	1	1	0.02	0.92
Subbotina_linaperta	2549	40.49	40.03	231	-0.594	0.738	G	Edgar unpub.	1	macroperforate	0	1	1	0	0.02	0.92
Subbotina_linaperta	2549	40.49	40.03	231	-0.077	1.179	G	Edgar unpub.	1	macroperforate	0	1	1	0	0.02	0.92
Subbotina_linaperta	1517	40.49	40.03	275	-0.121	1.742	G	Edgar unpub.	1	macroperforate	0	1	1	1	0.02	0.92
Subbotina_linaperta	1517	40.49	40.03	275	0.083	1.918	G	Edgar unpub.	1	macroperforate	0	1	1	1	0.02	0.92
Subbotina_linaperta	2549	40.49	40.03	275	-0.652	1.008	G	Edgar unpub.	1	macroperforate	0	1	1	0	0.02	0.92
Subbotina_linaperta	2549	40.49	40.03	275	0.223	1.183	G	Edgar unpub.	1	macroperforate	0	1	1	0	0.02	0.92
Subbotina_linaperta	1517	40.49	40.03	327.5	0.092	2.02	G	Edgar unpub.	1	macroperforate	0	1	1	1	0.02	0.92
Subbotina_linaperta	2549	40.49	40.03	327.5	-0.655	0.957	G	Edgar unpub.	1	macroperforate	0	1	1	0	0.02	0.92
Subbotina_linaperta	2549	40.49	40.03	327.5	0.242	1.273	G	Edgar unpub.	1	macroperforate	0	1	1	0	0.02	0.92
Subbotina_linaperta	1517	40.49	40.03	390	-0.032	1.925	G	Edgar unpub.	1	macroperforate	0	1	1	1	0.02	0.92
Subbotina_sp	1069.5	40.49	40.03	165	-0.129	1.333	G	Edgar unpub.	1	macroperforate	0	1	1	0	0.02	0.92
Subbotina_sp	1069.5	40.49	40.03	165	0.486	1.431	G	Edgar unpub.	1	macroperforate	0	1	1	0	0.02	0.92
Subbotina_sp	1069.5	40.49	40.03	165	-0.017	1.193	G	Edgar unpub.	1	macroperforate	0	1	1	0	0.02	0.92
Subbotina_sp	1069.5	40.49	40.03	196	0.189	1.316	G	Edgar unpub.	1	macroperforate	0	1	1	0	0.02	0.92
Subbotina_sp	1069.5	40.49	40.03	196	0.157	1.452	G	Edgar unpub.	1	macroperforate	0	1	1	0	0.02	0.92
Subbotina_sp	1069.5	40.49	40.03	196	0.03	1.129	G	Edgar unpub.	1	macroperforate	0	1	1	0	0.02	0.92
Subbotina_sp	1069.5	40.49	40.03	231	0.151	1.396	G	Edgar unpub.	1	macroperforate	0	1	1	0	0.02	0.92
Subbotina_sp	1069.5	40.49	40.03	231	0.145	1.243	G	Edgar unpub.	1	macroperforate	0	1	1	0	0.02	0.92
Subbotina_sp	1069.5	40.49	40.03	231	0.194	1.208	G	Edgar unpub.	1	macroperforate	0	1	1	0	0.02	0.92
Subbotina_sp	1069.5	40.49	40.03	275	0.068	1.418	G	Edgar unpub.	1	macroperforate	0	1	1	0	0.02	0.92
Subbotina_sp	1069.5	40.49	40.03	275	0.2	1.393	G	Edgar unpub.	1	macroperforate	0	1	1	0	0.02	0.92
Subbotina_sp	1069.5	40.49	40.03	275	0.079	1.396	G	Edgar unpub.	1	macroperforate	0	1	1	0	0.02	0.92
Subbotina_sp	1069.5	40.49	40.03	327.5	-0.109	1.276	G	Edgar unpub.	1	macroperforate	0	1	1	0	0.02	0.92
Acarinina_praetopilensis	2549	42.07	40.49	165	-1.218	2.423	G	Edgar unpub.	0	macroperforate	1	0	0	0	0.13	0.96
Acarinina_praetopilensis	2549	42.07	40.49	196	-1.081	2.619	G	Edgar unpub.	0	macroperforate	1	0	0	0	0.13	0.96
Acarinina_praetopilensis	2549	42.07	40.49	231	-0.289	3.542	G	Edgar unpub.	0	macroperforate	1	0	0	0	0.13	0.96
Acarinina_praetopilensis	2549	42.07	40.49	275	-1.27	3.305	G	Edgar unpub.	0	macroperforate	1	0	0	0	0.13	0.96
Acarinina_praetopilensis	2549	42.07	40.49	327.5	-1.272	3.304	G	Edgar unpub.	0	macroperforate	1	0	0	0	0.13	0.96
Acarinina_praetopilensis	2549	42.07	40.49	462.5	-0.791	2.873	G	Edgar unpub.	0	macroperforate	1	0	0	0	0.13	0.96
Acarinina_primitiva	1290.9	42.07	40.49	165	-0.14	1.37	G	"Edgar et al., 2013"	0	macroperforate	1	0	1	0	0.13	0.96
Acarinina_primitiva	1290.9	42.07	40.49	165	-0.44	0.79	G	"Edgar et al., 2013"	0	macroperforate	1	0	1	0	0.13	0.96
Acarinina_primitiva	1290.9	42.07	40.49	196	0.29	1.46	G	"Edgar et al., 2013"	0	macroperforate	1	0	1	0	0.13	0.96
Acarinina_primitiva	1290.9	42.07	40.49	196	-0.26	0.85	G	"Edgar et al., 2013"	0	macroperforate	1	0	1	0	0.13	0.96
Acarinina_primitiva	1290.9	42.07	40.49	196	-0.33	0.92	G	"Edgar et al., 2013"	0	macroperforate	1	0	1	0	0.13	0.96
Acarinina_primitiva	1290.9	42.07	40.49	231	0.25	1.63	G	"Edgar et al., 2013"	0	macroperforate	1	0	1	0	0.13	0.96
Acarinina_primitiva	1290.9	42.07	40.49	231	-0.27	0.92	G	"Edgar et al., 2013"	0	macroperforate	1	0	1	0	0.13	0.96
Acarinina_primitiva	1290.9	42.07	40.49	231	-0.21	1.11	G	"Edgar et al., 2013"	0	macroperforate	1	0	1	0	0.13	0.96
Acarinina_primitiva	1290.9	42.07	40.49	275	0.22	1.85	G	"Edgar et al., 2013"	0	macroperforate	1	0	1	0	0.13	0.96
Acarinina_primitiva	1290.9	42.07	40.49	275	-0.32	1.25	G	"Edgar et al., 2013"	0	macroperforate	1	0	1	0	0.13	0.96
Acarinina_primitiva	1290.9	42.07	40.49	327.5	0.42	1.93	G	"Edgar et al., 2013"	0	macroperforate	1	0	1	0	0.13	0.96
Acarinina_primitiva	1290.9	42.07	40.49	327.5	-0.32	1.57	G	"Edgar et al., 2013"	0	macroperforate	1	0	1	0	0.13	0.96
Acarinina_topilensis	1982.7	42.07	40.49	196	-0.521	2.152	G	"Edgar et al., 2013"	0	macroperforate	1	0	0	0	0.13	0.96
Acarinina_topilensis	1980.6	42.07	40.49	196	-0.706	2.482	G	"Edgar et al., 2013"	0	macroperforate	1	0	0	0	0.13	0.96
Acarinina_topilensis	1982.7	42.07	40.49	231	-0.511	2.675	G	"Edgar et al., 2013"	0	macroperforate	1	0	0	0	0.13	0.96
Acarinina_topilensis	1980.6	42.07	40.49	231	-0.682	2.632	G	"Edgar et al., 2013"	0	macroperforate	1	0	0	0	0.13	0.96
Acarinina_topilensis	1982.7	42.07	40.49	275	-0.2	2.994	G	"Edgar et al., 2013"	0	macroperforate	1	0	0	0	0.13	0.96
Acarinina_topilensis	1980.6	42.07	40.49	275	-0.512	3.195	G	"Edgar et al., 2013"	0	macroperforate	1	0	0	0	0.13	0.96
Acarinina_topilensis	1982.7	42.07	40.49	327.5	-0.34	3.299	G	"Edgar et al., 2013"	0	macroperforate	1	0	0	0	0.13	0.96
Acarinina_topilensis	1980.6	42.07	40.49	327.5	-0.682	3.33	G	"Edgar et al., 2013"	0	macroperforate	1	0	0	0	0.13	0.96
Acarinina_topilensis	1982.7	42.07	40.49	377.5	-0.472	3.299	G	"Edgar et al., 2013"	0	macroperforate	1	0	0	0	0.13	0.96
Globigerinathekaspp	1982.7	42.07	40.49	196	-1.182	1.218	G	"Edgar et al., 2013"	0	macroperforate	1	1	0	0	0.13	0.96
Globigerinathekaspp	1980.6	42.07	40.49	196	-1.141	1.442	G	"Edgar et al., 2013"	0	macroperforate	1	1	0	0	0.13	0.96
Globigerinathekaspp	1982.7	42.07	40.49	231	-0.225	2.079	G	"Edgar et al., 2013"	0	macroperforate	1	1	0	0	0.13	0.96
Globigerinathekaspp	1980.6	42.07	40.49	231	-0.811	1.759	G	"Edgar et al., 2013"	0	macroperforate	1	1	0	0	0.13	0.96
Globigerinathekaspp	1982.7	42.07	40.49	275	-0.671	2.2	G	"Edgar et al., 2013"	0	macroperforate	1	1	0	0	0.13	0.96
Globigerinathekaspp	1980.6	42.07	40.49	275	-0.723	2.405	G	"Edgar et al., 2013"	0	macroperforate	1	1	0	0	0.13	0.96
Globigerinathekaspp	1982.7	42.07	40.49	327.5	-0.859	2.754	G	"Edgar et al., 2013"	0	macroperforate	1	1	0	0	0.13	0.96
Globigerinathekaspp	1980.6	42.07	40.49	327.5	-0.658	2.427	G	"Edgar et al., 2013"	0	macroperforate	1	1	0	0	0.13	0.96
Globigerinatheka_index	1290.9	42.07	40.49	165	0.23	1.38	G	"Edgar et al., 2013"	0	macroperforate	1	1	1	0	0.13	0.96
Globigerinatheka_index	1290.9	42.07	40.49	165	-0.31	0.81	G	"Edgar et al., 2013"	0	macroperforate	1	1	1	0	0.13	0.96
Globigerinatheka_index	1290.9	42.07	40.49	196	0.16	1.8	G	"Edgar et al., 2013"	0	macroperforate	1	1	1	0	0.13	0.96
Globigerinatheka_index	1290.9	42.07	40.49	196	-0.31	1.14	G	"Edgar et al., 2013"	0	macroperforate	1	1	1	0	0.13	0.96
Globigerinatheka_index	1290.9	42.07	40.49	231	0.15	1.9	G	"Edgar et al., 2013"	0	macroperforate	1	1	1	0	0.13	0.96
Globigerinatheka_index	1290.9	42.07	40.49	231	-0.28	1.17	G	"Edgar et al., 2013"	0	macroperforate	1	1	1	0	0.13	0.96
Globigerinatheka_index	1290.9	42.07	40.49	275	0.05	2.23	G	"Edgar et al., 2013"	0	macroperforate	1	1	1	0	0.13	0.96
Globigerinatheka_index	1290.9	42.07	40.49	275	-0.35	1.37	G	"Edgar et al., 2013"	0	macroperforate	1	1	1	0	0.13	0.96
Globigerinatheka_index	1290.9	42.07	40.49	327.5	-0.06	2.46	G	"Edgar et al., 2013"	0	macroperforate	1	1	1	0	0.13	0.96
Globigerinatheka_index	1290.9	42.07	40.49	327.5	-0.36	1.39	G	"Edgar et al., 2013"	0	macroperforate	1	1	1	0	0.13	0.96
Globigerinatheka_index	1290.9	42.07	40.49	377.5	0.12	2.52	G	"Edgar et al., 2013"	0	macroperforate	1	1	1	0	0.13	0.96
Globigerinatheka_index	1290.9	42.07	40.49	377.5	-0.38	1.6	G	"Edgar et al., 2013"	0	macroperforate	1	1	1	0	0.13	0.96
Morozovelloides_crassatus	1982.7	42.07	40.49	165	-0.43	2.174	G	"Edgar et al., 2013"	0	macroperforate	1	0	0	0	0.13	0.96
Morozovelloides_crassatus	1980.6	42.07	40.49	165	-0.537	2.475	G	"Edgar et al., 2013"	0	macroperforate	1	0	0	0	0.13	0.96
Morozovelloides_crassatus	2549	42.07	40.49	165	-1.05	2.131	G	Edgar unpub.	0	macroperforate	1	0	0	0	0.13	0.96
Morozovelloides_crassatus	1982.7	42.07	40.49	196	-0.453	2.349	G	"Edgar et al., 2013"	0	macroperforate	1	0	0	0	0.13	0.96
Morozovelloides_crassatus	1980.6	42.07	40.49	196	-0.329	2.865	G	"Edgar et al., 2013"	0	macroperforate	1	0	0	0	0.13	0.96
Morozovelloides_crassatus	2549	42.07	40.49	196	-0.684	2.41	G	Edgar unpub.	0	macroperforate	1	0	0	0	0.13	0.96
Morozovelloides_crassatus	1982.7	42.07	40.49	231	-0.728	2.504	G	"Edgar et al., 2013"	0	macroperforate	1	0	0	0	0.13	0.96
Morozovelloides_crassatus	1980.6	42.07	40.49	231	-0.504	2.96	G	"Edgar et al., 2013"	0	macroperforate	1	0	0	0	0.13	0.96
Morozovelloides_crassatus	2549	42.07	40.49	231	-0.801	2.667	G	Edgar unpub.	0	macroperforate	1	0	0	0	0.13	0.96
Morozovelloides_crassatus	1982.7	42.07	40.49	275	-0.899	2.562	G	"Edgar et al., 2013"	0	macroperforate	1	0	0	0	0.13	0.96
Morozovelloides_crassatus	1980.6	42.07	40.49	275	-0.78	2.687	G	"Edgar et al., 2013"	0	macroperforate	1	0	0	0	0.13	0.96
Morozovelloides_crassatus	2549	42.07	40.49	275	-1.092	2.765	G	Edgar unpub.	0	macroperforate	1	0	0	0	0.13	0.96
Morozovelloides_crassatus	1982.7	42.07	40.49	327.5	-0.521	2.88	G	"Edgar et al., 2013"	0	macroperforate	1	0	0	0	0.13	0.96
Morozovelloides_crassatus	1980.6	42.07	40.49	327.5	-0.706	2.58	G	"Edgar et al., 2013"	0	macroperforate	1	0	0	0	0.13	0.96
Morozovelloides_crassatus	2549	42.07	40.49	327.5	-2.255	4.204	G	Edgar unpub.	0	macroperforate	1	0	0	0	0.13	0.96
Subbotinaspp	1982.7	42.07	40.49	196	-0.088	1.59	G	"Edgar et al., 2013"	1	macroperforate	0	1	0	0	0.13	0.96
Subbotinaspp	1982.7	42.07	40.49	231	-0.149	1.328	G	"Edgar et al., 2013"	1	macroperforate	0	1	0	0	0.13	0.96
Subbotinaspp	1980.6	42.07	40.49	231	-0.295	1.718	G	"Edgar et al., 2013"	1	macroperforate	0	1	0	0	0.13	0.96
Subbotinaspp	1982.7	42.07	40.49	275	-0.261	1.36	G	"Edgar et al., 2013"	1	macroperforate	0	1	0	0	0.13	0.96
Subbotinaspp	1980.6	42.07	40.49	275	-0.05	1.186	G	"Edgar et al., 2013"	1	macroperforate	0	1	0	0	0.13	0.96
Subbotinaspp	1982.7	42.07	40.49	327.5	-0.091	1.193	G	"Edgar et al., 2013"	1	macroperforate	0	1	0	0	0.13	0.96
Subbotinaspp	1982.7	42.07	40.49	377.5	-0.223	1.393	G	"Edgar et al., 2013"	1	macroperforate	0	1	0	0	0.13	0.96
Subbotinaspp	1982.7	42.07	40.49	427.5	-0.254	1.524	G	"Edgar et al., 2013"	1	macroperforate	0	1	0	0	0.13	0.96
Subbotinaspp	1290.9	42.07	40.49	165	0.39	0.95	G	"Edgar et al., 2013"	1	macroperforate	0	1	1	0	0.13	0.96
Subbotinaspp	1290.9	42.07	40.49	165	0.02	0.68	G	"Edgar et al., 2013"	1	macroperforate	0	1	1	0	0.13	0.96
Subbotinaspp	1290.9	42.07	40.49	196	0.5	1.2	G	"Edgar et al., 2013"	1	macroperforate	0	1	1	0	0.13	0.96
Subbotinaspp	1290.9	42.07	40.49	196	-0.05	0.54	G	"Edgar et al., 2013"	1	macroperforate	0	1	1	0	0.13	0.96
Subbotinaspp	1290.9	42.07	40.49	231	0.39	1.16	G	"Edgar et al., 2013"	1	macroperforate	0	1	1	0	0.13	0.96
Subbotinaspp	1290.9	42.07	40.49	231	-0.08	0.5	G	"Edgar et al., 2013"	1	macroperforate	0	1	1	0	0.13	0.96
Subbotinaspp	1290.9	42.07	40.49	275	0.4	1.25	G	"Edgar et al., 2013"	1	macroperforate	0	1	1	0	0.13	0.96
Subbotinaspp	1290.9	42.07	40.49	275	-0.03	0.56	G	"Edgar et al., 2013"	1	macroperforate	0	1	1	0	0.13	0.96
Subbotinaspp	1290.9	42.07	40.49	327.5	0.53	1.15	G	"Edgar et al., 2013"	1	macroperforate	0	1	1	0	0.13	0.96
Subbotinaspp	1290.9	42.07	40.49	327.5	-0.01	0.33	G	"Edgar et al., 2013"	1	macroperforate	0	1	1	0	0.13	0.96
Subbotina_linaperta	2549	42.07	40.49	165	-0.152	0.846	G	Edgar unpub.	1	macroperforate	0	1	1	0	0.13	0.96
Subbotina_linaperta	2549	42.07	40.49	196	-0.106	1.182	G	Edgar unpub.	1	macroperforate	0	1	1	0	0.13	0.96
Subbotina_linaperta	2549	42.07	40.49	231	-0.511	0.818	G	Edgar unpub.	1	macroperforate	0	1	1	0	0.13	0.96
Subbotina_linaperta	2549	42.07	40.49	275	-0.598	1.772	G	Edgar unpub.	1	macroperforate	0	1	1	0	0.13	0.96
Subbotina_linaperta	2549	42.07	40.49	327.5	0.296	1.024	G	Edgar unpub.	1	macroperforate	0	1	1	0	0.13	0.96
Acarinina_primitiva	4562	43.88	42.07	137.5	0.24	2.19	G	"Pearson et al., 1993"	0	macroperforate	1	0	1	0	0.48	0.6
Acarinina_primitiva	4562	43.88	42.07	165	0.06	2.18	G	"Pearson et al., 1993"	0	macroperforate	1	0	1	0	0.48	0.6
Acarinina_primitiva	4562	43.88	42.07	196	-0.16	2.42	G	"Pearson et al., 1993"	0	macroperforate	1	0	1	0	0.48	0.6
Acarinina_primitiva	4562	43.88	42.07	231	-0.06	2.56	G	"Pearson et al., 1993"	0	macroperforate	1	0	1	0	0.48	0.6
Acarinina_primitiva	4562	43.88	42.07	275	-0.11	2.77	G	"Pearson et al., 1993"	0	macroperforate	1	0	1	0	0.48	0.6
Acarinina_primitiva	4562	43.88	42.07	327.5	-0.23	3.16	G	"Pearson et al., 1993"	0	macroperforate	1	0	1	0	0.48	0.6
Acarinina_primitiva	4562	43.88	42.07	390	-0.18	3.17	G	"Pearson et al., 1993"	0	macroperforate	1	0	1	0	0.48	0.6
Acarinina_bullbrooki	4562	43.88	42.07	137.5	-0.12	2.31	G	"Pearson et al., 1993"	0	macroperforate	1	0	0	0	0.48	0.6
Acarinina_bullbrooki	4562	43.88	42.07	137.5	-0.1	2.08	G	"Pearson et al., 1993"	0	macroperforate	1	0	0	0	0.48	0.6
Acarinina_bullbrooki	4562	43.88	42.07	137.5	0.1	1.92	G	"Pearson et al., 1993"	0	macroperforate	1	0	0	0	0.48	0.6
Acarinina_bullbrooki	4562	43.88	42.07	165	-0.39	2	G	"Pearson et al., 1993"	0	macroperforate	1	0	0	0	0.48	0.6
Acarinina_bullbrooki	4562	43.88	42.07	165	-0.25	2.21	G	"Pearson et al., 1993"	0	macroperforate	1	0	0	0	0.48	0.6
Acarinina_bullbrooki	4562	43.88	42.07	165	-0.16	2.16	G	"Pearson et al., 1993"	0	macroperforate	1	0	0	0	0.48	0.6
Acarinina_bullbrooki	4562	43.88	42.07	165	0.09	2.06	G	"Pearson et al., 1993"	0	macroperforate	1	0	0	0	0.48	0.6
Acarinina_bullbrooki	4562	43.88	42.07	165	-0.64	2.13	G	"Pearson et al., 1993"	0	macroperforate	1	0	0	0	0.48	0.6
Acarinina_bullbrooki	4562	43.88	42.07	196	0.33	2.07	G	"Pearson et al., 1993"	0	macroperforate	1	0	0	0	0.48	0.6
Acarinina_bullbrooki	4562	43.88	42.07	196	0.1	1.87	G	"Pearson et al., 1993"	0	macroperforate	1	0	0	0	0.48	0.6
Acarinina_bullbrooki	4562	43.88	42.07	196	-0.15	2.41	G	"Pearson et al., 1993"	0	macroperforate	1	0	0	0	0.48	0.6
Acarinina_bullbrooki	4562	43.88	42.07	196	-0.17	2.24	G	"Pearson et al., 1993"	0	macroperforate	1	0	0	0	0.48	0.6
Acarinina_bullbrooki	4562	43.88	42.07	196	-0.28	2.06	G	"Pearson et al., 1993"	0	macroperforate	1	0	0	0	0.48	0.6
Acarinina_bullbrooki	4562	43.88	42.07	196	-0.5	2.29	G	"Pearson et al., 1993"	0	macroperforate	1	0	0	0	0.48	0.6
Acarinina_bullbrooki	4562	43.88	42.07	231	0.53	2.34	G	"Pearson et al., 1993"	0	macroperforate	1	0	0	0	0.48	0.6
Acarinina_bullbrooki	4562	43.88	42.07	231	-0.11	2.38	G	"Pearson et al., 1993"	0	macroperforate	1	0	0	0	0.48	0.6
Acarinina_bullbrooki	4562	43.88	42.07	231	-0.41	2.55	G	"Pearson et al., 1993"	0	macroperforate	1	0	0	0	0.48	0.6
Acarinina_bullbrooki	4562	43.88	42.07	231	-0.32	2.42	G	"Pearson et al., 1993"	0	macroperforate	1	0	0	0	0.48	0.6
Acarinina_bullbrooki	4562	43.88	42.07	231	0.24	2.19	G	"Pearson et al., 1993"	0	macroperforate	1	0	0	0	0.48	0.6
Acarinina_bullbrooki	4562	43.88	42.07	231	-0.56	2.19	G	"Pearson et al., 1993"	0	macroperforate	1	0	0	0	0.48	0.6
Acarinina_bullbrooki	4562	43.88	42.07	275	0.32	2.16	G	"Pearson et al., 1993"	0	macroperforate	1	0	0	0	0.48	0.6
Acarinina_bullbrooki	4562	43.88	42.07	275	-0.47	2.55	G	"Pearson et al., 1993"	0	macroperforate	1	0	0	0	0.48	0.6
Acarinina_bullbrooki	4562	43.88	42.07	275	0.16	3.1	G	"Pearson et al., 1993"	0	macroperforate	1	0	0	0	0.48	0.6
Acarinina_bullbrooki	4562	43.88	42.07	275	-0.27	2.5	G	"Pearson et al., 1993"	0	macroperforate	1	0	0	0	0.48	0.6
Acarinina_bullbrooki	4562	43.88	42.07	275	-0.01	2.43	G	"Pearson et al., 1993"	0	macroperforate	1	0	0	0	0.48	0.6
Acarinina_bullbrooki	4562	43.88	42.07	327.5	0.21	2.1	G	"Pearson et al., 1993"	0	macroperforate	1	0	0	0	0.48	0.6
Acarinina_bullbrooki	4562	43.88	42.07	327.5	-0.45	2.88	G	"Pearson et al., 1993"	0	macroperforate	1	0	0	0	0.48	0.6
Acarinina_bullbrooki	4562	43.88	42.07	327.5	-0.36	3.05	G	"Pearson et al., 1993"	0	macroperforate	1	0	0	0	0.48	0.6
Acarinina_bullbrooki	4562	43.88	42.07	327.5	-0.2	2.98	G	"Pearson et al., 1993"	0	macroperforate	1	0	0	0	0.48	0.6
Acarinina_bullbrooki	4562	43.88	42.07	390	-0.39	3.15	G	"Pearson et al., 1993"	0	macroperforate	1	0	0	0	0.48	0.6
Acarinina_bullbrooki	4562	43.88	42.07	390	-0.34	3.24	G	"Pearson et al., 1993"	0	macroperforate	1	0	0	0	0.48	0.6
Acarinina_praetopilensis	4562	43.88	42.07	137.5	-0.14	2.2	G	"Pearson et al., 1993"	0	macroperforate	1	0	0	0	0.48	0.6
Acarinina_praetopilensis	4562	43.88	42.07	165	0.02	2.98	G	"Pearson et al., 1993"	0	macroperforate	1	0	0	0	0.48	0.6
Acarinina_praetopilensis	4562	43.88	42.07	165	-0.06	3.07	G	"Pearson et al., 1993"	0	macroperforate	1	0	0	0	0.48	0.6
Acarinina_praetopilensis	4562	43.88	42.07	196	0.07	2.81	G	"Pearson et al., 1993"	0	macroperforate	1	0	0	0	0.48	0.6
Acarinina_praetopilensis	4562	43.88	42.07	196	-0.17	2.54	G	"Pearson et al., 1993"	0	macroperforate	1	0	0	0	0.48	0.6
Acarinina_praetopilensis	4562	43.88	42.07	196	0.01	2.58	G	"Pearson et al., 1993"	0	macroperforate	1	0	0	0	0.48	0.6
Acarinina_praetopilensis	4562	43.88	42.07	231	0	3.1	G	"Pearson et al., 1993"	0	macroperforate	1	0	0	0	0.48	0.6
Acarinina_praetopilensis	4562	43.88	42.07	231	-0.01	2.88	G	"Pearson et al., 1993"	0	macroperforate	1	0	0	0	0.48	0.6
Acarinina_praetopilensis	4562	43.88	42.07	275	-0.08	3.31	G	"Pearson et al., 1993"	0	macroperforate	1	0	0	0	0.48	0.6
Acarinina_praetopilensis	4562	43.88	42.07	275	-0.1	3.19	G	"Pearson et al., 1993"	0	macroperforate	1	0	0	0	0.48	0.6
Acarinina_praetopilensis	4562	43.88	42.07	275	-0.02	3.04	G	"Pearson et al., 1993"	0	macroperforate	1	0	0	0	0.48	0.6
Acarinina_praetopilensis	4562	43.88	42.07	327.5	-0.18	3.55	G	"Pearson et al., 1993"	0	macroperforate	1	0	0	0	0.48	0.6
Acarinina_praetopilensis	4562	43.88	42.07	327.5	-0.15	3.38	G	"Pearson et al., 1993"	0	macroperforate	1	0	0	0	0.48	0.6
Igorina_broedermanni	4562	43.88	42.07	165	0.23	3.01	G	"Pearson et al., 1993"	0	macroperforate	1	0	0	0	0.48	0.6
Igorina_broedermanni	4562	43.88	42.07	196	-0.12	3.75	G	"Pearson et al., 1993"	0	macroperforate	1	0	0	0	0.48	0.6
Igorina_broedermanni	4562	43.88	42.07	231	-0.41	3.78	G	"Pearson et al., 1993"	0	macroperforate	1	0	0	0	0.48	0.6
Parasubbotina_inaequispira	4562	43.88	42.07	165	0.69	2.29	G	"Pearson et al., 1993"	2	macroperforate	0	1	0	0	0.48	0.6
Parasubbotina_inaequispira	4562	43.88	42.07	231	0.72	2.16	G	"Pearson et al., 1993"	2	macroperforate	0	1	0	0	0.48	0.6
Parasubbotina_inaequispira	4562	43.88	42.07	231	1.01	1.52	G	"Pearson et al., 1993"	2	macroperforate	0	1	0	0	0.48	0.6
Parasubbotina_inaequispira	4562	43.88	42.07	275	0.45	1.75	G	"Pearson et al., 1993"	2	macroperforate	0	1	0	0	0.48	0.6
Parasubbotina_inaequispira	4562	43.88	42.07	275	0.91	1.69	G	"Pearson et al., 1993"	2	macroperforate	0	1	0	0	0.48	0.6
Parasubbotina_inaequispira	4562	43.88	42.07	327.5	1.03	1.8	G	"Pearson et al., 1993"	2	macroperforate	0	1	0	0	0.48	0.6
Subbotina_linaperta	4562	43.88	42.07	137.5	0.37	2.46	G	"Pearson et al., 1993"	1	macroperforate	0	1	1	0	0.48	0.6
Subbotina_linaperta	4562	43.88	42.07	137.5	0.53	2.05	G	"Pearson et al., 1993"	1	macroperforate	0	1	1	0	0.48	0.6
Subbotina_linaperta	4562	43.88	42.07	165	0.53	2.07	G	"Pearson et al., 1993"	1	macroperforate	0	1	1	0	0.48	0.6
Subbotina_linaperta	4562	43.88	42.07	196	0.33	2.07	G	"Pearson et al., 1993"	1	macroperforate	0	1	1	0	0.48	0.6
Subbotina_linaperta	4562	43.88	42.07	196	0.76	1.71	G	"Pearson et al., 1993"	1	macroperforate	0	1	1	0	0.48	0.6
Subbotina_linaperta	4562	43.88	42.07	231	0.53	2.34	G	"Pearson et al., 1993"	1	macroperforate	0	1	1	0	0.48	0.6
Subbotina_linaperta	4562	43.88	42.07	231	0.42	1.78	G	"Pearson et al., 1993"	1	macroperforate	0	1	1	0	0.48	0.6
Subbotina_linaperta	4562	43.88	42.07	275	0.32	2.16	G	"Pearson et al., 1993"	1	macroperforate	0	1	1	0	0.48	0.6
Subbotina_linaperta	4562	43.88	42.07	275	0.4	1.77	G	"Pearson et al., 1993"	1	macroperforate	0	1	1	0	0.48	0.6
Subbotina_linaperta	4562	43.88	42.07	327.5	0.21	2.1	G	"Pearson et al., 1993"	1	macroperforate	0	1	1	0	0.48	0.6
Subbotina_linaperta	4562	43.88	42.07	327.5	0.28	2.9	G	"Pearson et al., 1993"	1	macroperforate	0	1	1	0	0.48	0.6
Subbotina_senni	4562	43.88	42.07	137.5	-0.27	1.52	G	"Pearson et al., 1993"	0	macroperforate	0	1	0	0	0.48	0.6
Subbotina_senni	4562	43.88	42.07	165	-0.14	1.63	G	"Pearson et al., 1993"	0	macroperforate	0	1	0	0	0.48	0.6
Subbotina_senni	4562	43.88	42.07	196	-0.27	1.9	G	"Pearson et al., 1993"	0	macroperforate	0	1	0	0	0.48	0.6
Subbotina_senni	4562	43.88	42.07	231	-0.18	1.98	G	"Pearson et al., 1993"	0	macroperforate	0	1	0	0	0.48	0.6
Subbotina_senni	4562	43.88	42.07	275	0	2.26	G	"Pearson et al., 1993"	0	macroperforate	0	1	0	0	0.48	0.6
Turborotalia_frontosa	4562	43.88	42.07	137.5	0.09	2.26	G	"Pearson et al., 1993"	2	macroperforate	0	1	0	0	0.48	0.6
Turborotalia_frontosa	4562	43.88	42.07	165	0.19	1.69	G	"Pearson et al., 1993"	2	macroperforate	0	1	0	0	0.48	0.6
Turborotalia_frontosa	4562	43.88	42.07	165	0.43	1.83	G	"Pearson et al., 1993"	2	macroperforate	0	1	0	0	0.48	0.6
Turborotalia_frontosa	4562	43.88	42.07	165	0.5	1.82	G	"Pearson et al., 1993"	2	macroperforate	0	1	0	0	0.48	0.6
Turborotalia_frontosa	4562	43.88	42.07	196	0.35	1.87	G	"Pearson et al., 1993"	2	macroperforate	0	1	0	0	0.48	0.6
Turborotalia_frontosa	4562	43.88	42.07	196	0.6	2.13	G	"Pearson et al., 1993"	2	macroperforate	0	1	0	0	0.48	0.6
Turborotalia_frontosa	4562	43.88	42.07	196	0.56	1.72	G	"Pearson et al., 1993"	2	macroperforate	0	1	0	0	0.48	0.6
Turborotalia_frontosa	4562	43.88	42.07	231	0.23	2.04	G	"Pearson et al., 1993"	2	macroperforate	0	1	0	0	0.48	0.6
Turborotalia_frontosa	4562	43.88	42.07	231	0.46	1.9	G	"Pearson et al., 1993"	2	macroperforate	0	1	0	0	0.48	0.6
Turborotalia_frontosa	4562	43.88	42.07	275	0.37	2.8	G	"Pearson et al., 1993"	2	macroperforate	0	1	0	0	0.48	0.6
Turborotalia_frontosa	4562	43.88	42.07	275	0.28	1.97	G	"Pearson et al., 1993"	2	macroperforate	0	1	0	0	0.48	0.6
Turborotalia_frontosa	4562	43.88	42.07	327.5	0.36	2.01	G	"Pearson et al., 1993"	2	macroperforate	0	1	0	0	0.48	0.6
Turborotalia_frontosa	4562	43.88	42.07	327.5	0.49	1.99	G	"Pearson et al., 1993"	2	macroperforate	0	1	0	0	0.48	0.6
Turborotalia_frontosa	4562	43.88	42.07	327.5	0.31	1.9	G	"Pearson et al., 1993"	2	macroperforate	0	1	0	0	0.48	0.6
Turborotalia_frontosa	4562	43.88	42.07	390	0.07	1.85	G	"Pearson et al., 1993"	2	macroperforate	0	1	0	0	0.48	0.6
Turborotalia_frontosa	4562	43.88	42.07	477.5	0.43	2.07	G	"Pearson et al., 1993"	2	macroperforate	0	1	0	0	0.48	0.6
Acarinina_bullbrooki	725	45.72	43.88	231	-2.89	1.86	VG	"Pearson and Coxall, 2014"	0	macroperforate	1	0	0	2	0.29	0.3
Acarinina_bullbrooki	725	45.72	43.88	275	-2.95	2.5	VG	"Pearson and Coxall, 2014"	0	macroperforate	1	0	0	2	0.29	0.3
Acarinina_bullbrooki	725	45.72	43.88	327.5	-2.64	2.87	VG	"Pearson and Coxall, 2014"	0	macroperforate	1	0	0	2	0.29	0.3
Acarinina_praetopilensis	725	45.72	43.88	231	-3.21	3.24	VG	"Pearson and Coxall, 2014"	0	macroperforate	1	0	0	2	0.29	0.3
Acarinina_praetopilensis	725	45.72	43.88	275	-2.97	3.23	VG	"Pearson and Coxall, 2014"	0	macroperforate	1	0	0	2	0.29	0.3
Acarinina_praetopilensis	725	45.72	43.88	327.5	-3.05	3.62	VG	"Pearson and Coxall, 2014"	0	macroperforate	1	0	0	2	0.29	0.3
Acarinina_pseudotopilensis	2925	45.72	43.26	231	0.25	1.45	G	"Stott et al., 1990"	0	macroperforate	1	0	0	0	0.29	0.3
Acarinina_pseudotopilensis	2925	45.72	43.26	275	0.37	1.68	G	"Stott et al., 1990"	0	macroperforate	1	0	0	0	0.29	0.3
Acarinina_pseudotopilensis	2925	45.72	43.26	327.5	0.47	1.99	G	"Stott et al., 1990"	0	macroperforate	1	0	0	0	0.29	0.3
Subbotina_crociapertura	725	45.72	43.88	275	-2.41	1.17	VG	"Pearson and Coxall, 2014"	1	macroperforate	0	1	0	2	0.29	0.3
Subbotina_crociapertura	725	45.72	43.88	275	-2.39	1.03	VG	"Pearson and Coxall, 2014"	1	macroperforate	0	1	0	2	0.29	0.3
Subbotina_crociapertura	725	45.72	43.88	327.5	-2.43	1.19	VG	"Pearson and Coxall, 2014"	1	macroperforate	0	1	0	2	0.29	0.3
Turborotalia_frontosa	725	45.72	43.88	231	-2.56	0.92	VG	"Pearson and Coxall, 2014"	1	macroperforate	0	1	0	2	0.29	0.3
Turborotalia_frontosa	725	45.72	43.88	275	-2.77	0.92	VG	"Pearson and Coxall, 2014"	1	macroperforate	0	1	0	2	0.29	0.3
Turborotalia_frontosa	725	45.72	43.88	327.5	-2.85	1.2	VG	"Pearson and Coxall, 2014"	1	macroperforate	0	1	0	2	0.29	0.3
Morozovella_edgari	1517	55.2	54.61	76.5	-1.15	1.8	G	"Kelly et al., 2001"	0	macroperforate	1	0	0	1	-0.42	0.78
Morozovella_edgari	1517	55.2	54.61	76.5	-1.31	2.04	G	"Kelly et al., 2001"	0	macroperforate	1	0	0	1	-0.42	0.78
Morozovella_edgari	1517	55.2	54.61	120	-1.43	2.16	G	"Kelly et al., 2001"	0	macroperforate	1	0	0	1	-0.42	0.78
Morozovella_edgari	1517	55.2	54.61	120	-1.69	2.32	G	"Kelly et al., 2001"	0	macroperforate	1	0	0	1	-0.42	0.78
Morozovella_edgari	1517	55.2	54.61	200	-1.55	2.42	G	"Kelly et al., 2001"	0	macroperforate	1	0	0	1	-0.42	0.78
Morozovella_edgari	1517	55.2	54.61	200	-1.81	2.91	G	"Kelly et al., 2001"	0	macroperforate	1	0	0	1	-0.42	0.78
Morozovella_velascoensis	1517	55.2	54.61	76.5	-1.28	2.01	G	"Kelly et al., 2001"	0	macroperforate	1	0	0	1	-0.42	0.78
Morozovella_velascoensis	1517	55.2	54.61	76.5	-1.22	1.88	G	"Kelly et al., 2001"	0	macroperforate	1	0	0	1	-0.42	0.78
Morozovella_velascoensis	1517	55.2	54.61	76.5	-1.34	1.87	G	"Kelly et al., 2001"	0	macroperforate	1	0	0	1	-0.42	0.78
Morozovella_velascoensis	1517	55.2	54.61	76.5	-1.43	1.87	G	"Kelly et al., 2001"	0	macroperforate	1	0	0	1	-0.42	0.78
Morozovella_velascoensis	1517	55.2	54.61	76.5	-1.26	2.03	G	"Kelly et al., 2001"	0	macroperforate	1	0	0	1	-0.42	0.78
Morozovella_velascoensis	1517	55.2	54.61	120	-1.63	2.45	G	"Kelly et al., 2001"	0	macroperforate	1	0	0	1	-0.42	0.78
Morozovella_velascoensis	1517	55.2	54.61	120	-1.64	2.41	G	"Kelly et al., 2001"	0	macroperforate	1	0	0	1	-0.42	0.78
Morozovella_velascoensis	1517	55.2	54.61	120	-1.59	2.4	G	"Kelly et al., 2001"	0	macroperforate	1	0	0	1	-0.42	0.78
Morozovella_velascoensis	1517	55.2	54.61	120	-1.68	2.3	G	"Kelly et al., 2001"	0	macroperforate	1	0	0	1	-0.42	0.78
Morozovella_velascoensis	1517	55.2	54.61	120	-1.63	2.36	G	"Kelly et al., 2001"	0	macroperforate	1	0	0	1	-0.42	0.78
Morozovella_velascoensis	1517	55.2	54.61	200	-1.85	2.881	G	"Kelly et al., 2001"	0	macroperforate	1	0	0	1	-0.42	0.78
Morozovella_velascoensis	1517	55.2	54.61	200	-1.86	3.03	G	"Kelly et al., 2001"	0	macroperforate	1	0	0	1	-0.42	0.78
Morozovella_velascoensis	1517	55.2	54.61	200	-1.88	3.07	G	"Kelly et al., 2001"	0	macroperforate	1	0	0	1	-0.42	0.78
Morozovella_velascoensis	1517	55.2	54.61	200	-1.87	2.97	G	"Kelly et al., 2001"	0	macroperforate	1	0	0	1	-0.42	0.78
Morozovella_velascoensis	1517	55.2	54.61	200	-1.92	3	G	"Kelly et al., 2001"	0	macroperforate	1	0	0	1	-0.42	0.78
Morozovella_velascoensis	1517	55.2	54.61	200	-1.94	3.09	G	"Kelly et al., 2001"	0	macroperforate	1	0	0	1	-0.42	0.78
Morozovella_velascoensis	1517	55.2	54.61	275	-2.12	3.36	G	"Kelly et al., 2001"	0	macroperforate	1	0	0	1	-0.42	0.78
Morozovella_velascoensis	1517	55.2	54.61	275	-1.99	3.37	G	"Kelly et al., 2001"	0	macroperforate	1	0	0	1	-0.42	0.78
Morozovella_velascoensis	1517	55.2	54.61	275	-2.1	3.37	G	"Kelly et al., 2001"	0	macroperforate	1	0	0	1	-0.42	0.78
Morozovella_velascoensis	1517	55.2	54.61	275	-2.02	3.41	G	"Kelly et al., 2001"	0	macroperforate	1	0	0	1	-0.42	0.78
Morozovella_velascoensis	1517	55.2	54.61	275	-1.93	3.35	G	"Kelly et al., 2001"	0	macroperforate	1	0	0	1	-0.42	0.78
Morozovella_velascoensis	1517	55.2	54.61	327.5	-1.9	3.63	G	"Kelly et al., 2001"	0	macroperforate	1	0	0	1	-0.42	0.78
Morozovella_velascoensis	1517	55.2	54.61	327.5	-2.01	3.5	G	"Kelly et al., 2001"	0	macroperforate	1	0	0	1	-0.42	0.78
Morozovella_velascoensis	1517	55.2	54.61	327.5	-2.22	3.64	G	"Kelly et al., 2001"	0	macroperforate	1	0	0	1	-0.42	0.78
Morozovella_velascoensis	1517	55.2	54.61	327.5	-1.99	3.66	G	"Kelly et al., 2001"	0	macroperforate	1	0	0	1	-0.42	0.78
Morozovella_velascoensis	1517	55.2	54.61	327.5	-2.05	3.73	G	"Kelly et al., 2001"	0	macroperforate	1	0	0	1	-0.42	0.78
Morozovella_velascoensis	1517	55.2	54.61	327.5	-1.82	3.44	G	"Kelly et al., 2001"	0	macroperforate	1	0	0	1	-0.42	0.78
Morozovella_velascoensis	1517	55.2	54.61	327.5	-2.11	3.3	G	"Kelly et al., 2001"	0	macroperforate	1	0	0	1	-0.42	0.78
Morozovella_velascoensis	1517	55.2	54.61	327.5	-2.19	3.72	G	"Kelly et al., 2001"	0	macroperforate	1	0	0	1	-0.42	0.78
Morozovella_velascoensis	1517	55.2	54.61	327.5	-1.84	3.61	G	"Kelly et al., 2001"	0	macroperforate	1	0	0	1	-0.42	0.78
Morozovella_velascoensis	1517	55.2	54.61	327.5	-1.93	3.61	G	"Kelly et al., 2001"	0	macroperforate	1	0	0	1	-0.42	0.78
Morozovella_velascoensis	1517	55.2	54.61	327.5	-2.02	3.87	G	"Kelly et al., 2001"	0	macroperforate	1	0	0	1	-0.42	0.78
Morozovella_velascoensis	1517	55.2	54.61	327.5	-2.01	3.51	G	"Kelly et al., 2001"	0	macroperforate	1	0	0	1	-0.42	0.78
Morozovella_velascoensis	1517	55.2	54.61	327.5	-1.73	3.41	G	"Kelly et al., 2001"	0	macroperforate	1	0	0	1	-0.42	0.78
Morozovella_velascoensis	1517	55.2	54.61	327.5	-1.79	3.71	G	"Kelly et al., 2001"	0	macroperforate	1	0	0	1	-0.42	0.78
Morozovella_velascoensis	1517	55.2	54.61	327.5	-1.77	3.59	G	"Kelly et al., 2001"	0	macroperforate	1	0	0	1	-0.42	0.78
Morozovella_velascoensis	1517	55.2	54.61	327.5	-1.78	3.65	G	"Kelly et al., 2001"	0	macroperforate	1	0	0	1	-0.42	0.78
Morozovella_velascoensis	1517	55.2	54.61	327.5	-2.06	3.66	G	"Kelly et al., 2001"	0	macroperforate	1	0	0	1	-0.42	0.78
Morozovella_velascoensis	1517	55.2	54.61	327.5	-1.9	3.6	G	"Kelly et al., 2001"	0	macroperforate	1	0	0	1	-0.42	0.78
Morozovella_velascoensis	1517	55.2	54.61	327.5	-1.98	3.63	G	"Kelly et al., 2001"	0	macroperforate	1	0	0	1	-0.42	0.78
Morozovella_velascoensis	1517	55.2	54.61	327.5	-2	3.84	G	"Kelly et al., 2001"	0	macroperforate	1	0	0	1	-0.42	0.78
Morozovella_velascoensis	1517	55.2	54.61	327.5	-1.83	3.67	G	"Kelly et al., 2001"	0	macroperforate	1	0	0	1	-0.42	0.78
Morozovella_velascoensis	1517	55.2	54.61	327.5	-2.25	3.59	G	"Kelly et al., 2001"	0	macroperforate	1	0	0	1	-0.42	0.78
Morozovella_velascoensis	1517	55.2	54.61	327.5	-1.89	3.52	G	"Kelly et al., 2001"	0	macroperforate	1	0	0	1	-0.42	0.78
Morozovella_velascoensis	1517	55.2	54.61	327.5	-1.95	3.63	G	"Kelly et al., 2001"	0	macroperforate	1	0	0	1	-0.42	0.78
Morozovella_velascoensis	1517	55.2	54.61	327.5	-1.98	3.6	G	"Kelly et al., 2001"	0	macroperforate	1	0	0	1	-0.42	0.78
Morozovella_velascoensis	1517	55.2	54.61	327.5	-1.82	3.5	G	"Kelly et al., 2001"	0	macroperforate	1	0	0	1	-0.42	0.78
Morozovella_velascoensis	1517	55.2	54.61	327.5	-2.02	3.46	G	"Kelly et al., 2001"	0	macroperforate	1	0	0	1	-0.42	0.78
Morozovella_velascoensis	1517	55.2	54.61	327.5	-1.92	3.46	G	"Kelly et al., 2001"	0	macroperforate	1	0	0	1	-0.42	0.78
Morozovella_velascoensis	1517	55.2	54.61	327.5	-2.21	3.92	G	"Kelly et al., 2001"	0	macroperforate	1	0	0	1	-0.42	0.78
Morozovella_velascoensis	1517	55.2	54.61	327.5	-2.15	3.95	G	"Kelly et al., 2001"	0	macroperforate	1	0	0	1	-0.42	0.78
Morozovella_velascoensis	1517	55.2	54.61	327.5	-1.91	3.62	G	"Kelly et al., 2001"	0	macroperforate	1	0	0	1	-0.42	0.78
Morozovella_velascoensis	1517	55.2	54.61	327.5	-1.66	3.65	G	"Kelly et al., 2001"	0	macroperforate	1	0	0	1	-0.42	0.78
Morozovella_velascoensis	1517	55.2	54.61	327.5	-1.91	3.29	G	"Kelly et al., 2001"	0	macroperforate	1	0	0	1	-0.42	0.78
Morozovella_velascoensis	1517	55.2	54.61	327.5	-1.69	3.65	G	"Kelly et al., 2001"	0	macroperforate	1	0	0	1	-0.42	0.78
Morozovella_velascoensis	1517	55.2	54.61	327.5	-2.03	3.55	G	"Kelly et al., 2001"	0	macroperforate	1	0	0	1	-0.42	0.78
Morozovella_velascoensis	1517	55.2	54.61	327.5	-1.92	3.6	G	"Kelly et al., 2001"	0	macroperforate	1	0	0	1	-0.42	0.78
Morozovella_velascoensis	1517	55.2	54.61	327.5	-1.53	3.58	G	"Kelly et al., 2001"	0	macroperforate	1	0	0	1	-0.42	0.78
Morozovella_velascoensis	1517	55.2	54.61	327.5	-2.08	3.56	G	"Kelly et al., 2001"	0	macroperforate	1	0	0	1	-0.42	0.78
Morozovella_velascoensis	1517	55.2	54.61	327.5	-1.81	3.57	G	"Kelly et al., 2001"	0	macroperforate	1	0	0	1	-0.42	0.78
Morozovella_velascoensis	1517	55.2	54.61	327.5	-1.9	3.4	G	"Kelly et al., 2001"	0	macroperforate	1	0	0	1	-0.42	0.78
Morozovella_velascoensis	1517	55.2	54.61	327.5	-2.15	3.71	G	"Kelly et al., 2001"	0	macroperforate	1	0	0	1	-0.42	0.78
Morozovella_velascoensis	1517	55.2	54.61	327.5	-2.07	3.57	G	"Kelly et al., 2001"	0	macroperforate	1	0	0	1	-0.42	0.78
Morozovella_velascoensis	1517	55.2	54.61	327.5	-2.27	3.63	G	"Kelly et al., 2001"	0	macroperforate	1	0	0	1	-0.42	0.78
Morozovella_velascoensis	1517	55.2	54.61	327.5	-1.8	3.17	G	"Kelly et al., 2001"	0	macroperforate	1	0	0	1	-0.42	0.78
Morozovella_velascoensis	1517	55.2	54.61	327.5	-1.99	3.8	G	"Kelly et al., 2001"	0	macroperforate	1	0	0	1	-0.42	0.78
Morozovella_velascoensis	1517	55.2	54.61	327.5	-2.09	3.54	G	"Kelly et al., 2001"	0	macroperforate	1	0	0	1	-0.42	0.78
Morozovella_velascoensis	1517	55.2	54.61	327.5	-2.08	3.6	G	"Kelly et al., 2001"	0	macroperforate	1	0	0	1	-0.42	0.78
Morozovella_velascoensis	1517	55.2	54.61	327.5	-2.23	3.54	G	"Kelly et al., 2001"	0	macroperforate	1	0	0	1	-0.42	0.78
Morozovella_velascoensis	1517	55.2	54.61	327.5	-2.11	3.56	G	"Kelly et al., 2001"	0	macroperforate	1	0	0	1	-0.42	0.78
Morozovella_velascoensis	1517	55.2	54.61	327.5	-2.16	3.51	G	"Kelly et al., 2001"	0	macroperforate	1	0	0	1	-0.42	0.78
Morozovella_velascoensis	1517	55.2	54.61	327.5	-2.1	3.56	G	"Kelly et al., 2001"	0	macroperforate	1	0	0	1	-0.42	0.78
Morozovella_velascoensis	1517	55.2	54.61	355	-2.01	3.61	G	"Kelly et al., 2001"	0	macroperforate	1	0	0	1	-0.42	0.78
Morozovella_velascoensis	1517	55.2	54.61	355	-2.09	3.74	G	"Kelly et al., 2001"	0	macroperforate	1	0	0	1	-0.42	0.78
Morozovella_velascoensis	1517	55.2	54.61	355	-1.88	3.73	G	"Kelly et al., 2001"	0	macroperforate	1	0	0	1	-0.42	0.78
Morozovella_velascoensis	1517	55.2	54.61	355	-2.09	4.06	G	"Kelly et al., 2001"	0	macroperforate	1	0	0	1	-0.42	0.78
Morozovella_velascoensis	1517	55.2	54.61	355	-2.16	3.77	G	"Kelly et al., 2001"	0	macroperforate	1	0	0	1	-0.42	0.78
Morozovella_velascoensis	1517	55.2	54.61	355	-2.16	3.71	G	"Kelly et al., 2001"	0	macroperforate	1	0	0	1	-0.42	0.78
Morozovella_velascoensis	1517	55.2	54.61	355	-2.25	3.76	G	"Kelly et al., 2001"	0	macroperforate	1	0	0	1	-0.42	0.78
Morozovella_velascoensis	1517	55.2	54.61	355	-2.19	3.47	G	"Kelly et al., 2001"	0	macroperforate	1	0	0	1	-0.42	0.78
Morozovella_velascoensis	1517	55.2	54.61	355	-2.14	3.56	G	"Kelly et al., 2001"	0	macroperforate	1	0	0	1	-0.42	0.78
Morozovella_velascoensis	1517	55.2	54.61	355	-1.85	3.69	G	"Kelly et al., 2001"	0	macroperforate	1	0	0	1	-0.42	0.78
Morozovella_velascoensis	1517	55.2	54.61	355	-2.24	3.68	G	"Kelly et al., 2001"	0	macroperforate	1	0	0	1	-0.42	0.78
Morozovella_velascoensis	1517	55.2	54.61	355	-2.16	3.69	G	"Kelly et al., 2001"	0	macroperforate	1	0	0	1	-0.42	0.78
Morozovella_subbotinae	2495	55.81	54.61	215	-2.2	3.42	G	"D'haenens et al., 2012"	0	macroperforate	1	0	0	0	-0.04	0.65
Morozovella_subbotinae	2495	55.81	54.61	215	-1.87	3.51	G	"D'haenens et al., 2012"	0	macroperforate	1	0	0	0	-0.04	0.65
Morozovella_subbotinae	725	55.81	55.2	231	-3.69	3.76	VG	"Pearson et al., 2007"	0	macroperforate	1	0	0	2	-0.04	0.65
Morozovella_subbotinae	725	55.81	55.2	231	-3.69	3.76	VG	"Pearson et al., 2007"	0	macroperforate	1	0	0	2	-0.04	0.65
Morozovella_subbotinae	725	55.81	55.2	275	-3.74	4.68	VG	"Pearson et al., 2007"	0	macroperforate	1	0	0	2	-0.04	0.65
Morozovella_subbotinae	725	55.81	55.2	275	-3.74	4.68	VG	"Pearson et al., 2007"	0	macroperforate	1	0	0	2	-0.04	0.65
Morozovella_subbotinae	2495	55.81	54.61	302.5	-2.49	4.01	G	"D'haenens et al., 2012"	0	macroperforate	1	0	0	0	-0.04	0.65
Morozovella_subbotinae	2495	55.81	54.61	302.5	-2.3	4.3	G	"D'haenens et al., 2012"	0	macroperforate	1	0	0	0	-0.04	0.65
Morozovella_subbotinae	725	55.81	55.2	327.5	-3.74	4.8	VG	"Pearson et al., 2007"	0	macroperforate	1	0	0	2	-0.04	0.65
Morozovella_subbotinae	725	55.81	55.2	327.5	-3.74	4.8	VG	"Pearson et al., 2007"	0	macroperforate	1	0	0	2	-0.04	0.65
Morozovella_subbotinae	2495	55.81	54.61	355	-2.74	4.68	G	"D'haenens et al., 2012"	0	macroperforate	1	0	0	0	-0.04	0.65
Morozovella_subbotinae	2495	55.81	54.61	355	-2.27	4.41	G	"D'haenens et al., 2012"	0	macroperforate	1	0	0	0	-0.04	0.65
Morozovella_velascoensis	725	55.81	55.2	231	-3.73	3.75	VG	"Pearson et al., 2007"	0	macroperforate	1	0	0	2	-0.04	0.65
Morozovella_velascoensis	725	55.81	55.2	275	-3.35	4.14	VG	"Pearson et al., 2007"	0	macroperforate	1	0	0	2	-0.04	0.65
Morozovella_velascoensis	725	55.81	55.2	327.5	-3.83	4.02	VG	"Pearson et al., 2007"	0	macroperforate	1	0	0	2	-0.04	0.65
Subbotina_triangularis	725	55.81	55.2	231	-2.93	1.21	VG	"Pearson et al., 2007"	1	macroperforate	0	1	0	2	-0.04	0.65
Subbotina_triangularis	725	55.81	55.2	275	-2.74	1.25	VG	"Pearson et al., 2007"	1	macroperforate	0	1	0	2	-0.04	0.65
Subbotina_triangularis	725	55.81	55.2	327.5	-2.83	1.41	VG	"Pearson et al., 2007"	1	macroperforate	0	1	0	2	-0.04	0.65
Morozovella_velascoensis	1517	57.1	55.96	76.5	-1.19	2.59	G	"Kelly et al., 2001"	0	macroperforate	1	0	0	1	-0.24	2.25
Morozovella_velascoensis	1517	57.1	55.96	120	-1.47	3.09	G	"Kelly et al., 2001"	0	macroperforate	1	0	0	1	-0.24	2.25
Morozovella_velascoensis	1517	57.1	55.96	200	-1.69	3.85	G	"Kelly et al., 2001"	0	macroperforate	1	0	0	1	-0.24	2.25
Morozovella_velascoensis	1517	57.1	55.96	275	-1.78	4.23	G	"Kelly et al., 2001"	0	macroperforate	1	0	0	1	-0.24	2.25
Morozovella_velascoensis	1517	57.1	55.96	327.5	-1.87	4.21	G	"Kelly et al., 2001"	0	macroperforate	1	0	0	1	-0.24	2.25
Morozovella_velascoensis	1517	57.1	55.96	327.5	-1.99	4.19	G	"Kelly et al., 2001"	0	macroperforate	1	0	0	1	-0.24	2.25
Morozovella_velascoensis	1517	57.1	55.96	327.5	-1.84	4.02	G	"Kelly et al., 2001"	0	macroperforate	1	0	0	1	-0.24	2.25
Morozovella_velascoensis	1517	57.1	55.96	327.5	-1.87	4.04	G	"Kelly et al., 2001"	0	macroperforate	1	0	0	1	-0.24	2.25
Morozovella_velascoensis	1517	57.1	55.96	327.5	-1.82	4.51	G	"Kelly et al., 2001"	0	macroperforate	1	0	0	1	-0.24	2.25
Morozovella_velascoensis	1517	57.1	55.96	327.5	-1.88	4.41	G	"Kelly et al., 2001"	0	macroperforate	1	0	0	1	-0.24	2.25
Morozovella_velascoensis	1517	57.1	55.96	327.5	-1.79	4.25	G	"Kelly et al., 2001"	0	macroperforate	1	0	0	1	-0.24	2.25
Morozovella_velascoensis	1517	57.1	55.96	327.5	-1.97	4.33	G	"Kelly et al., 2001"	0	macroperforate	1	0	0	1	-0.24	2.25
Morozovella_velascoensis	1517	57.1	55.96	327.5	-1.92	4.2	G	"Kelly et al., 2001"	0	macroperforate	1	0	0	1	-0.24	2.25
Morozovella_velascoensis	1517	57.1	55.96	327.5	-1.87	4.58	G	"Kelly et al., 2001"	0	macroperforate	1	0	0	1	-0.24	2.25
Morozovella_velascoensis	1517	57.1	55.96	327.5	-1.86	4.38	G	"Kelly et al., 2001"	0	macroperforate	1	0	0	1	-0.24	2.25
Morozovella_velascoensis	1517	57.1	55.96	327.5	-2.01	4.2	G	"Kelly et al., 2001"	0	macroperforate	1	0	0	1	-0.24	2.25
Morozovella_velascoensis	1517	57.1	55.96	327.5	-1.83	4.54	G	"Kelly et al., 2001"	0	macroperforate	1	0	0	1	-0.24	2.25
Morozovella_velascoensis	1517	57.1	55.96	327.5	-1.82	4.08	G	"Kelly et al., 2001"	0	macroperforate	1	0	0	1	-0.24	2.25
Morozovella_velascoensis	1517	57.1	55.96	327.5	-2.01	4.51	G	"Kelly et al., 2001"	0	macroperforate	1	0	0	1	-0.24	2.25
Morozovella_velascoensis	1517	57.1	55.96	327.5	-1.87	4.25	G	"Kelly et al., 2001"	0	macroperforate	1	0	0	1	-0.24	2.25
Morozovella_velascoensis	1517	57.1	55.96	355	-2.08	4.5	G	"Kelly et al., 2001"	0	macroperforate	1	0	0	1	-0.24	2.25
Morozovella_velascoensis	1517	57.1	55.96	355	-1.74	4.31	G	"Kelly et al., 2001"	0	macroperforate	1	0	0	1	-0.24	2.25
Morozovella_velascoensis	1517	57.1	55.96	355	-2.02	4.4	G	"Kelly et al., 2001"	0	macroperforate	1	0	0	1	-0.24	2.25
Morozovella_velascoensis	1517	57.1	55.96	355	-1.99	4.53	G	"Kelly et al., 2001"	0	macroperforate	1	0	0	1	-0.24	2.25
Morozovella_velascoensis	1517	57.1	55.96	355	-2.21	4.73	G	"Kelly et al., 2001"	0	macroperforate	1	0	0	1	-0.24	2.25
Morozovella_velascoensis	1517	57.1	55.96	355	-1.84	4.61	G	"Kelly et al., 2001"	0	macroperforate	1	0	0	1	-0.24	2.25
Morozovella_velascoensis	1517	57.1	55.96	355	-2.18	4.85	G	"Kelly et al., 2001"	0	macroperforate	1	0	0	1	-0.24	2.25
Morozovella_velascoensis	1517	57.1	55.96	355	-2.05	4.2	G	"Kelly et al., 2001"	0	macroperforate	1	0	0	1	-0.24	2.25
Acarinina_coalingensis	2466	57.79	57.1	137.5	-1.02	2.72	G	Quill_v_r_ et al. 2001	0	macroperforate	1	0	0	2	0.05	2.42
Acarinina_coalingensis	2466	57.79	57.1	165	-1.1	2.92	G	Quill_v_r_ et al. 2001	0	macroperforate	1	0	0	2	0.05	2.42
Acarinina_coalingensis	2466	57.79	57.1	196	-1.15	3.26	G	Quill_v_r_ et al. 2001	0	macroperforate	1	0	0	2	0.05	2.42
Acarinina_coalingensis	2466	57.79	57.1	231	-1.07	3.24	G	Quill_v_r_ et al. 2001	0	macroperforate	1	0	0	2	0.05	2.42
Acarinina_coalingensis	2466	57.79	57.1	275	-1.2	3.44	G	Quill_v_r_ et al. 2001	0	macroperforate	1	0	0	2	0.05	2.42
Acarinina_coalingensis	2466	57.79	57.1	327.5	-1.14	4.03	G	Quill_v_r_ et al. 2001	0	macroperforate	1	0	0	2	0.05	2.42
Acarinina_soldadoensis	2466	57.79	57.1	137.5	-1.04	2.65	G	Quill_v_r_ et al. 2001	0	macroperforate	1	0	0	2	0.05	2.42
Acarinina_soldadoensis	2466	57.79	57.1	165	-1.3	2.66	G	Quill_v_r_ et al. 2001	0	macroperforate	1	0	0	2	0.05	2.42
Acarinina_soldadoensis	2466	57.79	57.1	196	-0.97	2.91	G	Quill_v_r_ et al. 2001	0	macroperforate	1	0	0	2	0.05	2.42
Acarinina_soldadoensis	2466	57.79	57.1	231	-1.1	3.1	G	Quill_v_r_ et al. 2001	0	macroperforate	1	0	0	2	0.05	2.42
Acarinina_soldadoensis	2466	57.79	57.1	275	-1.1	3.22	G	Quill_v_r_ et al. 2001	0	macroperforate	1	0	0	2	0.05	2.42
Acarinina_soldadoensis	2466	57.79	57.1	327.5	-1.48	3.81	G	Quill_v_r_ et al. 2001	0	macroperforate	1	0	0	2	0.05	2.42
Morozovella_velascoensis	2466	57.79	57.1	137.5	-1.22	2.79	G	Quill_v_r_ et al. 2001	0	macroperforate	1	0	0	2	0.05	2.42
Morozovella_velascoensis	2466	57.79	57.1	165	-1.23	2.88	G	Quill_v_r_ et al. 2001	0	macroperforate	1	0	0	2	0.05	2.42
Morozovella_velascoensis	2466	57.79	57.1	196	-1.24	3.11	G	Quill_v_r_ et al. 2001	0	macroperforate	1	0	0	2	0.05	2.42
Morozovella_velascoensis	2466	57.79	57.1	231	-1.45	3.12	G	Quill_v_r_ et al. 2001	0	macroperforate	1	0	0	2	0.05	2.42
Morozovella_velascoensis	2466	57.79	57.1	275	-1.14	3.68	G	Quill_v_r_ et al. 2001	0	macroperforate	1	0	0	2	0.05	2.42
Morozovella_velascoensis	2466	57.79	57.1	327.5	-1.16	3.82	G	Quill_v_r_ et al. 2001	0	macroperforate	1	0	0	2	0.05	2.42
Morozovella_velascoensis	2466	57.79	57.1	390	-1.14	3.87	G	Quill_v_r_ et al. 2001	0	macroperforate	1	0	0	2	0.05	2.42
Subbotina_triangularis	2466	57.79	57.1	137.5	-0.55	2.79	G	Quill_v_r_ et al. 2001	1	macroperforate	0	1	0	2	0.05	2.42
Subbotina_triangularis	2466	57.79	57.1	165	-0.45	2.88	G	Quill_v_r_ et al. 2001	1	macroperforate	0	1	0	2	0.05	2.42
Subbotina_triangularis	2466	57.79	57.1	196	-0.61	3.11	G	Quill_v_r_ et al. 2001	1	macroperforate	0	1	0	2	0.05	2.42
Subbotina_triangularis	2466	57.79	57.1	231	-0.57	3.12	G	Quill_v_r_ et al. 2001	1	macroperforate	0	1	0	2	0.05	2.42
Subbotina_triangularis	2466	57.79	57.1	275	-0.57	3.68	G	Quill_v_r_ et al. 2001	1	macroperforate	0	1	0	2	0.05	2.42
Subbotina_triangularis	2466	57.79	57.1	327.5	-0.48	3.82	G	Quill_v_r_ et al. 2001	1	macroperforate	0	1	0	2	0.05	2.42
Subbotina_triangularis	2466	57.79	57.1	390	-0.54	3.87	G	Quill_v_r_ et al. 2001	1	macroperforate	0	1	0	2	0.05	2.42
Acarinina_nitida	2923	60.52	57.1	115.5	-0.91	2.96	G	D'Hondt et al. 1994	0	macroperforate	1	0	0	2	-0.32	0.81
Acarinina_nitida	2923	60.52	57.1	137.5	-0.94	3.04	G	D'Hondt et al. 1994	0	macroperforate	1	0	0	2	-0.32	0.81
Acarinina_nitida	2923	60.52	57.1	165	-0.99	3.21	G	D'Hondt et al. 1994	0	macroperforate	1	0	0	2	-0.32	0.81
Acarinina_nitida	2923	60.52	57.1	196	-0.98	3.31	G	D'Hondt et al. 1994	0	macroperforate	1	0	0	2	-0.32	0.81
Acarinina_nitida	2923	60.52	57.1	231	-1.23	3.71	G	D'Hondt et al. 1994	0	macroperforate	1	0	0	2	-0.32	0.81
Acarinina_nitida	2923	60.52	57.1	275	-1.23	3.97	G	D'Hondt et al. 1994	0	macroperforate	1	0	0	2	-0.32	0.81
Acarinina_nitida	2923	60.52	57.1	327.5	-1.32	4.15	G	D'Hondt et al. 1994	0	macroperforate	1	0	0	2	-0.32	0.81
Acarinina_nitida	2923	60.52	57.1	355	-1.31	4.3	G	D'Hondt et al. 1994	0	macroperforate	1	0	0	2	-0.32	0.81
Igorina_tadjikistanensis	2161	60.52	57.1	115.5	-1.186	3.613	G	Norris 1996	0	macroperforate	1	0	0	1	-0.32	0.81
Igorina_tadjikistanensis	2161	60.52	57.1	137.5	-1.188	3.903	G	Norris 1996	0	macroperforate	1	0	0	1	-0.32	0.81
Igorina_tadjikistanensis	2161	60.52	57.1	165	-1.291	4.139	G	Norris 1996	0	macroperforate	1	0	0	1	-0.32	0.81
Igorina_tadjikistanensis	2161	60.52	57.1	196	-1.334	4.364	G	Norris 1996	0	macroperforate	1	0	0	1	-0.32	0.81
Igorina_tadjikistanensis	2161	60.52	57.1	231	-1.423	4.327	G	Norris 1996	0	macroperforate	1	0	0	1	-0.32	0.81
Morozovella_acutispira	2161	60.52	57.1	137.5	-0.994	3.818	G	Norris 1996	0	macroperforate	1	0	0	1	-0.32	0.81
Morozovella_acutispira	2161	60.52	57.1	165	-1.084	4.008	G	Norris 1996	0	macroperforate	1	0	0	1	-0.32	0.81
Morozovella_acutispira	2161	60.52	57.1	196	-1.03	4.061	G	Norris 1996	0	macroperforate	1	0	0	1	-0.32	0.81
Morozovella_acutispira	2161	60.52	57.1	231	-1.2	4.298	G	Norris 1996	0	macroperforate	1	0	0	1	-0.32	0.81
Morozovella_acutispira	2161	60.52	57.1	275	-1.137	4.421	G	Norris 1996	0	macroperforate	1	0	0	1	-0.32	0.81
Morozovella_acutispira	2161	60.52	57.1	325	-1.331	4.805	G	Norris 1996	0	macroperforate	1	0	0	1	-0.32	0.81
Morozovella_acutispira	2161	60.52	57.1	390	-1.326	5.11	G	Norris 1996	0	macroperforate	1	0	0	1	-0.32	0.81
Morozovella_subbotinae	2923	60.52	57.1	115.5	-0.71	3.23	G	D'Hondt et al. 1994	0	macroperforate	1	0	0	2	-0.32	0.81
Morozovella_subbotinae	2923	60.52	57.1	137.5	-0.77	3.18	G	D'Hondt et al. 1994	0	macroperforate	1	0	0	2	-0.32	0.81
Morozovella_subbotinae	2923	60.52	57.1	165	-0.79	3.61	G	D'Hondt et al. 1994	0	macroperforate	1	0	0	2	-0.32	0.81
Morozovella_subbotinae	2923	60.52	57.1	196	-1.05	3.74	G	D'Hondt et al. 1994	0	macroperforate	1	0	0	2	-0.32	0.81
Morozovella_subbotinae	2923	60.52	57.1	231	-0.99	3.94	G	D'Hondt et al. 1994	0	macroperforate	1	0	0	2	-0.32	0.81
Morozovella_subbotinae	2923	60.52	57.1	275	-1.03	4.18	G	D'Hondt et al. 1994	0	macroperforate	1	0	0	2	-0.32	0.81
Morozovella_subbotinae	2923	60.52	57.1	327.5	-1.04	4.34	G	D'Hondt et al. 1994	0	macroperforate	1	0	0	2	-0.32	0.81
Morozovella_subbotinae	2923	60.52	57.1	355	-1.08	4.55	G	D'Hondt et al. 1994	0	macroperforate	1	0	0	2	-0.32	0.81
Morozovella_velascoensis	2923	60.52	57.1	115.5	-0.81	3.22	G	D'Hondt et al. 1994	0	macroperforate	1	0	0	2	-0.32	0.81
Morozovella_velascoensis	2923	60.52	57.1	137.5	-0.84	3.42	G	D'Hondt et al. 1994	0	macroperforate	1	0	0	2	-0.32	0.81
Morozovella_velascoensis	2923	60.52	57.1	165	-0.95	3.57	G	D'Hondt et al. 1994	0	macroperforate	1	0	0	2	-0.32	0.81
Morozovella_velascoensis	2923	60.52	57.1	196	-1.09	3.84	G	D'Hondt et al. 1994	0	macroperforate	1	0	0	2	-0.32	0.81
Morozovella_velascoensis	2923	60.52	57.1	231	-1.2	4.05	G	D'Hondt et al. 1994	0	macroperforate	1	0	0	2	-0.32	0.81
Morozovella_velascoensis	2923	60.52	57.1	275	-1.31	4.27	G	D'Hondt et al. 1994	0	macroperforate	1	0	0	2	-0.32	0.81
Morozovella_velascoensis	2923	60.52	57.1	327.5	-1.43	4.4	G	D'Hondt et al. 1994	0	macroperforate	1	0	0	2	-0.32	0.81
Morozovella_velascoensis	2923	60.52	57.1	390	-1.3	4.54	G	D'Hondt et al. 1994	0	macroperforate	1	0	0	2	-0.32	0.81
Morozovella_velascoensis	2923	60.52	57.1	425	-1.31	4.14	G	D'Hondt et al. 1994	0	macroperforate	1	0	0	2	-0.32	0.81
Subbotina_triangularis	2923	60.52	57.1	115.5	-0.32	2.45	G	D'Hondt et al. 1994	1	macroperforate	0	1	0	2	-0.32	0.81
Subbotina_triangularis	2923	60.52	57.1	137.5	-0.46	2.61	G	D'Hondt et al. 1994	1	macroperforate	0	1	0	2	-0.32	0.81
Subbotina_triangularis	2923	60.52	57.1	165	-0.5	2.59	G	D'Hondt et al. 1994	1	macroperforate	0	1	0	2	-0.32	0.81
Subbotina_triangularis	2923	60.52	57.1	196	-0.56	2.67	G	D'Hondt et al. 1994	1	macroperforate	0	1	0	2	-0.32	0.81
Subbotina_triangularis	2923	60.52	57.1	231	-0.58	2.69	G	D'Hondt et al. 1994	1	macroperforate	0	1	0	2	-0.32	0.81
Subbotina_triangularis	2925	60.52	57.1	231	0.8	3.02	G	"Stott et al., 1990"	1	macroperforate	0	1	0	0	-0.32	0.81
Subbotina_triangularis	2923	60.52	57.1	275	-0.53	2.69	G	D'Hondt et al. 1994	1	macroperforate	0	1	0	2	-0.32	0.81
Subbotina_triangularis	2925	60.52	57.1	275	0.98	3.16	G	"Stott et al., 1990"	1	macroperforate	0	1	0	0	-0.32	0.81
Subbotina_triangularis	2923	60.52	57.1	327.5	-0.61	2.66	G	D'Hondt et al. 1994	1	macroperforate	0	1	0	2	-0.32	0.81
Subbotina_triangularis	2925	60.52	57.1	327.5	0.74	2.93	G	"Stott et al., 1990"	1	macroperforate	0	1	0	0	-0.32	0.81
Subbotina_triangularis	2923	60.52	57.1	355	-0.77	2.72	G	D'Hondt et al. 1994	1	macroperforate	0	1	0	2	-0.32	0.81
Acarinina_mckannai	2466	60.73	60.52	137.5	-0.62	2.93	G	Quill_v_r_ et al. 2001	0	macroperforate	1	0	0	2	0.16	1.13
Acarinina_mckannai	2466	60.73	60.52	165	-0.68	3.33	G	Quill_v_r_ et al. 2001	0	macroperforate	1	0	0	2	0.16	1.13
Acarinina_mckannai	2466	60.73	60.52	196	-0.86	3.33	G	Quill_v_r_ et al. 2001	0	macroperforate	1	0	0	2	0.16	1.13
Acarinina_mckannai	2466	60.73	60.52	231	-0.76	3.71	G	Quill_v_r_ et al. 2001	0	macroperforate	1	0	0	2	0.16	1.13
Acarinina_mckannai	2466	60.73	60.52	275	-0.92	3.65	G	Quill_v_r_ et al. 2001	0	macroperforate	1	0	0	2	0.16	1.13
Acarinina_nitida	2466	60.73	60.52	137.5	-0.8	2.8	G	Quill_v_r_ et al. 2001	0	macroperforate	1	0	0	2	0.16	1.13
Acarinina_nitida	2466	60.73	60.52	137.5	-0.28	3.08	G	Quill_v_r_ et al. 2001	0	macroperforate	1	0	0	2	0.16	1.13
Acarinina_nitida	2466	60.73	60.52	165	-0.88	3.27	G	Quill_v_r_ et al. 2001	0	macroperforate	1	0	0	2	0.16	1.13
Acarinina_nitida	2466	60.73	60.52	165	-0.39	3.21	G	Quill_v_r_ et al. 2001	0	macroperforate	1	0	0	2	0.16	1.13
Acarinina_nitida	2466	60.73	60.52	196	-0.61	3.41	G	Quill_v_r_ et al. 2001	0	macroperforate	1	0	0	2	0.16	1.13
Acarinina_nitida	2466	60.73	60.52	196	-0.29	3.3	G	Quill_v_r_ et al. 2001	0	macroperforate	1	0	0	2	0.16	1.13
Acarinina_nitida	2466	60.73	60.52	231	-0.69	3.59	G	Quill_v_r_ et al. 2001	0	macroperforate	1	0	0	2	0.16	1.13
Acarinina_nitida	2466	60.73	60.52	231	-0.33	3.34	G	Quill_v_r_ et al. 2001	0	macroperforate	1	0	0	2	0.16	1.13
Acarinina_nitida	2466	60.73	60.52	275	-0.7	3.65	G	Quill_v_r_ et al. 2001	0	macroperforate	1	0	0	2	0.16	1.13
Acarinina_nitida	2466	60.73	60.52	275	-0.31	3.65	G	Quill_v_r_ et al. 2001	0	macroperforate	1	0	0	2	0.16	1.13
Acarinina_strabocella	2466	60.73	60.52	137.5	-0.31	3.03	G	Quill_v_r_ et al. 2001	0	macroperforate	1	0	0	2	0.16	1.13
Acarinina_strabocella	2466	60.73	60.52	165	-0.31	3.15	G	Quill_v_r_ et al. 2001	0	macroperforate	1	0	0	2	0.16	1.13
Acarinina_strabocella	2466	60.73	60.52	196	-0.35	3.32	G	Quill_v_r_ et al. 2001	0	macroperforate	1	0	0	2	0.16	1.13
Acarinina_strabocella	2466	60.73	60.52	231	-0.42	3.47	G	Quill_v_r_ et al. 2001	0	macroperforate	1	0	0	2	0.16	1.13
Acarinina_strabocella	2466	60.73	60.52	275	-0.55	3.71	G	Quill_v_r_ et al. 2001	0	macroperforate	1	0	0	2	0.16	1.13
Acarinina_subsphaerica	2466	60.73	60.52	137.5	-0.59	2.85	G	Quill_v_r_ et al. 2001	0	macroperforate	1	0	0	2	0.16	1.13
Acarinina_subsphaerica	2466	60.73	60.52	137.5	-0.23	3.01	G	Quill_v_r_ et al. 2001	0	macroperforate	1	0	0	2	0.16	1.13
Acarinina_subsphaerica	2466	60.73	60.52	165	-0.6	3.08	G	Quill_v_r_ et al. 2001	0	macroperforate	1	0	0	2	0.16	1.13
Acarinina_subsphaerica	2466	60.73	60.52	165	-0.21	3.09	G	Quill_v_r_ et al. 2001	0	macroperforate	1	0	0	2	0.16	1.13
Acarinina_subsphaerica	2466	60.73	60.52	196	-0.58	3.26	G	Quill_v_r_ et al. 2001	0	macroperforate	1	0	0	2	0.16	1.13
Acarinina_subsphaerica	2466	60.73	60.52	196	-0.22	3.28	G	Quill_v_r_ et al. 2001	0	macroperforate	1	0	0	2	0.16	1.13
Acarinina_subsphaerica	2466	60.73	60.52	231	-0.55	3.53	G	Quill_v_r_ et al. 2001	0	macroperforate	1	0	0	2	0.16	1.13
Acarinina_subsphaerica	2466	60.73	60.52	231	-0.25	3.31	G	Quill_v_r_ et al. 2001	0	macroperforate	1	0	0	2	0.16	1.13
Acarinina_subsphaerica	2466	60.73	60.52	275	-0.78	3.72	G	Quill_v_r_ et al. 2001	0	macroperforate	1	0	0	2	0.16	1.13
Acarinina_subsphaerica	2466	60.73	60.52	275	-0.34	3.43	G	Quill_v_r_ et al. 2001	0	macroperforate	1	0	0	2	0.16	1.13
Morozovella_velascoensis	2466	60.73	60.52	137.5	-0.63	2.89	G	Quill_v_r_ et al. 2001	0	macroperforate	1	0	0	2	0.16	1.13
Morozovella_velascoensis	2466	60.73	60.52	165	0.61	3.34	G	Quill_v_r_ et al. 2001	0	macroperforate	1	0	0	2	0.16	1.13
Morozovella_velascoensis	2466	60.73	60.52	196	-0.59	3.65	G	Quill_v_r_ et al. 2001	0	macroperforate	1	0	0	2	0.16	1.13
Morozovella_velascoensis	2466	60.73	60.52	231	-0.69	3.72	G	Quill_v_r_ et al. 2001	0	macroperforate	1	0	0	2	0.16	1.13
Morozovella_velascoensis	2466	60.73	60.52	275	-0.8	3.79	G	Quill_v_r_ et al. 2001	0	macroperforate	1	0	0	2	0.16	1.13
Morozovella_velascoensis	2466	60.73	60.52	327.5	-0.8	4.06	G	Quill_v_r_ et al. 2001	0	macroperforate	1	0	0	2	0.16	1.13
Morozovella_velascoensis	2466	60.73	60.52	390	-0.88	4.37	G	Quill_v_r_ et al. 2001	0	macroperforate	1	0	0	2	0.16	1.13
Subbotina_triloculinoides	2466	60.73	60.52	137.5	-0.19	2.28	G	Quill_v_r_ et al. 2001	1	macroperforate	0	1	0	2	0.16	1.13
Subbotina_triloculinoides	2466	60.73	60.52	137.5	0.12	2.43	G	Quill_v_r_ et al. 2001	1	macroperforate	0	1	0	2	0.16	1.13
Subbotina_triloculinoides	2466	60.73	60.52	165	-0.18	2.45	G	Quill_v_r_ et al. 2001	1	macroperforate	0	1	0	2	0.16	1.13
Subbotina_triloculinoides	2466	60.73	60.52	165	0.02	2.43	G	Quill_v_r_ et al. 2001	1	macroperforate	0	1	0	2	0.16	1.13
Subbotina_triloculinoides	2466	60.73	60.52	196	-0.17	2.52	G	Quill_v_r_ et al. 2001	1	macroperforate	0	1	0	2	0.16	1.13
Subbotina_triloculinoides	2466	60.73	60.52	196	0.04	2.5	G	Quill_v_r_ et al. 2001	1	macroperforate	0	1	0	2	0.16	1.13
Subbotina_triloculinoides	2466	60.73	60.52	231	-0.28	2.49	G	Quill_v_r_ et al. 2001	1	macroperforate	0	1	0	2	0.16	1.13
Subbotina_triloculinoides	2466	60.73	60.52	231	0.04	2.53	G	Quill_v_r_ et al. 2001	1	macroperforate	0	1	0	2	0.16	1.13
Subbotina_triloculinoides	2466	60.73	60.52	275	-0.11	2.47	G	Quill_v_r_ et al. 2001	1	macroperforate	0	1	0	2	0.16	1.13
Subbotina_triloculinoides	2466	60.73	60.52	275	0.07	2.51	G	Quill_v_r_ et al. 2001	1	macroperforate	0	1	0	2	0.16	1.13
Subbotina_triloculinoides	2466	60.73	60.52	327.5	-0.1	2.5	G	Quill_v_r_ et al. 2001	1	macroperforate	0	1	0	2	0.16	1.13
Subbotina_triloculinoides	2466	60.73	60.52	327.5	0.07	2.56	G	Quill_v_r_ et al. 2001	1	macroperforate	0	1	0	2	0.16	1.13
Subbotina_triloculinoides	2466	60.73	60.52	390	-0.22	2.25	G	Quill_v_r_ et al. 2001	1	macroperforate	0	1	0	2	0.16	1.13
Acarinina_mckannai	3920	61.33	60.52	137.5	-0.892	2.847	G	Norris 1996	0	macroperforate	1	0	0	0	0.08	0.92
Acarinina_mckannai	3920	61.33	60.52	165	-0.995	3.181	G	Norris 1996	0	macroperforate	1	0	0	0	0.08	0.92
Acarinina_mckannai	3920	61.33	60.52	196	-1.079	3.422	G	Norris 1996	0	macroperforate	1	0	0	0	0.08	0.92
Acarinina_mckannai	3920	61.33	60.52	231	-0.962	3.68	G	Norris 1996	0	macroperforate	1	0	0	0	0.08	0.92
Acarinina_mckannai	3920	61.33	60.52	275	-1.072	4.18	G	Norris 1996	0	macroperforate	1	0	0	0	0.08	0.92
Acarinina_mckannai	3920	61.33	60.52	325	-1.134	4.538	G	Norris 1996	0	macroperforate	1	0	0	0	0.08	0.92
Acarinina_strabocella	2466	61.33	60.52	137.5	-0.8	2.77	G	Quill_v_r_ et al. 2001	0	macroperforate	1	0	0	2	0.08	0.92
Acarinina_strabocella	2466	61.33	60.52	137.5	-0.22	2.65	G	Quill_v_r_ et al. 2001	0	macroperforate	1	0	0	2	0.08	0.92
Acarinina_strabocella	2466	61.33	60.52	165	-0.77	2.93	G	Quill_v_r_ et al. 2001	0	macroperforate	1	0	0	2	0.08	0.92
Acarinina_strabocella	2466	61.33	60.52	165	-0.22	2.83	G	Quill_v_r_ et al. 2001	0	macroperforate	1	0	0	2	0.08	0.92
Acarinina_strabocella	2466	61.33	60.52	196	-0.67	3.13	G	Quill_v_r_ et al. 2001	0	macroperforate	1	0	0	2	0.08	0.92
Acarinina_strabocella	2466	61.33	60.52	196	-0.31	3.2	G	Quill_v_r_ et al. 2001	0	macroperforate	1	0	0	2	0.08	0.92
Acarinina_strabocella	2466	61.33	60.52	231	-1.06	3.33	G	Quill_v_r_ et al. 2001	0	macroperforate	1	0	0	2	0.08	0.92
Acarinina_strabocella	2466	61.33	60.52	231	-0.45	3.25	G	Quill_v_r_ et al. 2001	0	macroperforate	1	0	0	2	0.08	0.92
Acarinina_strabocella	2466	61.33	60.52	275	-0.79	3.52	G	Quill_v_r_ et al. 2001	0	macroperforate	1	0	0	2	0.08	0.92
Acarinina_strabocella	2466	61.33	60.52	275	-0.74	3.82	G	Quill_v_r_ et al. 2001	0	macroperforate	1	0	0	2	0.08	0.92
Acarinina_strabocella	2466	61.33	60.52	327.5	-0.76	3.64	G	Quill_v_r_ et al. 2001	0	macroperforate	1	0	0	2	0.08	0.92
Acarinina_strabocella	2466	61.33	60.52	327.5	-0.81	3.93	G	Quill_v_r_ et al. 2001	0	macroperforate	1	0	0	2	0.08	0.92
Morozovella_angulata	4753.6	61.33	60.52	115.5	-0.02	2.7	M	Birch et al. 2012	0	macroperforate	1	0	0	0	0.08	0.92
Morozovella_angulata	4753.6	61.33	60.52	137.5	-0.14	2.87	M	Birch et al. 2012	0	macroperforate	1	0	0	0	0.08	0.92
Morozovella_angulata	2466	61.33	60.52	137.5	-0.25	2.7	G	Quill_v_r_ et al. 2001	0	macroperforate	1	0	0	2	0.08	0.92
Morozovella_angulata	4753.6	61.33	60.52	165	-0.28	2.97	M	Birch et al. 2012	0	macroperforate	1	0	0	0	0.08	0.92
Morozovella_angulata	2466	61.33	60.52	165	-0.37	2.89	G	Quill_v_r_ et al. 2001	0	macroperforate	1	0	0	2	0.08	0.92
Morozovella_angulata	4753.6	61.33	60.52	196	-0.13	2.96	M	Birch et al. 2012	0	macroperforate	1	0	0	0	0.08	0.92
Morozovella_angulata	2466	61.33	60.52	196	-0.42	3.1	G	Quill_v_r_ et al. 2001	0	macroperforate	1	0	0	2	0.08	0.92
Morozovella_angulata	4753.6	61.33	60.52	231	-0.17	3.11	M	Birch et al. 2012	0	macroperforate	1	0	0	0	0.08	0.92
Morozovella_angulata	2466	61.33	60.52	231	-0.71	3.44	G	Quill_v_r_ et al. 2001	0	macroperforate	1	0	0	2	0.08	0.92
Morozovella_angulata	4753.6	61.33	60.52	275	-0.34	3.11	M	Birch et al. 2012	0	macroperforate	1	0	0	0	0.08	0.92
Morozovella_angulata	2466	61.33	60.52	275	-0.67	3.51	G	Quill_v_r_ et al. 2001	0	macroperforate	1	0	0	2	0.08	0.92
Morozovella_angulata	4753.6	61.33	60.52	300	-0.69	3.69	M	Birch et al. 2012	0	macroperforate	1	0	0	0	0.08	0.92
Morozovella_angulata	2466	61.33	60.52	327.5	-0.79	3.92	G	Quill_v_r_ et al. 2001	0	macroperforate	1	0	0	2	0.08	0.92
Morozovella_apanthesma	4753.6	61.33	60.52	115.5	-0.12	2.6	M	Birch et al. 2012	0	macroperforate	1	0	0	0	0.08	0.92
Morozovella_apanthesma	4753.6	61.33	60.52	137.5	-0.13	2.7	M	Birch et al. 2012	0	macroperforate	1	0	0	0	0.08	0.92
Morozovella_apanthesma	4753.6	61.33	60.52	165	-0.13	2.84	M	Birch et al. 2012	0	macroperforate	1	0	0	0	0.08	0.92
Morozovella_apanthesma	4753.6	61.33	60.52	196	-0.22	3.04	M	Birch et al. 2012	0	macroperforate	1	0	0	0	0.08	0.92
Morozovella_apanthesma	4753.6	61.33	60.52	231	-0.31	3.2	M	Birch et al. 2012	0	macroperforate	1	0	0	0	0.08	0.92
Morozovella_apanthesma	4753.6	61.33	60.52	275	-0.43	3.24	M	Birch et al. 2012	0	macroperforate	1	0	0	0	0.08	0.92
Morozovella_apanthesma	4753.6	61.33	60.52	300	-0.54	3.65	M	Birch et al. 2012	0	macroperforate	1	0	0	0	0.08	0.92
Morozovella_conicotruncata	3920	61.33	60.52	137.5	-1.426	2.006	G	Norris 1996	0	macroperforate	1	0	0	0	0.08	0.92
Morozovella_conicotruncata	3920	61.33	60.52	165	-1.491	2.218	G	Norris 1996	0	macroperforate	1	0	0	0	0.08	0.92
Morozovella_conicotruncata	3920	61.33	60.52	196	-1.559	2.276	G	Norris 1996	0	macroperforate	1	0	0	0	0.08	0.92
Morozovella_conicotruncata	3920	61.33	60.52	231	-1.523	2.581	G	Norris 1996	0	macroperforate	1	0	0	0	0.08	0.92
Morozovella_conicotruncata	3920	61.33	60.52	275	-1.793	2.768	G	Norris 1996	0	macroperforate	1	0	0	0	0.08	0.92
Morozovella_conicotruncata	3920	61.33	60.52	325	-1.653	3.01	G	Norris 1996	0	macroperforate	1	0	0	0	0.08	0.92
Morozovella_conicotruncata	3920	61.33	60.52	390	-1.8	3.126	G	Norris 1996	0	macroperforate	1	0	0	0	0.08	0.92
Morozovella_occlusa	4753.6	61.33	60.52	115.5	-0.18	2.83	M	Birch et al. 2012	0	macroperforate	1	0	0	0	0.08	0.92
Morozovella_occlusa	4753.6	61.33	60.52	137.5	-0.18	2.96	M	Birch et al. 2012	0	macroperforate	1	0	0	0	0.08	0.92
Morozovella_occlusa	4753.6	61.33	60.52	165	-0.2	2.92	M	Birch et al. 2012	0	macroperforate	1	0	0	0	0.08	0.92
Morozovella_occlusa	4753.6	61.33	60.52	196	-0.23	3	M	Birch et al. 2012	0	macroperforate	1	0	0	0	0.08	0.92
Morozovella_occlusa	4753.6	61.33	60.52	231	-0.45	3.32	M	Birch et al. 2012	0	macroperforate	1	0	0	0	0.08	0.92
Morozovella_occlusa	4753.6	61.33	60.52	275	-0.66	3.56	M	Birch et al. 2012	0	macroperforate	1	0	0	0	0.08	0.92
Morozovella_occlusa	4753.6	61.33	60.52	300	-0.89	3.8	M	Birch et al. 2012	0	macroperforate	1	0	0	0	0.08	0.92
Morozovella_velascoensis	3920	61.33	60.52	137.5	-1.088	3.416	G	Norris 1996	0	macroperforate	1	0	0	0	0.08	0.92
Morozovella_velascoensis	2466	61.33	60.52	137.5	-0.69	2.75	G	Quill_v_r_ et al. 2001	0	macroperforate	1	0	0	2	0.08	0.92
Morozovella_velascoensis	3920	61.33	60.52	165	-0.984	3.753	G	Norris 1996	0	macroperforate	1	0	0	0	0.08	0.92
Morozovella_velascoensis	2466	61.33	60.52	165	-0.91	2.97	G	Quill_v_r_ et al. 2001	0	macroperforate	1	0	0	2	0.08	0.92
Morozovella_velascoensis	3920	61.33	60.52	196	-1.264	4.078	G	Norris 1996	0	macroperforate	1	0	0	0	0.08	0.92
Morozovella_velascoensis	2466	61.33	60.52	196	-0.89	3.13	G	Quill_v_r_ et al. 2001	0	macroperforate	1	0	0	2	0.08	0.92
Morozovella_velascoensis	3920	61.33	60.52	231	-1.174	4.128	G	Norris 1996	0	macroperforate	1	0	0	0	0.08	0.92
Morozovella_velascoensis	2466	61.33	60.52	231	-0.92	3.27	G	Quill_v_r_ et al. 2001	0	macroperforate	1	0	0	2	0.08	0.92
Morozovella_velascoensis	3920	61.33	60.52	275	-1.13	4.362	G	Norris 1996	0	macroperforate	1	0	0	0	0.08	0.92
Morozovella_velascoensis	2466	61.33	60.52	275	-0.99	3.64	G	Quill_v_r_ et al. 2001	0	macroperforate	1	0	0	2	0.08	0.92
Morozovella_velascoensis	3920	61.33	60.52	325	-1.427	5.053	G	Norris 1996	0	macroperforate	1	0	0	0	0.08	0.92
Morozovella_velascoensis	2466	61.33	60.52	327.5	-1	3.65	G	Quill_v_r_ et al. 2001	0	macroperforate	1	0	0	2	0.08	0.92
Parasubbotina_varianta	4753.6	61.33	60.52	137.5	0.22	2.24	M	Birch et al. 2012	0	macroperforate	0	1	0	0	0.08	0.92
Parasubbotina_varianta	3920	61.33	60.52	137.5	-0.683	1.016	G	Norris 1996	0	macroperforate	0	1	0	0	0.08	0.92
Parasubbotina_varianta	4753.6	61.33	60.52	165	0.13	2.33	M	Birch et al. 2012	0	macroperforate	0	1	0	0	0.08	0.92
Parasubbotina_varianta	3920	61.33	60.52	165	-0.569	1.18	G	Norris 1996	0	macroperforate	0	1	0	0	0.08	0.92
Parasubbotina_varianta	4753.6	61.33	60.52	196	-0.19	2.24	M	Birch et al. 2012	0	macroperforate	0	1	0	0	0.08	0.92
Parasubbotina_varianta	3920	61.33	60.52	196	-0.649	1.227	G	Norris 1996	0	macroperforate	0	1	0	0	0.08	0.92
Parasubbotina_varianta	4753.6	61.33	60.52	231	0.1	2.42	M	Birch et al. 2012	0	macroperforate	0	1	0	0	0.08	0.92
Parasubbotina_varianta	3920	61.33	60.52	231	-0.652	1.298	G	Norris 1996	0	macroperforate	0	1	0	0	0.08	0.92
Parasubbotina_varianta	4753.6	61.33	60.52	275	0.11	2.3	M	Birch et al. 2012	0	macroperforate	0	1	0	0	0.08	0.92
Parasubbotina_varianta	3920	61.33	60.52	275	-0.668	1.296	G	Norris 1996	0	macroperforate	0	1	0	0	0.08	0.92
Parasubbotina_varianta	4753.6	61.33	60.52	300	-0.01	2.12	M	Birch et al. 2012	0	macroperforate	0	1	0	0	0.08	0.92
Parasubbotina_varianta	3920	61.33	60.52	325	-0.801	1.158	G	Norris 1996	0	macroperforate	0	1	0	0	0.08	0.92
Parasubbotina_varianta	3920	61.33	60.52	390	-0.739	1.117	G	Norris 1996	0	macroperforate	0	1	0	0	0.08	0.92
Subbotina_triloculinoides	4753.6	61.33	60.52	115.5	0.18	2.2	M	Birch et al. 2012	1	macroperforate	0	1	0	0	0.08	0.92
Subbotina_triloculinoides	4753.6	61.33	60.52	137.5	0.1	2.27	M	Birch et al. 2012	1	macroperforate	0	1	0	0	0.08	0.92
Subbotina_triloculinoides	2466	61.33	60.52	137.5	-0.43	2.13	G	Quill_v_r_ et al. 2001	1	macroperforate	0	1	0	2	0.08	0.92
Subbotina_triloculinoides	2466	61.33	60.52	137.5	0.01	2.13	G	Quill_v_r_ et al. 2001	1	macroperforate	0	1	0	2	0.08	0.92
Subbotina_triloculinoides	4753.6	61.33	60.52	165	0.04	2.22	M	Birch et al. 2012	1	macroperforate	0	1	0	0	0.08	0.92
Subbotina_triloculinoides	2466	61.33	60.52	165	-0.61	2.17	G	Quill_v_r_ et al. 2001	1	macroperforate	0	1	0	2	0.08	0.92
Subbotina_triloculinoides	2466	61.33	60.52	165	-0.01	2.13	G	Quill_v_r_ et al. 2001	1	macroperforate	0	1	0	2	0.08	0.92
Subbotina_triloculinoides	4753.6	61.33	60.52	196	0.08	2.33	M	Birch et al. 2012	1	macroperforate	0	1	0	0	0.08	0.92
Subbotina_triloculinoides	2466	61.33	60.52	196	-0.3	2.26	G	Quill_v_r_ et al. 2001	1	macroperforate	0	1	0	2	0.08	0.92
Subbotina_triloculinoides	2466	61.33	60.52	196	0.05	2.26	G	Quill_v_r_ et al. 2001	1	macroperforate	0	1	0	2	0.08	0.92
Subbotina_triloculinoides	4753.6	61.33	60.52	231	-0.02	2.39	M	Birch et al. 2012	1	macroperforate	0	1	0	0	0.08	0.92
Subbotina_triloculinoides	2466	61.33	60.52	231	-0.45	2.34	G	Quill_v_r_ et al. 2001	1	macroperforate	0	1	0	2	0.08	0.92
Subbotina_triloculinoides	2466	61.33	60.52	231	-0.08	2.21	G	Quill_v_r_ et al. 2001	1	macroperforate	0	1	0	2	0.08	0.92
Subbotina_triloculinoides	4753.6	61.33	60.52	275	0.12	2.37	M	Birch et al. 2012	1	macroperforate	0	1	0	0	0.08	0.92
Subbotina_triloculinoides	2466	61.33	60.52	275	-0.37	2.41	G	Quill_v_r_ et al. 2001	1	macroperforate	0	1	0	2	0.08	0.92
Subbotina_triloculinoides	2466	61.33	60.52	275	-0.15	2.23	G	Quill_v_r_ et al. 2001	1	macroperforate	0	1	0	2	0.08	0.92
Subbotina_triloculinoides	4753.6	61.33	60.52	300	0.08	2.38	M	Birch et al. 2012	1	macroperforate	0	1	0	0	0.08	0.92
Subbotina_triloculinoides	2466	61.33	60.52	327.5	-0.38	2.43	G	Quill_v_r_ et al. 2001	1	macroperforate	0	1	0	2	0.08	0.92
Subbotina_triloculinoides	2466	61.33	60.52	327.5	NA	2.27	G	Quill_v_r_ et al. 2001	1	macroperforate	0	1	0	2	0.08	0.92
Subbotina_velascoensis	3920	61.33	60.52	137.5	-0.408	1.096	G	Norris 1996	1	macroperforate	0	1	1	0	0.08	0.92
Subbotina_velascoensis	3920	61.33	60.52	137.5	-0.426	2.346	G	Norris 1996	1	macroperforate	0	1	1	0	0.08	0.92
Subbotina_velascoensis	3920	61.33	60.52	165	-0.474	1.211	G	Norris 1996	1	macroperforate	0	1	1	0	0.08	0.92
Subbotina_velascoensis	3920	61.33	60.52	165	-0.502	2.43	G	Norris 1996	1	macroperforate	0	1	1	0	0.08	0.92
Subbotina_velascoensis	3920	61.33	60.52	196	-0.446	1.309	G	Norris 1996	1	macroperforate	0	1	1	0	0.08	0.92
Subbotina_velascoensis	3920	61.33	60.52	196	-0.422	2.487	G	Norris 1996	1	macroperforate	0	1	1	0	0.08	0.92
Subbotina_velascoensis	3920	61.33	60.52	231	-0.519	1.422	G	Norris 1996	1	macroperforate	0	1	1	0	0.08	0.92
Subbotina_velascoensis	3920	61.33	60.52	231	-0.624	2.477	G	Norris 1996	1	macroperforate	0	1	1	0	0.08	0.92
Subbotina_velascoensis	3920	61.33	60.52	275	-0.311	1.5	G	Norris 1996	1	macroperforate	0	1	1	0	0.08	0.92
Subbotina_velascoensis	3920	61.33	60.52	275	-0.453	2.397	G	Norris 1996	1	macroperforate	0	1	1	0	0.08	0.92
Subbotina_velascoensis	3920	61.33	60.52	325	-0.557	2.562	G	Norris 1996	1	macroperforate	0	1	1	0	0.08	0.92
Morozovella_angulata	1853	62.29	61.33	63	-3.01	NA	G	Kelly et al. 1996	0	macroperforate	1	0	0	0	-0.13	0.74
Morozovella_angulata	1853	62.29	61.33	63	NA	0.665	G	Kelly et al. 1996	0	macroperforate	1	0	0	0	-0.13	0.74
Morozovella_angulata	1853	62.29	61.33	63	-2.54	NA	G	Kelly et al. 1996	0	macroperforate	1	0	0	0	-0.13	0.74
Morozovella_angulata	1853	62.29	61.33	63	-2.7	NA	G	Kelly et al. 1996	0	macroperforate	1	0	0	0	-0.13	0.74
Morozovella_angulata	1853	62.29	61.33	63	-2.81	NA	G	Kelly et al. 1996	0	macroperforate	1	0	0	0	-0.13	0.74
Morozovella_angulata	1853	62.29	61.33	63	-2.63	NA	G	Kelly et al. 1996	0	macroperforate	1	0	0	0	-0.13	0.74
Morozovella_angulata	1853	62.29	61.33	63	NA	0.038	G	Kelly et al. 1996	0	macroperforate	1	0	0	0	-0.13	0.74
Morozovella_angulata	1853	62.29	61.33	63	NA	0.02	G	Kelly et al. 1996	0	macroperforate	1	0	0	0	-0.13	0.74
Morozovella_angulata	1853	62.29	61.33	63	NA	-0.047	G	Kelly et al. 1996	0	macroperforate	1	0	0	0	-0.13	0.74
Morozovella_angulata	1853	62.29	61.33	63	NA	-0.133	G	Kelly et al. 1996	0	macroperforate	1	0	0	0	-0.13	0.74
Morozovella_angulata	1853	62.29	61.33	106	-3.89	NA	G	Kelly et al. 1996	0	macroperforate	1	0	0	0	-0.13	0.74
Morozovella_angulata	1853	62.29	61.33	106	NA	0.698	G	Kelly et al. 1996	0	macroperforate	1	0	0	0	-0.13	0.74
Morozovella_angulata	1853	62.29	61.33	106	-2.63	NA	G	Kelly et al. 1996	0	macroperforate	1	0	0	0	-0.13	0.74
Morozovella_angulata	1853	62.29	61.33	106	-2.74	NA	G	Kelly et al. 1996	0	macroperforate	1	0	0	0	-0.13	0.74
Morozovella_angulata	1853	62.29	61.33	106	-2.84	NA	G	Kelly et al. 1996	0	macroperforate	1	0	0	0	-0.13	0.74
Morozovella_angulata	1853	62.29	61.33	106	-2.69	NA	G	Kelly et al. 1996	0	macroperforate	1	0	0	0	-0.13	0.74
Morozovella_angulata	1853	62.29	61.33	106	NA	0.225	G	Kelly et al. 1996	0	macroperforate	1	0	0	0	-0.13	0.74
Morozovella_angulata	1853	62.29	61.33	106	NA	0.503	G	Kelly et al. 1996	0	macroperforate	1	0	0	0	-0.13	0.74
Morozovella_angulata	1853	62.29	61.33	106	NA	0.425	G	Kelly et al. 1996	0	macroperforate	1	0	0	0	-0.13	0.74
Morozovella_angulata	1853	62.29	61.33	106	NA	0.332	G	Kelly et al. 1996	0	macroperforate	1	0	0	0	-0.13	0.74
Morozovella_angulata	4753.6	62.29	61.33	115.5	-0.29	2.48	G	Birch et al. 2012	0	macroperforate	1	0	0	0	-0.13	0.74
Morozovella_angulata	4753.6	62.29	61.33	137.5	-0.46	2.68	G	Birch et al. 2012	0	macroperforate	1	0	0	0	-0.13	0.74
Morozovella_angulata	3920	62.29	61.33	137.5	-1.494	1.866	G	Norris 1996	0	macroperforate	1	0	0	0	-0.13	0.74
Morozovella_angulata	1853	62.29	61.33	150	-3.4	NA	G	Kelly et al. 1996	0	macroperforate	1	0	0	0	-0.13	0.74
Morozovella_angulata	1853	62.29	61.33	150	NA	1.15	G	Kelly et al. 1996	0	macroperforate	1	0	0	0	-0.13	0.74
Morozovella_angulata	1853	62.29	61.33	150	-2.4	NA	G	Kelly et al. 1996	0	macroperforate	1	0	0	0	-0.13	0.74
Morozovella_angulata	1853	62.29	61.33	150	-2.88	NA	G	Kelly et al. 1996	0	macroperforate	1	0	0	0	-0.13	0.74
Morozovella_angulata	1853	62.29	61.33	150	-2.76	NA	G	Kelly et al. 1996	0	macroperforate	1	0	0	0	-0.13	0.74
Morozovella_angulata	1853	62.29	61.33	150	-2.85	NA	G	Kelly et al. 1996	0	macroperforate	1	0	0	0	-0.13	0.74
Morozovella_angulata	1853	62.29	61.33	150	NA	1.097	G	Kelly et al. 1996	0	macroperforate	1	0	0	0	-0.13	0.74
Morozovella_angulata	1853	62.29	61.33	150	NA	0.876	G	Kelly et al. 1996	0	macroperforate	1	0	0	0	-0.13	0.74
Morozovella_angulata	1853	62.29	61.33	150	NA	0.79	G	Kelly et al. 1996	0	macroperforate	1	0	0	0	-0.13	0.74
Morozovella_angulata	1853	62.29	61.33	150	NA	0.746	G	Kelly et al. 1996	0	macroperforate	1	0	0	0	-0.13	0.74
Morozovella_angulata	4753.6	62.29	61.33	165	-0.57	2.77	G	Birch et al. 2012	0	macroperforate	1	0	0	0	-0.13	0.74
Morozovella_angulata	3920	62.29	61.33	165	-1.579	2.114	G	Norris 1996	0	macroperforate	1	0	0	0	-0.13	0.74
Morozovella_angulata	4753.6	62.29	61.33	196	-0.53	2.99	G	Birch et al. 2012	0	macroperforate	1	0	0	0	-0.13	0.74
Morozovella_angulata	3920	62.29	61.33	196	-1.653	2.379	G	Norris 1996	0	macroperforate	1	0	0	0	-0.13	0.74
Morozovella_angulata	1853	62.29	61.33	212	-3.23	NA	G	Kelly et al. 1996	0	macroperforate	1	0	0	0	-0.13	0.74
Morozovella_angulata	1853	62.29	61.33	212	NA	2.12	G	Kelly et al. 1996	0	macroperforate	1	0	0	0	-0.13	0.74
Morozovella_angulata	1853	62.29	61.33	212	-2.61	NA	G	Kelly et al. 1996	0	macroperforate	1	0	0	0	-0.13	0.74
Morozovella_angulata	1853	62.29	61.33	212	-2.97	NA	G	Kelly et al. 1996	0	macroperforate	1	0	0	0	-0.13	0.74
Morozovella_angulata	1853	62.29	61.33	212	-2.36	NA	G	Kelly et al. 1996	0	macroperforate	1	0	0	0	-0.13	0.74
Morozovella_angulata	1853	62.29	61.33	212	-2.39	NA	G	Kelly et al. 1996	0	macroperforate	1	0	0	0	-0.13	0.74
Morozovella_angulata	1853	62.29	61.33	212	NA	1.049	G	Kelly et al. 1996	0	macroperforate	1	0	0	0	-0.13	0.74
Morozovella_angulata	1853	62.29	61.33	212	NA	0.935	G	Kelly et al. 1996	0	macroperforate	1	0	0	0	-0.13	0.74
Morozovella_angulata	1853	62.29	61.33	212	NA	1.42	G	Kelly et al. 1996	0	macroperforate	1	0	0	0	-0.13	0.74
Morozovella_angulata	1853	62.29	61.33	212	NA	0.842	G	Kelly et al. 1996	0	macroperforate	1	0	0	0	-0.13	0.74
Morozovella_angulata	4753.6	62.29	61.33	231	-0.63	3.12	G	Birch et al. 2012	0	macroperforate	1	0	0	0	-0.13	0.74
Morozovella_angulata	3920	62.29	61.33	231	-1.559	2.516	G	Norris 1996	0	macroperforate	1	0	0	0	-0.13	0.74
Morozovella_angulata	4753.6	62.29	61.33	275	-0.98	3.18	G	Birch et al. 2012	0	macroperforate	1	0	0	0	-0.13	0.74
Morozovella_angulata	3920	62.29	61.33	275	-1.781	2.774	G	Norris 1996	0	macroperforate	1	0	0	0	-0.13	0.74
Morozovella_angulata	3920	62.29	61.33	325	-1.716	3.091	G	Norris 1996	0	macroperforate	1	0	0	0	-0.13	0.74
Morozovella_apanthesma	4753.6	62.29	61.33	115.5	-0.34	2.46	G	Birch et al. 2012	0	macroperforate	1	0	0	0	-0.13	0.74
Morozovella_apanthesma	4753.6	62.29	61.33	137.5	-0.44	2.59	G	Birch et al. 2012	0	macroperforate	1	0	0	0	-0.13	0.74
Morozovella_apanthesma	4753.6	62.29	61.33	165	-0.58	2.79	G	Birch et al. 2012	0	macroperforate	1	0	0	0	-0.13	0.74
Morozovella_apanthesma	4753.6	62.29	61.33	196	-0.63	2.99	G	Birch et al. 2012	0	macroperforate	1	0	0	0	-0.13	0.74
Morozovella_apanthesma	4753.6	62.29	61.33	231	-0.85	3.18	G	Birch et al. 2012	0	macroperforate	1	0	0	0	-0.13	0.74
Parasubbotina_varianta	4753.6	62.29	61.33	115.5	0.01	1.87	G	Birch et al. 2012	0	macroperforate	0	1	0	0	-0.13	0.74
Parasubbotina_varianta	4753.6	62.29	61.33	137.5	0	2.04	G	Birch et al. 2012	0	macroperforate	0	1	0	0	-0.13	0.74
Parasubbotina_varianta	3920	62.29	61.33	137.5	-0.555	1.057	G	Norris 1996	0	macroperforate	0	1	0	0	-0.13	0.74
Parasubbotina_varianta	4753.6	62.29	61.33	165	-0.14	2.02	G	Birch et al. 2012	0	macroperforate	0	1	0	0	-0.13	0.74
Parasubbotina_varianta	3920	62.29	61.33	165	-0.581	1.162	G	Norris 1996	0	macroperforate	0	1	0	0	-0.13	0.74
Parasubbotina_varianta	4753.6	62.29	61.33	196	0.04	2.21	G	Birch et al. 2012	0	macroperforate	0	1	0	0	-0.13	0.74
Parasubbotina_varianta	3920	62.29	61.33	196	-0.793	1.137	G	Norris 1996	0	macroperforate	0	1	0	0	-0.13	0.74
Parasubbotina_varianta	4753.6	62.29	61.33	231	0.05	2.24	G	Birch et al. 2012	0	macroperforate	0	1	0	0	-0.13	0.74
Parasubbotina_varianta	3920	62.29	61.33	231	-0.656	1.195	G	Norris 1996	0	macroperforate	0	1	0	0	-0.13	0.74
Parasubbotina_varianta	3920	62.29	61.33	275	-0.688	1.245	G	Norris 1996	0	macroperforate	0	1	0	0	-0.13	0.74
Parasubbotina_varianta	4753.6	62.29	61.33	300	-0.14	2.06	G	Birch et al. 2012	0	macroperforate	0	1	0	0	-0.13	0.74
Parasubbotina_varianta	3920	62.29	61.33	325	-0.752	1.149	G	Norris 1996	0	macroperforate	0	1	0	0	-0.13	0.74
Parasubbotina_varianta	3920	62.29	61.33	390	-0.749	1.177	G	Norris 1996	0	macroperforate	0	1	0	0	-0.13	0.74
Praemurica_aff_inconstans	4753.6	62.29	61.33	115.5	0.21	1.68	G	Birch et al. 2012	0	macroperforate	0	0	0	0	-0.13	0.74
Praemurica_aff_inconstans	4753.6	62.29	61.33	137.5	0.29	1.74	G	Birch et al. 2012	0	macroperforate	0	0	0	0	-0.13	0.74
Praemurica_aff_inconstans	4753.6	62.29	61.33	165	0.03	2.18	G	Birch et al. 2012	0	macroperforate	0	0	0	0	-0.13	0.74
Praemurica_aff_inconstans	4753.6	62.29	61.33	231	0.02	2.03	G	Birch et al. 2012	0	macroperforate	0	0	0	0	-0.13	0.74
Praemurica_aff_inconstans	4753.6	62.29	61.33	300	0.03	1.98	G	Birch et al. 2012	0	macroperforate	0	0	0	0	-0.13	0.74
Subbotina_triloculinoides	4753.6	62.29	61.33	115.5	0.13	1.98	G	Birch et al. 2012	1	macroperforate	0	1	0	0	-0.13	0.74
Subbotina_triloculinoides	4753.6	62.29	61.33	137.5	-0.02	2.05	G	Birch et al. 2012	1	macroperforate	0	1	0	0	-0.13	0.74
Subbotina_triloculinoides	4753.6	62.29	61.33	165	0.04	2.16	G	Birch et al. 2012	1	macroperforate	0	1	0	0	-0.13	0.74
Subbotina_triloculinoides	4753.6	62.29	61.33	196	0.14	2.28	G	Birch et al. 2012	1	macroperforate	0	1	0	0	-0.13	0.74
Subbotina_triloculinoides	4753.6	62.29	61.33	231	0.11	2.23	G	Birch et al. 2012	1	macroperforate	0	1	0	0	-0.13	0.74
Subbotina_triloculinoides	4753.6	62.29	61.33	275	0.14	2.32	G	Birch et al. 2012	1	macroperforate	0	1	0	0	-0.13	0.74
Subbotina_triloculinoides	4753.6	62.29	61.33	300	0.11	2.04	G	Birch et al. 2012	1	macroperforate	0	1	0	0	-0.13	0.74
Acarinina_strabocella	2030.5	62.6	62.29	137.5	-1.96	2.82	G	Quill_v_r_ et al. 2001	0	macroperforate	1	0	0	2	0.06	1.35
Acarinina_strabocella	2030.5	62.6	62.29	165	-0.54	3.03	G	Quill_v_r_ et al. 2001	0	macroperforate	1	0	0	2	0.06	1.35
Acarinina_strabocella	2030.5	62.6	62.29	196	-0.58	3.22	G	Quill_v_r_ et al. 2001	0	macroperforate	1	0	0	2	0.06	1.35
Acarinina_strabocella	2030.5	62.6	62.29	231	-0.46	3.47	G	Quill_v_r_ et al. 2001	0	macroperforate	1	0	0	2	0.06	1.35
Acarinina_strabocella	2030.5	62.6	62.29	275	-0.47	3.38	G	Quill_v_r_ et al. 2001	0	macroperforate	1	0	0	2	0.06	1.35
Morozovella_praeangulata	4753.6	62.6	62.29	115.5	-0.29	2.33	G	Birch et al. 2012	0	macroperforate	1	0	0	0	0.06	1.35
Morozovella_praeangulata	4753.6	62.6	62.29	137.5	-0.36	2.51	G	Birch et al. 2012	0	macroperforate	1	0	0	0	0.06	1.35
Morozovella_praeangulata	2030.5	62.6	62.29	137.5	-0.65	2.67	G	Quill_v_r_ et al. 2001	0	macroperforate	1	0	0	2	0.06	1.35
Morozovella_praeangulata	4753.6	62.6	62.29	165	-0.54	2.6	G	Birch et al. 2012	0	macroperforate	1	0	0	0	0.06	1.35
Morozovella_praeangulata	2030.5	62.6	62.29	165	-0.64	3.05	G	Quill_v_r_ et al. 2001	0	macroperforate	1	0	0	2	0.06	1.35
Morozovella_praeangulata	4753.6	62.6	62.29	196	-0.54	2.64	G	Birch et al. 2012	0	macroperforate	1	0	0	0	0.06	1.35
Morozovella_praeangulata	2030.5	62.6	62.29	196	-0.66	3.13	G	Quill_v_r_ et al. 2001	0	macroperforate	1	0	0	2	0.06	1.35
Morozovella_praeangulata	4753.6	62.6	62.29	231	-0.66	3	G	Birch et al. 2012	0	macroperforate	1	0	0	0	0.06	1.35
Morozovella_praeangulata	2030.5	62.6	62.29	231	-0.4	3.66	G	Quill_v_r_ et al. 2001	0	macroperforate	1	0	0	2	0.06	1.35
Morozovella_praeangulata	2030.5	62.6	62.29	275	-0.37	3.27	G	Quill_v_r_ et al. 2001	0	macroperforate	1	0	0	2	0.06	1.35
Parasubbotina_varianta	4753.6	62.6	62.29	115.5	0.26	1.83	G	Birch et al. 2012	0	macroperforate	0	1	0	0	0.06	1.35
Parasubbotina_varianta	4753.6	62.6	62.29	137.5	0.23	1.88	G	Birch et al. 2012	0	macroperforate	0	1	0	0	0.06	1.35
Parasubbotina_varianta	3920	62.6	62.29	137.5	-0.39	1.291	G	Norris 1996	0	macroperforate	0	1	0	0	0.06	1.35
Parasubbotina_varianta	4753.6	62.6	62.29	165	0.26	1.99	G	Birch et al. 2012	0	macroperforate	0	1	0	0	0.06	1.35
Parasubbotina_varianta	3920	62.6	62.29	165	-0.412	1.346	G	Norris 1996	0	macroperforate	0	1	0	0	0.06	1.35
Parasubbotina_varianta	4753.6	62.6	62.29	196	0.33	2.12	G	Birch et al. 2012	0	macroperforate	0	1	0	0	0.06	1.35
Parasubbotina_varianta	3920	62.6	62.29	196	-0.56	1.402	G	Norris 1996	0	macroperforate	0	1	0	0	0.06	1.35
Parasubbotina_varianta	4753.6	62.6	62.29	231	0.13	2.15	G	Birch et al. 2012	0	macroperforate	0	1	0	0	0.06	1.35
Parasubbotina_varianta	3920	62.6	62.29	231	-0.495	1.34	G	Norris 1996	0	macroperforate	0	1	0	0	0.06	1.35
Parasubbotina_varianta	4753.6	62.6	62.29	275	0.27	2.17	G	Birch et al. 2012	0	macroperforate	0	1	0	0	0.06	1.35
Parasubbotina_varianta	3920	62.6	62.29	275	-0.49	1.49	G	Norris 1996	0	macroperforate	0	1	0	0	0.06	1.35
Parasubbotina_varianta	3920	62.6	62.29	325	-0.516	1.34	G	Norris 1996	0	macroperforate	0	1	0	0	0.06	1.35
Praemurica_inconstans	4753.6	62.6	62.29	115.5	-0.15	2.25	G	Birch et al. 2012	0	macroperforate	0	0	0	0	0.06	1.35
Praemurica_inconstans	4753.6	62.6	62.29	137.5	-0.42	2.44	G	Birch et al. 2012	0	macroperforate	0	0	0	0	0.06	1.35
Praemurica_inconstans	4753.6	62.6	62.29	165	-0.5	2.69	G	Birch et al. 2012	0	macroperforate	0	0	0	0	0.06	1.35
Praemurica_inconstans	4753.6	62.6	62.29	196	-0.5	2.73	G	Birch et al. 2012	0	macroperforate	0	0	0	0	0.06	1.35
Praemurica_inconstans	4753.6	62.6	62.29	231	-0.71	2.86	G	Birch et al. 2012	0	macroperforate	0	0	0	0	0.06	1.35
Praemurica_inconstans	4753.6	62.6	62.29	275	-0.3	2.48	G	Birch et al. 2012	0	macroperforate	0	0	0	0	0.06	1.35
Praemurica_pseudoinconstans	4753.6	62.6	62.29	115.5	0.3	1.79	G	Birch et al. 2012	0	macroperforate	0	0	0	0	0.06	1.35
Praemurica_pseudoinconstans	4753.6	62.6	62.29	137.5	0.21	1.87	G	Birch et al. 2012	0	macroperforate	0	0	0	0	0.06	1.35
Praemurica_pseudoinconstans	4753.6	62.6	62.29	165	0.17	1.93	G	Birch et al. 2012	0	macroperforate	0	0	0	0	0.06	1.35
Praemurica_pseudoinconstans	4753.6	62.6	62.29	196	-0.08	2.42	G	Birch et al. 2012	0	macroperforate	0	0	0	0	0.06	1.35
Praemurica_pseudoinconstans	4753.6	62.6	62.29	231	-0.37	2.55	G	Birch et al. 2012	0	macroperforate	0	0	0	0	0.06	1.35
Praemurica_pseudoinconstans	4753.6	62.6	62.29	275	0.11	2.07	G	Birch et al. 2012	0	macroperforate	0	0	0	0	0.06	1.35
Praemurica_uncinata	1853	62.6	62.29	63	-2.27	NA	G	Kelly et al. 1996	0	macroperforate	1	0	0	0	0.06	1.35
Praemurica_uncinata	1853	62.6	62.29	63	-2.29	NA	G	Kelly et al. 1996	0	macroperforate	1	0	0	0	0.06	1.35
Praemurica_uncinata	1853	62.6	62.29	63	-2.23	NA	G	Kelly et al. 1996	0	macroperforate	1	0	0	0	0.06	1.35
Praemurica_uncinata	1853	62.6	62.29	63	-2.31	NA	G	Kelly et al. 1996	0	macroperforate	1	0	0	0	0.06	1.35
Praemurica_uncinata	1853	62.6	62.29	63	NA	-0.536	G	Kelly et al. 1996	0	macroperforate	1	0	0	0	0.06	1.35
Praemurica_uncinata	1853	62.6	62.29	63	NA	-0.4	G	Kelly et al. 1996	0	macroperforate	1	0	0	0	0.06	1.35
Praemurica_uncinata	1853	62.6	62.29	63	NA	-0.321	G	Kelly et al. 1996	0	macroperforate	1	0	0	0	0.06	1.35
Praemurica_uncinata	1853	62.6	62.29	63	NA	-0.234	G	Kelly et al. 1996	0	macroperforate	1	0	0	0	0.06	1.35
Praemurica_uncinata	1853	62.6	62.29	63	-1.44	NA	G	Kelly et al. 1996	0	macroperforate	1	0	0	0	0.06	1.35
Praemurica_uncinata	1853	62.6	62.29	63	-1.52	NA	G	Kelly et al. 1996	0	macroperforate	1	0	0	0	0.06	1.35
Praemurica_uncinata	1853	62.6	62.29	63	-1.67	NA	G	Kelly et al. 1996	0	macroperforate	1	0	0	0	0.06	1.35
Praemurica_uncinata	1853	62.6	62.29	63	-1.66	NA	G	Kelly et al. 1996	0	macroperforate	1	0	0	0	0.06	1.35
Praemurica_uncinata	1853	62.6	62.29	63	NA	-0.317	G	Kelly et al. 1996	0	macroperforate	1	0	0	0	0.06	1.35
Praemurica_uncinata	1853	62.6	62.29	63	NA	-0.02	G	Kelly et al. 1996	0	macroperforate	1	0	0	0	0.06	1.35
Praemurica_uncinata	1853	62.6	62.29	63	NA	-0.106	G	Kelly et al. 1996	0	macroperforate	1	0	0	0	0.06	1.35
Praemurica_uncinata	1853	62.6	62.29	63	NA	-0.221	G	Kelly et al. 1996	0	macroperforate	1	0	0	0	0.06	1.35
Praemurica_uncinata	1853	62.6	62.29	63	-1.25	NA	G	Kelly et al. 1996	0	macroperforate	1	0	0	0	0.06	1.35
Praemurica_uncinata	1853	62.6	62.29	63	NA	0.176	G	Kelly et al. 1996	0	macroperforate	1	0	0	0	0.06	1.35
Praemurica_uncinata	1853	62.6	62.29	106	-2.14	NA	G	Kelly et al. 1996	0	macroperforate	1	0	0	0	0.06	1.35
Praemurica_uncinata	1853	62.6	62.29	106	-2.37	NA	G	Kelly et al. 1996	0	macroperforate	1	0	0	0	0.06	1.35
Praemurica_uncinata	1853	62.6	62.29	106	-2.35	NA	G	Kelly et al. 1996	0	macroperforate	1	0	0	0	0.06	1.35
Praemurica_uncinata	1853	62.6	62.29	106	-2.21	NA	G	Kelly et al. 1996	0	macroperforate	1	0	0	0	0.06	1.35
Praemurica_uncinata	1853	62.6	62.29	106	NA	0.398	G	Kelly et al. 1996	0	macroperforate	1	0	0	0	0.06	1.35
Praemurica_uncinata	1853	62.6	62.29	106	NA	-0.055	G	Kelly et al. 1996	0	macroperforate	1	0	0	0	0.06	1.35
Praemurica_uncinata	1853	62.6	62.29	106	NA	0.132	G	Kelly et al. 1996	0	macroperforate	1	0	0	0	0.06	1.35
Praemurica_uncinata	1853	62.6	62.29	106	NA	-0.12	G	Kelly et al. 1996	0	macroperforate	1	0	0	0	0.06	1.35
Praemurica_uncinata	1853	62.6	62.29	106	-1.63	NA	G	Kelly et al. 1996	0	macroperforate	1	0	0	0	0.06	1.35
Praemurica_uncinata	1853	62.6	62.29	106	-1.78	NA	G	Kelly et al. 1996	0	macroperforate	1	0	0	0	0.06	1.35
Praemurica_uncinata	1853	62.6	62.29	106	-1.82	NA	G	Kelly et al. 1996	0	macroperforate	1	0	0	0	0.06	1.35
Praemurica_uncinata	1853	62.6	62.29	106	-1.38	NA	G	Kelly et al. 1996	0	macroperforate	1	0	0	0	0.06	1.35
Praemurica_uncinata	1853	62.6	62.29	106	NA	0.181	G	Kelly et al. 1996	0	macroperforate	1	0	0	0	0.06	1.35
Praemurica_uncinata	1853	62.6	62.29	106	NA	0.51	G	Kelly et al. 1996	0	macroperforate	1	0	0	0	0.06	1.35
Praemurica_uncinata	1853	62.6	62.29	106	NA	0.102	G	Kelly et al. 1996	0	macroperforate	1	0	0	0	0.06	1.35
Praemurica_uncinata	1853	62.6	62.29	106	NA	0.385	G	Kelly et al. 1996	0	macroperforate	1	0	0	0	0.06	1.35
Praemurica_uncinata	1853	62.6	62.29	106	-1.42	NA	G	Kelly et al. 1996	0	macroperforate	1	0	0	0	0.06	1.35
Praemurica_uncinata	1853	62.6	62.29	106	NA	0.597	G	Kelly et al. 1996	0	macroperforate	1	0	0	0	0.06	1.35
Praemurica_uncinata	4753.6	62.6	62.29	115.5	-0.34	2.4	G	Birch et al. 2012	0	macroperforate	1	0	0	0	0.06	1.35
Praemurica_uncinata	4753.6	62.6	62.29	137.5	-0.53	2.53	G	Birch et al. 2012	0	macroperforate	1	0	0	0	0.06	1.35
Praemurica_uncinata	3920	62.6	62.29	137.5	-1.317	2.094	G	Norris 1996	0	macroperforate	1	0	0	0	0.06	1.35
Praemurica_uncinata	1853	62.6	62.29	150	-2.38	NA	G	Kelly et al. 1996	0	macroperforate	1	0	0	0	0.06	1.35
Praemurica_uncinata	1853	62.6	62.29	150	-2.1	NA	G	Kelly et al. 1996	0	macroperforate	1	0	0	0	0.06	1.35
Praemurica_uncinata	1853	62.6	62.29	150	-2.66	NA	G	Kelly et al. 1996	0	macroperforate	1	0	0	0	0.06	1.35
Praemurica_uncinata	1853	62.6	62.29	150	-2.36	NA	G	Kelly et al. 1996	0	macroperforate	1	0	0	0	0.06	1.35
Praemurica_uncinata	1853	62.6	62.29	150	NA	0.706	G	Kelly et al. 1996	0	macroperforate	1	0	0	0	0.06	1.35
Praemurica_uncinata	1853	62.6	62.29	150	NA	0.426	G	Kelly et al. 1996	0	macroperforate	1	0	0	0	0.06	1.35
Praemurica_uncinata	1853	62.6	62.29	150	NA	0.613	G	Kelly et al. 1996	0	macroperforate	1	0	0	0	0.06	1.35
Praemurica_uncinata	1853	62.6	62.29	150	NA	0.34	G	Kelly et al. 1996	0	macroperforate	1	0	0	0	0.06	1.35
Praemurica_uncinata	1853	62.6	62.29	150	-1.82	NA	G	Kelly et al. 1996	0	macroperforate	1	0	0	0	0.06	1.35
Praemurica_uncinata	1853	62.6	62.29	150	-1.67	NA	G	Kelly et al. 1996	0	macroperforate	1	0	0	0	0.06	1.35
Praemurica_uncinata	1853	62.6	62.29	150	-1.6	NA	G	Kelly et al. 1996	0	macroperforate	1	0	0	0	0.06	1.35
Praemurica_uncinata	1853	62.6	62.29	150	-2.09	NA	G	Kelly et al. 1996	0	macroperforate	1	0	0	0	0.06	1.35
Praemurica_uncinata	1853	62.6	62.29	150	NA	0.601	G	Kelly et al. 1996	0	macroperforate	1	0	0	0	0.06	1.35
Praemurica_uncinata	1853	62.6	62.29	150	NA	0.89	G	Kelly et al. 1996	0	macroperforate	1	0	0	0	0.06	1.35
Praemurica_uncinata	1853	62.6	62.29	150	NA	0.508	G	Kelly et al. 1996	0	macroperforate	1	0	0	0	0.06	1.35
Praemurica_uncinata	1853	62.6	62.29	150	NA	0.746	G	Kelly et al. 1996	0	macroperforate	1	0	0	0	0.06	1.35
Praemurica_uncinata	1853	62.6	62.29	150	-1.52	NA	G	Kelly et al. 1996	0	macroperforate	1	0	0	0	0.06	1.35
Praemurica_uncinata	1853	62.6	62.29	150	NA	0.825	G	Kelly et al. 1996	0	macroperforate	1	0	0	0	0.06	1.35
Praemurica_uncinata	4753.6	62.6	62.29	165	-0.56	2.66	G	Birch et al. 2012	0	macroperforate	1	0	0	0	0.06	1.35
Praemurica_uncinata	3920	62.6	62.29	165	-1.171	2.096	G	Norris 1996	0	macroperforate	1	0	0	0	0.06	1.35
Praemurica_uncinata	4753.6	62.6	62.29	196	-0.66	2.76	G	Birch et al. 2012	0	macroperforate	1	0	0	0	0.06	1.35
Praemurica_uncinata	3920	62.6	62.29	196	-1.509	2.364	G	Norris 1996	0	macroperforate	1	0	0	0	0.06	1.35
Praemurica_uncinata	1853	62.6	62.29	212	-1.95	NA	G	Kelly et al. 1996	0	macroperforate	1	0	0	0	0.06	1.35
Praemurica_uncinata	1853	62.6	62.29	212	-1.82	NA	G	Kelly et al. 1996	0	macroperforate	1	0	0	0	0.06	1.35
Praemurica_uncinata	1853	62.6	62.29	212	NA	0.857	G	Kelly et al. 1996	0	macroperforate	1	0	0	0	0.06	1.35
Praemurica_uncinata	1853	62.6	62.29	212	NA	0.986	G	Kelly et al. 1996	0	macroperforate	1	0	0	0	0.06	1.35
Praemurica_uncinata	1853	62.6	62.29	212	-0.76	NA	G	Kelly et al. 1996	0	macroperforate	1	0	0	0	0.06	1.35
Praemurica_uncinata	1853	62.6	62.29	212	-1.48	NA	G	Kelly et al. 1996	0	macroperforate	1	0	0	0	0.06	1.35
Praemurica_uncinata	1853	62.6	62.29	212	NA	0.746	G	Kelly et al. 1996	0	macroperforate	1	0	0	0	0.06	1.35
Praemurica_uncinata	1853	62.6	62.29	212	NA	1.003	G	Kelly et al. 1996	0	macroperforate	1	0	0	0	0.06	1.35
Praemurica_uncinata	1853	62.6	62.29	212	-1.73	NA	G	Kelly et al. 1996	0	macroperforate	1	0	0	0	0.06	1.35
Praemurica_uncinata	1853	62.6	62.29	212	NA	0.792	G	Kelly et al. 1996	0	macroperforate	1	0	0	0	0.06	1.35
Praemurica_uncinata	4753.6	62.6	62.29	231	-0.58	2.75	G	Birch et al. 2012	0	macroperforate	1	0	0	0	0.06	1.35
Praemurica_uncinata	3920	62.6	62.29	231	-1.356	2.387	G	Norris 1996	0	macroperforate	1	0	0	0	0.06	1.35
Praemurica_uncinata	3920	62.6	62.29	275	-1.712	2.813	G	Norris 1996	0	macroperforate	1	0	0	0	0.06	1.35
Praemurica_uncinata	3920	62.6	62.29	325	-1.517	2.648	G	Norris 1996	0	macroperforate	1	0	0	0	0.06	1.35
Subbotina_triloculinoides	4753.6	62.6	62.29	115.5	0.24	1.81	G	Birch et al. 2012	1	macroperforate	0	1	0	0	0.06	1.35
Subbotina_triloculinoides	4753.6	62.6	62.29	137.5	0.25	1.99	G	Birch et al. 2012	1	macroperforate	0	1	0	0	0.06	1.35
Subbotina_triloculinoides	2030.5	62.6	62.29	137.5	0.09	1.99	G	Quill_v_r_ et al. 2001	1	macroperforate	0	1	0	2	0.06	1.35
Subbotina_triloculinoides	4753.6	62.6	62.29	165	0.22	2.01	G	Birch et al. 2012	1	macroperforate	0	1	0	0	0.06	1.35
Subbotina_triloculinoides	2030.5	62.6	62.29	165	0.1	2.11	G	Quill_v_r_ et al. 2001	1	macroperforate	0	1	0	2	0.06	1.35
Subbotina_triloculinoides	4753.6	62.6	62.29	196	0.28	2.07	G	Birch et al. 2012	1	macroperforate	0	1	0	0	0.06	1.35
Subbotina_triloculinoides	2030.5	62.6	62.29	196	0.24	2	G	Quill_v_r_ et al. 2001	1	macroperforate	0	1	0	2	0.06	1.35
Subbotina_triloculinoides	4753.6	62.6	62.29	231	0.39	2.11	G	Birch et al. 2012	1	macroperforate	0	1	0	0	0.06	1.35
Subbotina_triloculinoides	2030.5	62.6	62.29	231	0.39	2.24	G	Quill_v_r_ et al. 2001	1	macroperforate	0	1	0	2	0.06	1.35
Subbotina_triloculinoides	2030.5	62.6	62.29	275	0.47	1.97	G	Quill_v_r_ et al. 2001	1	macroperforate	0	1	0	2	0.06	1.35
Subbotina_triloculinoides	2030.5	62.6	62.29	327.5	0.41	1.95	G	Quill_v_r_ et al. 2001	1	macroperforate	0	1	0	2	0.06	1.35
Parasubbotina_varianta	4753.6	63.9	62.6	115.5	0.03	1.94	G	Birch et al. 2012	0	macroperforate	0	1	0	0	0.28	0.88
Parasubbotina_varianta	4753.6	63.9	62.6	137.5	0.1	2.09	G	Birch et al. 2012	0	macroperforate	0	1	0	0	0.28	0.88
Parasubbotina_varianta	4753.6	63.9	62.6	165	0.18	2.11	G	Birch et al. 2012	0	macroperforate	0	1	0	0	0.28	0.88
Parasubbotina_varianta	4753.6	63.9	62.6	196	0.24	2.13	G	Birch et al. 2012	0	macroperforate	0	1	0	0	0.28	0.88
Parasubbotina_varianta	4753.6	63.9	62.6	231	0.08	2.13	G	Birch et al. 2012	0	macroperforate	0	1	0	0	0.28	0.88
Parasubbotina_varianta	4753.6	63.9	62.6	275	0.03	2.04	G	Birch et al. 2012	0	macroperforate	0	1	0	0	0.28	0.88
Praemurica_inconstans	1853	63.9	62.6	63	-0.66	NA	G	Kelly et al. 1996	0	macroperforate	0	0	0	0	0.28	0.88
Praemurica_inconstans	1853	63.9	62.6	63	NA	-0.078	G	Kelly et al. 1996	0	macroperforate	0	0	0	0	0.28	0.88
Praemurica_inconstans	1853	63.9	62.6	106	-0.63	NA	G	Kelly et al. 1996	0	macroperforate	0	0	0	0	0.28	0.88
Praemurica_inconstans	1853	63.9	62.6	106	NA	0.108	G	Kelly et al. 1996	0	macroperforate	0	0	0	0	0.28	0.88
Praemurica_inconstans	4753.6	63.9	62.6	115.5	-0.24	2.3	G	Birch et al. 2012	0	macroperforate	0	0	0	0	0.28	0.88
Praemurica_inconstans	4753.6	63.9	62.6	137.5	-0.15	2.37	G	Birch et al. 2012	0	macroperforate	0	0	0	0	0.28	0.88
Praemurica_inconstans	4753.6	63.9	62.6	137.5	-0.54	1.67	G	Birch et al. 2012	0	macroperforate	0	0	0	0	0.28	0.88
Praemurica_inconstans	3920	63.9	62.6	137.5	-1.252	1.65	G	Norris 1996	0	macroperforate	0	0	0	0	0.28	0.88
Praemurica_inconstans	3920	63.9	62.6	137.5	-0.851	1.372	G	Norris 1996	0	macroperforate	0	0	0	0	0.28	0.88
Praemurica_inconstans	1853	63.9	62.6	150	-0.65	NA	G	Kelly et al. 1996	0	macroperforate	0	0	0	0	0.28	0.88
Praemurica_inconstans	1853	63.9	62.6	150	NA	0.237	G	Kelly et al. 1996	0	macroperforate	0	0	0	0	0.28	0.88
Praemurica_inconstans	4753.6	63.9	62.6	165	-0.37	2.64	G	Birch et al. 2012	0	macroperforate	0	0	0	0	0.28	0.88
Praemurica_inconstans	4753.6	63.9	62.6	165	-0.55	1.72	G	Birch et al. 2012	0	macroperforate	0	0	0	0	0.28	0.88
Praemurica_inconstans	4753.6	63.9	62.6	165	-0.45	1.78	G	Birch et al. 2012	0	macroperforate	0	0	0	0	0.28	0.88
Praemurica_inconstans	3920	63.9	62.6	165	-1.301	1.878	G	Norris 1996	0	macroperforate	0	0	0	0	0.28	0.88
Praemurica_inconstans	3920	63.9	62.6	165	-0.859	1.631	G	Norris 1996	0	macroperforate	0	0	0	0	0.28	0.88
Praemurica_inconstans	4753.6	63.9	62.6	196	-0.37	2.62	G	Birch et al. 2012	0	macroperforate	0	0	0	0	0.28	0.88
Praemurica_inconstans	4753.6	63.9	62.6	196	-0.65	1.89	G	Birch et al. 2012	0	macroperforate	0	0	0	0	0.28	0.88
Praemurica_inconstans	4753.6	63.9	62.6	196	-0.55	1.77	G	Birch et al. 2012	0	macroperforate	0	0	0	0	0.28	0.88
Praemurica_inconstans	4753.6	63.9	62.6	196	-0.59	1.89	G	Birch et al. 2012	0	macroperforate	0	0	0	0	0.28	0.88
Praemurica_inconstans	3920	63.9	62.6	196	-1.755	2.083	G	Norris 1996	0	macroperforate	0	0	0	0	0.28	0.88
Praemurica_inconstans	3920	63.9	62.6	196	-1.03	1.695	G	Norris 1996	0	macroperforate	0	0	0	0	0.28	0.88
Praemurica_inconstans	1853	63.9	62.6	212	-0.92	NA	G	Kelly et al. 1996	0	macroperforate	0	0	0	0	0.28	0.88
Praemurica_inconstans	1853	63.9	62.6	212	NA	0.423	G	Kelly et al. 1996	0	macroperforate	0	0	0	0	0.28	0.88
Praemurica_inconstans	4753.6	63.9	62.6	231	-0.52	2.72	G	Birch et al. 2012	0	macroperforate	0	0	0	0	0.28	0.88
Praemurica_inconstans	4753.6	63.9	62.6	231	-0.92	2.12	G	Birch et al. 2012	0	macroperforate	0	0	0	0	0.28	0.88
Praemurica_inconstans	4753.6	63.9	62.6	231	-0.7	1.83	G	Birch et al. 2012	0	macroperforate	0	0	0	0	0.28	0.88
Praemurica_inconstans	4753.6	63.9	62.6	231	-0.74	2.02	G	Birch et al. 2012	0	macroperforate	0	0	0	0	0.28	0.88
Praemurica_inconstans	3920	63.9	62.6	231	-1.429	2.175	G	Norris 1996	0	macroperforate	0	0	0	0	0.28	0.88
Praemurica_inconstans	3920	63.9	62.6	231	-0.814	1.644	G	Norris 1996	0	macroperforate	0	0	0	0	0.28	0.88
Praemurica_inconstans	4753.6	63.9	62.6	275	-0.85	2.23	G	Birch et al. 2012	0	macroperforate	0	0	0	0	0.28	0.88
Praemurica_inconstans	4753.6	63.9	62.6	275	-0.64	2.04	G	Birch et al. 2012	0	macroperforate	0	0	0	0	0.28	0.88
Praemurica_inconstans	3920	63.9	62.6	275	-1.489	1.929	G	Norris 1996	0	macroperforate	0	0	0	0	0.28	0.88
Praemurica_inconstans	3920	63.9	62.6	275	-0.624	1.626	G	Norris 1996	0	macroperforate	0	0	0	0	0.28	0.88
Praemurica_inconstans	3920	63.9	62.6	325	-1.51	2.124	G	Norris 1996	0	macroperforate	0	0	0	0	0.28	0.88
Praemurica_pseudoinconstans	4753.6	63.9	62.6	115.5	0.07	1.99	G	Birch et al. 2012	0	macroperforate	0	0	0	0	0.28	0.88
Praemurica_pseudoinconstans	4753.6	63.9	62.6	137.5	0.12	2.1	G	Birch et al. 2012	0	macroperforate	0	0	0	0	0.28	0.88
Praemurica_pseudoinconstans	4753.6	63.9	62.6	137.5	-0.37	1.68	G	Birch et al. 2012	0	macroperforate	0	0	0	0	0.28	0.88
Praemurica_pseudoinconstans	4753.6	63.9	62.6	165	-0.06	2.32	G	Birch et al. 2012	0	macroperforate	0	0	0	0	0.28	0.88
Praemurica_pseudoinconstans	4753.6	63.9	62.6	165	-0.34	1.74	G	Birch et al. 2012	0	macroperforate	0	0	0	0	0.28	0.88
Praemurica_pseudoinconstans	4753.6	63.9	62.6	165	-0.34	1.7	G	Birch et al. 2012	0	macroperforate	0	0	0	0	0.28	0.88
Praemurica_pseudoinconstans	4753.6	63.9	62.6	165	-0.36	1.81	G	Birch et al. 2012	0	macroperforate	0	0	0	0	0.28	0.88
Praemurica_pseudoinconstans	4753.6	63.9	62.6	196	-0.13	2.5	G	Birch et al. 2012	0	macroperforate	0	0	0	0	0.28	0.88
Praemurica_pseudoinconstans	4753.6	63.9	62.6	196	-0.31	1.74	G	Birch et al. 2012	0	macroperforate	0	0	0	0	0.28	0.88
Praemurica_pseudoinconstans	4753.6	63.9	62.6	196	-0.26	1.79	G	Birch et al. 2012	0	macroperforate	0	0	0	0	0.28	0.88
Praemurica_pseudoinconstans	4753.6	63.9	62.6	196	-0.32	1.98	G	Birch et al. 2012	0	macroperforate	0	0	0	0	0.28	0.88
Praemurica_pseudoinconstans	4753.6	63.9	62.6	231	-0.05	2.31	G	Birch et al. 2012	0	macroperforate	0	0	0	0	0.28	0.88
Praemurica_pseudoinconstans	4753.6	63.9	62.6	231	-0.38	1.92	G	Birch et al. 2012	0	macroperforate	0	0	0	0	0.28	0.88
Praemurica_pseudoinconstans	4753.6	63.9	62.6	231	-0.39	1.86	G	Birch et al. 2012	0	macroperforate	0	0	0	0	0.28	0.88
Praemurica_pseudoinconstans	4753.6	63.9	62.6	231	-0.15	1.93	G	Birch et al. 2012	0	macroperforate	0	0	0	0	0.28	0.88
Praemurica_pseudoinconstans	4753.6	63.9	62.6	275	-0.34	1.93	G	Birch et al. 2012	0	macroperforate	0	0	0	0	0.28	0.88
Praemurica_pseudoinconstans	4753.6	63.9	62.6	275	-0.4	1.89	G	Birch et al. 2012	0	macroperforate	0	0	0	0	0.28	0.88
Praemurica_uncinata	4753.6	63.9	62.6	115.5	-0.4	2.43	G	Birch et al. 2012	0	macroperforate	1	0	0	0	0.28	0.88
Praemurica_uncinata	4753.6	63.9	62.6	196	-0.69	2.91	G	Birch et al. 2012	0	macroperforate	1	0	0	0	0.28	0.88
Praemurica_uncinata	4753.6	63.9	62.6	231	-0.64	2.98	G	Birch et al. 2012	0	macroperforate	1	0	0	0	0.28	0.88
Subbotina_triloculinoides	4753.6	63.9	62.6	115.5	0.06	1.97	G	Birch et al. 2012	1	macroperforate	0	1	0	0	0.28	0.88
Subbotina_triloculinoides	4753.6	63.9	62.6	137.5	0.15	2.1	G	Birch et al. 2012	1	macroperforate	0	1	0	0	0.28	0.88
Subbotina_triloculinoides	3920	63.9	62.6	137.5	-0.255	1.44	G	Norris 1996	1	macroperforate	0	1	0	0	0.28	0.88
Subbotina_triloculinoides	4753.6	63.9	62.6	165	0.16	2.12	G	Birch et al. 2012	1	macroperforate	0	1	0	0	0.28	0.88
Subbotina_triloculinoides	3920	63.9	62.6	165	-0.586	1.129	G	Norris 1996	1	macroperforate	0	1	0	0	0.28	0.88
Subbotina_triloculinoides	3920	63.9	62.6	165	-0.319	1.505	G	Norris 1996	1	macroperforate	0	1	0	0	0.28	0.88
Subbotina_triloculinoides	4753.6	63.9	62.6	196	0.27	2.23	G	Birch et al. 2012	1	macroperforate	0	1	0	0	0.28	0.88
Subbotina_triloculinoides	3920	63.9	62.6	196	-0.475	1.236	G	Norris 1996	1	macroperforate	0	1	0	0	0.28	0.88
Subbotina_triloculinoides	3920	63.9	62.6	196	-0.217	1.617	G	Norris 1996	1	macroperforate	0	1	0	0	0.28	0.88
Subbotina_triloculinoides	4753.6	63.9	62.6	231	0.03	2.3	G	Birch et al. 2012	1	macroperforate	0	1	0	0	0.28	0.88
Subbotina_triloculinoides	3920	63.9	62.6	231	-0.241	1.671	G	Norris 1996	1	macroperforate	0	1	0	0	0.28	0.88
Subbotina_triloculinoides	3920	63.9	62.6	275	-0.574	1.349	G	Norris 1996	1	macroperforate	0	1	0	0	0.28	0.88
Subbotina_triloculinoides	3920	63.9	62.6	275	-0.223	1.723	G	Norris 1996	1	macroperforate	0	1	0	0	0.28	0.88
Subbotina_trivialis	4753.6	63.9	62.6	137.5	-0.3	1.66	G	Birch et al. 2012	1	macroperforate	0	1	0	0	0.28	0.88
Subbotina_trivialis	4753.6	63.9	62.6	165	-0.28	1.62	G	Birch et al. 2012	1	macroperforate	0	1	0	0	0.28	0.88
Subbotina_trivialis	4753.6	63.9	62.6	165	-0.28	1.7	G	Birch et al. 2012	1	macroperforate	0	1	0	0	0.28	0.88
Subbotina_trivialis	4753.6	63.9	62.6	165	-0.25	1.79	G	Birch et al. 2012	1	macroperforate	0	1	0	0	0.28	0.88
Subbotina_trivialis	4753.6	63.9	62.6	196	-0.07	1.79	G	Birch et al. 2012	1	macroperforate	0	1	0	0	0.28	0.88
Subbotina_trivialis	4753.6	63.9	62.6	196	-0.14	1.78	G	Birch et al. 2012	1	macroperforate	0	1	0	0	0.28	0.88
Subbotina_trivialis	4753.6	63.9	62.6	196	-0.12	1.81	G	Birch et al. 2012	1	macroperforate	0	1	0	0	0.28	0.88
Subbotina_trivialis	4753.6	63.9	62.6	231	-0.26	1.66	G	Birch et al. 2012	1	macroperforate	0	1	0	0	0.28	0.88
Subbotina_trivialis	4753.6	63.9	62.6	231	-0.1	1.82	G	Birch et al. 2012	1	macroperforate	0	1	0	0	0.28	0.88
Subbotina_trivialis	4753.6	63.9	62.6	231	-0.01	1.92	G	Birch et al. 2012	1	macroperforate	0	1	0	0	0.28	0.88
Subbotina_trivialis	4753.6	63.9	62.6	275	-0.07	1.74	G	Birch et al. 2012	1	macroperforate	0	1	0	0	0.28	0.88
Subbotina_trivialis	4753.6	63.9	62.6	275	-0.05	1.82	G	Birch et al. 2012	1	macroperforate	0	1	0	0	0.28	0.88
Acarinina_mckannai	2675	65.25	61.33	98	-0.88	3.09	M	Shackleton et al. 1985	0	macroperforate	1	0	0	1	-0.12	1.74
Acarinina_mckannai	2675	65.25	61.33	115.5	-1.45	2.98	M	Shackleton et al. 1985	0	macroperforate	1	0	0	1	-0.12	1.74
Acarinina_mckannai	2675	65.25	61.33	137.5	-1.32	3.29	M	Shackleton et al. 1985	0	macroperforate	1	0	0	1	-0.12	1.74
Acarinina_mckannai	2675	65.25	61.33	165	-1.22	3.67	M	Shackleton et al. 1985	0	macroperforate	1	0	0	1	-0.12	1.74
Acarinina_mckannai	2675	65.25	61.33	196	-1.22	3.86	M	Shackleton et al. 1985	0	macroperforate	1	0	0	1	-0.12	1.74
Acarinina_mckannai	2675	65.25	61.33	231	-1.25	4.08	M	Shackleton et al. 1985	0	macroperforate	1	0	0	1	-0.12	1.74
Acarinina_mckannai	2675	65.25	61.33	275	-1.29	4.42	M	Shackleton et al. 1985	0	macroperforate	1	0	0	1	-0.12	1.74
Acarinina_mckannai	2675	65.25	61.33	327.5	-1.33	4.64	M	Shackleton et al. 1985	0	macroperforate	1	0	0	1	-0.12	1.74
Globanomalina_pseudomenardii	2675	65.25	61.33	137.5	-0.67	2.76	M	Shackleton et al. 1985	1	finely perforate	0	0	0	1	-0.12	1.74
Globanomalina_pseudomenardii	2675	65.25	61.33	165	-0.73	2.83	M	Shackleton et al. 1985	1	finely perforate	0	0	0	1	-0.12	1.74
Globanomalina_pseudomenardii	2675	65.25	61.33	196	-0.59	3.11	M	Shackleton et al. 1985	1	finely perforate	0	0	0	1	-0.12	1.74
Igorinapusilla	2675	65.25	61.33	98	-0.82	3.32	M	Shackleton et al. 1985	0	macroperforate	1	0	0	1	-0.12	1.74
Igorinapusilla	2675	65.25	61.33	115.5	-1.18	3.35	M	Shackleton et al. 1985	0	macroperforate	1	0	0	1	-0.12	1.74
Igorinapusilla	2675	65.25	61.33	137.5	-1.3	3.5	M	Shackleton et al. 1985	0	macroperforate	1	0	0	1	-0.12	1.74
Igorinapusilla	2675	65.25	61.33	165	-1.2	4.02	M	Shackleton et al. 1985	0	macroperforate	1	0	0	1	-0.12	1.74
Igorinapusilla	2675	65.25	61.33	196	-1.17	4.35	M	Shackleton et al. 1985	0	macroperforate	1	0	0	1	-0.12	1.74
Igorinapusilla	2675	65.25	61.33	231	-1.12	4.12	M	Shackleton et al. 1985	0	macroperforate	1	0	0	1	-0.12	1.74
Morozovella_angulata	2675	65.25	61.33	137.5	-0.87	3.89	M	Shackleton et al. 1985	0	macroperforate	1	0	0	1	-0.12	1.74
Morozovella_angulata	2675	65.25	61.33	165	-1.12	3.83	M	Shackleton et al. 1985	0	macroperforate	1	0	0	1	-0.12	1.74
Morozovella_angulata	2675	65.25	61.33	196	-1.03	4.14	M	Shackleton et al. 1985	0	macroperforate	1	0	0	1	-0.12	1.74
Morozovella_angulata	2675	65.25	61.33	231	-0.99	4.41	M	Shackleton et al. 1985	0	macroperforate	1	0	0	1	-0.12	1.74
Morozovella_angulata	2675	65.25	61.33	275	-1.17	4.61	M	Shackleton et al. 1985	0	macroperforate	1	0	0	1	-0.12	1.74
Morozovella_edgari	2675	65.25	61.33	137.5	-1.17	3.6	M	Shackleton et al. 1985	0	macroperforate	1	0	0	1	-0.12	1.74
Morozovella_edgari	2675	65.25	61.33	165	-1.05	4.09	M	Shackleton et al. 1985	0	macroperforate	1	0	0	1	-0.12	1.74
Morozovella_edgari	2675	65.25	61.33	196	-1.07	4.1	M	Shackleton et al. 1985	0	macroperforate	1	0	0	1	-0.12	1.74
Morozovella_edgari	2675	65.25	61.33	231	-1.09	4.46	M	Shackleton et al. 1985	0	macroperforate	1	0	0	1	-0.12	1.74
Morozovella_occlusa	2675	65.25	61.33	98	-0.37	3.19	M	Shackleton et al. 1985	0	macroperforate	1	0	0	1	-0.12	1.74
Morozovella_occlusa	2675	65.25	61.33	115.5	-1.17	3.13	M	Shackleton et al. 1985	0	macroperforate	1	0	0	1	-0.12	1.74
Morozovella_occlusa	2675	65.25	61.33	137.5	-1.17	3.69	M	Shackleton et al. 1985	0	macroperforate	1	0	0	1	-0.12	1.74
Morozovella_occlusa	2675	65.25	61.33	165	-0.9	4.01	M	Shackleton et al. 1985	0	macroperforate	1	0	0	1	-0.12	1.74
Morozovella_occlusa	2675	65.25	61.33	196	-1.14	4.02	M	Shackleton et al. 1985	0	macroperforate	1	0	0	1	-0.12	1.74
Morozovella_occlusa	2675	65.25	61.33	231	-1.01	4.38	M	Shackleton et al. 1985	0	macroperforate	1	0	0	1	-0.12	1.74
Morozovella_occlusa	2675	65.25	61.33	275	-1.15	4.52	M	Shackleton et al. 1985	0	macroperforate	1	0	0	1	-0.12	1.74
Morozovella_occlusa	2675	65.25	61.33	327.5	-1.31	4.7	M	Shackleton et al. 1985	0	macroperforate	1	0	0	1	-0.12	1.74
Morozovella_velascoensis	2675	65.25	61.33	98	-0.73	2.89	M	Shackleton et al. 1985	0	macroperforate	1	0	0	1	-0.12	1.74
Morozovella_velascoensis	2675	65.25	61.33	115.5	-1.11	3.32	M	Shackleton et al. 1985	0	macroperforate	1	0	0	1	-0.12	1.74
Morozovella_velascoensis	2675	65.25	61.33	137.5	-1.15	3.67	M	Shackleton et al. 1985	0	macroperforate	1	0	0	1	-0.12	1.74
Morozovella_velascoensis	2675	65.25	61.33	165	-1.13	4.06	M	Shackleton et al. 1985	0	macroperforate	1	0	0	1	-0.12	1.74
Morozovella_velascoensis	2675	65.25	61.33	196	-1.13	4.11	M	Shackleton et al. 1985	0	macroperforate	1	0	0	1	-0.12	1.74
Morozovella_velascoensis	2675	65.25	61.33	231	-1.12	4.37	M	Shackleton et al. 1985	0	macroperforate	1	0	0	1	-0.12	1.74
Morozovella_velascoensis	2675	65.25	61.33	275	-1.19	4.57	M	Shackleton et al. 1985	0	macroperforate	1	0	0	1	-0.12	1.74
Praemurica_inconstans	4753.6	65.25	63.9	93	-0.32	1.44	G	Birch et al. 2012	0	macroperforate	0	0	0	0	-0.12	1.74
Praemurica_inconstans	4753.6	65.25	63.9	115.5	-0.32	1.61	G	Birch et al. 2012	0	macroperforate	0	0	0	0	-0.12	1.74
Praemurica_inconstans	4753.6	65.25	63.9	137.5	-0.38	1.73	G	Birch et al. 2012	0	macroperforate	0	0	0	0	-0.12	1.74
Praemurica_inconstans	4753.6	65.25	63.9	165	-0.41	1.9	G	Birch et al. 2012	0	macroperforate	0	0	0	0	-0.12	1.74
Praemurica_inconstans	4753.6	65.25	63.9	196	-0.41	1.93	G	Birch et al. 2012	0	macroperforate	0	0	0	0	-0.12	1.74
Praemurica_inconstans	4753.6	65.25	63.9	231	-0.42	2.01	G	Birch et al. 2012	0	macroperforate	0	0	0	0	-0.12	1.74
Praemurica_inconstans	4753.6	65.25	63.9	275	-0.35	1.94	G	Birch et al. 2012	0	macroperforate	0	0	0	0	-0.12	1.74
Praemurica_pseudoinconstans	4753.6	65.25	63.9	93	-0.39	1.55	G	Birch et al. 2012	0	macroperforate	0	0	0	0	-0.12	1.74
Praemurica_pseudoinconstans	4753.6	65.25	63.9	115.5	-0.42	1.69	G	Birch et al. 2012	0	macroperforate	0	0	0	0	-0.12	1.74
Praemurica_pseudoinconstans	4753.6	65.25	63.9	137.5	-0.18	2	G	Birch et al. 2012	0	macroperforate	0	0	0	0	-0.12	1.74
Praemurica_pseudoinconstans	4753.6	65.25	63.9	165	-0.29	1.95	G	Birch et al. 2012	0	macroperforate	0	0	0	0	-0.12	1.74
Praemurica_pseudoinconstans	4753.6	65.25	63.9	196	-0.39	1.99	G	Birch et al. 2012	0	macroperforate	0	0	0	0	-0.12	1.74
Praemurica_pseudoinconstans	4753.6	65.25	63.9	231	-0.42	2.01	G	Birch et al. 2012	0	macroperforate	0	0	0	0	-0.12	1.74
Praemurica_pseudoinconstans	4753.6	65.25	63.9	275	-0.44	1.98	G	Birch et al. 2012	0	macroperforate	0	0	0	0	-0.12	1.74
Praemurica_taurica	4753.6	65.25	63.9	137.5	-0.57	1.63	G	Birch et al. 2012	0	macroperforate	0	0	0	0	-0.12	1.74
Praemurica_taurica	4753.6	65.25	63.9	165	-0.66	1.85	G	Birch et al. 2012	0	macroperforate	0	0	0	0	-0.12	1.74
Praemurica_taurica	4753.6	65.25	63.9	196	-0.65	1.98	G	Birch et al. 2012	0	macroperforate	0	0	0	0	-0.12	1.74
Subbotina_triloculinoides	4753.6	65.25	63.9	93	-0.18	1.56	G	Birch et al. 2012	1	macroperforate	0	1	0	0	-0.12	1.74
Subbotina_triloculinoides	4753.6	65.25	63.9	115.5	-0.15	1.72	G	Birch et al. 2012	1	macroperforate	0	1	0	0	-0.12	1.74
Subbotina_triloculinoides	4753.6	65.25	63.9	137.5	-0.13	1.83	G	Birch et al. 2012	1	macroperforate	0	1	0	0	-0.12	1.74
Subbotina_triloculinoides	4753.6	65.25	63.9	165	-0.16	1.93	G	Birch et al. 2012	1	macroperforate	0	1	0	0	-0.12	1.74
Subbotina_triloculinoides	4753.6	65.25	63.9	196	-0.11	2.03	G	Birch et al. 2012	1	macroperforate	0	1	0	0	-0.12	1.74
Subbotina_trivialis	4753.6	65.25	63.9	137.5	-0.19	1.7	G	Birch et al. 2012	1	macroperforate	0	1	0	0	-0.12	1.74
Subbotina_trivialis	4753.6	65.25	63.9	165	-0.17	1.86	G	Birch et al. 2012	1	macroperforate	0	1	0	0	-0.12	1.74
Subbotina_trivialis	4753.6	65.25	63.9	196	-0.18	1.98	G	Birch et al. 2012	1	macroperforate	0	1	0	0	-0.12	1.74
Subbotina_trivialis	4753.6	65.25	63.9	231	-0.15	2.05	G	Birch et al. 2012	1	macroperforate	0	1	0	0	-0.12	1.74
Eoglobigerina_eobulloides	4753.6	65.72	65.25	115.5	-0.18	1.39	G	Birch et al. 2012	1	macroperforate	0	1	0	0	-0.5	1.57
Eoglobigerina_eobulloides	4753.6	65.72	65.25	137.5	-0.18	1.65	G	Birch et al. 2012	1	macroperforate	0	1	0	0	-0.5	1.57
Eoglobigerina_eobulloides	3920	65.72	65.25	137.5	-0.386	1.247	G	Norris 1996	1	macroperforate	0	1	0	0	-0.5	1.57
Eoglobigerina_eobulloides	4753.6	65.72	65.25	165	0.15	1.7	G	Birch et al. 2012	1	macroperforate	0	1	0	0	-0.5	1.57
Eoglobigerina_eobulloides	3920	65.72	65.25	165	-0.351	1.4	G	Norris 1996	1	macroperforate	0	1	0	0	-0.5	1.57
Eoglobigerina_eobulloides	4753.6	65.72	65.25	196	-0.12	1.9	G	Birch et al. 2012	1	macroperforate	0	1	0	0	-0.5	1.57
Eoglobigerina_eobulloides	3920	65.72	65.25	196	-0.41	1.517	G	Norris 1996	1	macroperforate	0	1	0	0	-0.5	1.57
Eoglobigerina_eobulloides	4753.6	65.72	65.25	231	-0.19	1.86	G	Birch et al. 2012	1	macroperforate	0	1	0	0	-0.5	1.57
Eoglobigerina_eobulloides	3920	65.72	65.25	231	-0.275	1.632	G	Norris 1996	1	macroperforate	0	1	0	0	-0.5	1.57
Parasubbotina_pseudobulloides	4753.6	65.72	65.25	137.5	-0.3	1.63	G	Birch et al. 2012	0	macroperforate	0	1	0	0	-0.5	1.57
Parasubbotina_pseudobulloides	4753.6	65.72	65.25	165	-0.31	1.82	G	Birch et al. 2012	0	macroperforate	0	1	0	0	-0.5	1.57
Parasubbotina_pseudobulloides	4753.6	65.72	65.25	196	-0.07	1.93	G	Birch et al. 2012	0	macroperforate	0	1	0	0	-0.5	1.57
Parasubbotina_pseudobulloides	4753.6	65.72	65.25	231	-0.46	1.88	G	Birch et al. 2012	0	macroperforate	0	1	0	0	-0.5	1.57
Praemurica_taurica	4753.6	65.72	65.25	93	-0.47	1.08	G	Birch et al. 2012	0	macroperforate	0	0	0	0	-0.5	1.57
Praemurica_taurica	4753.6	65.72	65.25	115.5	-0.45	1.42	G	Birch et al. 2012	0	macroperforate	0	0	0	0	-0.5	1.57
Praemurica_taurica	4753.6	65.72	65.25	137.5	-0.34	1.6	G	Birch et al. 2012	0	macroperforate	0	0	0	0	-0.5	1.57
Praemurica_taurica	3920	65.72	65.25	137.5	-0.655	1.285	G	Norris 1996	0	macroperforate	0	0	0	0	-0.5	1.57
Praemurica_taurica	4753.6	65.72	65.25	165	-0.29	1.68	G	Birch et al. 2012	0	macroperforate	0	0	0	0	-0.5	1.57
Praemurica_taurica	3920	65.72	65.25	165	-0.712	1.489	G	Norris 1996	0	macroperforate	0	0	0	0	-0.5	1.57
Praemurica_taurica	4753.6	65.72	65.25	196	-0.4	1.72	G	Birch et al. 2012	0	macroperforate	0	0	0	0	-0.5	1.57
Praemurica_taurica	3920	65.72	65.25	196	-0.636	1.543	G	Norris 1996	0	macroperforate	0	0	0	0	-0.5	1.57
Praemurica_taurica	4753.6	65.72	65.25	231	-0.43	1.94	G	Birch et al. 2012	0	macroperforate	0	0	0	0	-0.5	1.57
Praemurica_taurica	3920	65.72	65.25	231	-0.82	1.613	G	Norris 1996	0	macroperforate	0	0	0	0	-0.5	1.57
Praemurica_taurica	4753.6	65.72	65.25	275	-0.42	1.84	G	Birch et al. 2012	0	macroperforate	0	0	0	0	-0.5	1.57
Praemurica_taurica	3920	65.72	65.25	275	-0.602	1.663	G	Norris 1996	0	macroperforate	0	0	0	0	-0.5	1.57
Subbotina_trivialis	4753.6	65.72	65.25	115.5	0.05	1.37	G	Birch et al. 2012	1	macroperforate	0	1	0	0	-0.5	1.57
Subbotina_trivialis	4753.6	65.72	65.25	137.5	-0.06	1.54	G	Birch et al. 2012	1	macroperforate	0	1	0	0	-0.5	1.57
Subbotina_trivialis	4753.6	65.72	65.25	165	-0.14	1.63	G	Birch et al. 2012	1	macroperforate	0	1	0	0	-0.5	1.57
Subbotina_trivialis	4753.6	65.72	65.25	196	0.01	1.78	G	Birch et al. 2012	1	macroperforate	0	1	0	0	-0.5	1.57
Subbotina_trivialis	4753.6	65.72	65.25	231	-0.12	1.91	G	Birch et al. 2012	1	macroperforate	0	1	0	0	-0.5	1.57
Woodringina_hornerstownensis	4753.6	65.72	65.25	93	-0.69	1.02	M	Birch et al. 2012	0	microperforate	0	0	0	0	-0.5	1.57
Woodringina_hornerstownensis	4753.6	65.72	65.25	115.5	-0.58	1.29	G	Birch et al. 2012	0	microperforate	0	0	0	0	-0.5	1.57
Woodringina_hornerstownensis	4753.6	65.72	65.25	137.5	-0.75	1.35	G	Birch et al. 2012	0	microperforate	0	0	0	0	-0.5	1.57
Chiloguembelina_midwayensis	3800	66	65.72	69	-0.55	1.05	G	D'Hondt & Zachos 1993	1	microperforate	0	0	0	0	0.35	1.61
Chiloguembelina_midwayensis	2675	66	65.25	69	-0.45	0.92	G	D'Hondt & Zachos 1993	1	microperforate	0	0	0	1	0.35	1.61
Chiloguembelina_midwayensis	3800	66	65.72	82.5	-0.37	1.09	G	D'Hondt & Zachos 1993	1	microperforate	0	0	0	0	0.35	1.61
Chiloguembelina_midwayensis	2675	66	65.25	82.5	-0.51	1	G	D'Hondt & Zachos 1993	1	microperforate	0	0	0	1	0.35	1.61
Chiloguembelina_midwayensis	3800	66	65.72	98	-0.44	1.1	G	D'Hondt & Zachos 1993	1	microperforate	0	0	0	0	0.35	1.61
Chiloguembelina_midwayensis	2675	66	65.25	98	-0.68	1.11	G	D'Hondt & Zachos 1993	1	microperforate	0	0	0	1	0.35	1.61
Chiloguembelina_midwayensis	3800	66	65.72	115.5	-0.32	1.2	G	D'Hondt & Zachos 1993	1	microperforate	0	0	0	0	0.35	1.61
Chiloguembelina_midwayensis	2675	66	65.25	115.5	-0.57	1.17	G	D'Hondt & Zachos 1993	1	microperforate	0	0	0	1	0.35	1.61
Chiloguembelina_midwayensis	3800	66	65.72	137.5	-0.29	1.33	G	D'Hondt & Zachos 1993	1	microperforate	0	0	0	0	0.35	1.61
Chiloguembelina_midwayensis	2675	66	65.25	137.5	-0.75	1.29	G	D'Hondt & Zachos 1993	1	microperforate	0	0	0	1	0.35	1.61
Chiloguembelina_midwayensis	2675	66	65.25	165	-0.88	1.33	G	D'Hondt & Zachos 1993	1	microperforate	0	0	0	1	0.35	1.61
Eoglobigerina_eobulloides	3800	66	65.72	69	-0.27	1.1	G	D'Hondt & Zachos 1993	1	macroperforate	0	1	0	0	0.35	1.61
Eoglobigerina_eobulloides	3800	66	65.72	82.5	-0.34	1.22	G	D'Hondt & Zachos 1993	1	macroperforate	0	1	0	0	0.35	1.61
Eoglobigerina_eobulloides	3800	66	65.72	98	-0.35	1.35	G	D'Hondt & Zachos 1993	1	macroperforate	0	1	0	0	0.35	1.61
Eoglobigerina_eobulloides	3800	66	65.72	115.5	-0.2	1.63	G	D'Hondt & Zachos 1993	1	macroperforate	0	1	0	0	0.35	1.61
Eoglobigerina_eobulloides	3800	66	65.72	137.5	-0.13	1.76	G	D'Hondt & Zachos 1993	1	macroperforate	0	1	0	0	0.35	1.61
Eoglobigerina_eobulloides	3800	66	65.72	165	0.06	1.9	G	D'Hondt & Zachos 1993	1	macroperforate	0	1	0	0	0.35	1.61
Eoglobigerina_eobulloides	3800	66	65.72	196	-0.18	1.89	G	D'Hondt & Zachos 1993	1	macroperforate	0	1	0	0	0.35	1.61
Eoglobigerina_eobulloides	3800	66	65.72	231	-0.28	2.3	G	D'Hondt & Zachos 1993	1	macroperforate	0	1	0	0	0.35	1.61
Globoconusa_daubjergensis	3800	66	65.72	69	-0.55	1.09	G	D'Hondt & Zachos 1993	1	microperforate	0	0	0	0	0.35	1.61
Globoconusa_daubjergensis	3800	66	65.72	82.5	-0.43	1.22	G	D'Hondt & Zachos 1993	1	microperforate	0	0	0	0	0.35	1.61
Globoconusa_daubjergensis	3800	66	65.72	98	-0.37	1.37	G	D'Hondt & Zachos 1993	1	microperforate	0	0	0	0	0.35	1.61
Globoconusa_daubjergensis	3800	66	65.72	115.5	-0.36	1.39	G	D'Hondt & Zachos 1993	1	microperforate	0	0	0	0	0.35	1.61
Guembelitria_cretacea	3800	66	65.72	69	-0.68	1.37	G	D'Hondt & Zachos 1993	0	microperforate	0	0	0	0	0.35	1.61
Guembelitria_cretacea	2675	66	65.72	69	-1.07	1.37	G	D'Hondt & Zachos 1993	0	microperforate	0	0	0	1	0.35	1.61
Guembelitria_cretacea	3800	66	65.72	82.5	-0.7	1.33	G	D'Hondt & Zachos 1993	0	microperforate	0	0	0	0	0.35	1.61
Guembelitria_cretacea	2675	66	65.72	82.5	-1.21	1.31	G	D'Hondt & Zachos 1993	0	microperforate	0	0	0	1	0.35	1.61
Guembelitria_cretacea	3800	66	65.72	98	-0.53	1.54	G	D'Hondt & Zachos 1993	0	microperforate	0	0	0	0	0.35	1.61
Guembelitria_cretacea	2675	66	65.72	98	-1.01	1.46	G	D'Hondt & Zachos 1993	0	microperforate	0	0	0	1	0.35	1.61
Guembelitria_cretacea	3800	66	65.72	115.5	-0.69	1.61	G	D'Hondt & Zachos 1993	0	microperforate	0	0	0	0	0.35	1.61
Guembelitria_cretacea	2675	66	65.72	115.5	-1.18	1.48	G	D'Hondt & Zachos 1993	0	microperforate	0	0	0	1	0.35	1.61
Guembelitria_cretacea	3800	66	65.72	137.5	-0.79	1.68	G	D'Hondt & Zachos 1993	0	microperforate	0	0	0	0	0.35	1.61
Parasubbotina_aff_pseudobulloides	3800	66	65.72	137.5	-0.22	1.82	G	D'Hondt & Zachos 1993	0	macroperforate	0	1	0	0	0.35	1.61
Parasubbotina_aff_pseudobulloides	3800	66	65.72	165	-0.19	1.84	G	D'Hondt & Zachos 1993	0	macroperforate	0	1	0	0	0.35	1.61
Parasubbotina_aff_pseudobulloides	3800	66	65.72	196	-0.19	2.05	G	D'Hondt & Zachos 1993	0	macroperforate	0	1	0	0	0.35	1.61
Parasubbotina_aff_pseudobulloides	3800	66	65.72	231	-0.17	2.16	G	D'Hondt & Zachos 1993	0	macroperforate	0	1	0	0	0.35	1.61
Parasubbotina_pseudobulloides	2675	66	65.25	69	-0.83	1.49	G	D'Hondt & Zachos 1993	0	macroperforate	0	1	0	1	0.35	1.61
Parasubbotina_pseudobulloides	2675	66	65.25	82.5	-0.75	1.3	G	D'Hondt & Zachos 1993	0	macroperforate	0	1	0	1	0.35	1.61
Parasubbotina_pseudobulloides	2675	66	65.25	98	-0.97	1.29	G	D'Hondt & Zachos 1993	0	macroperforate	0	1	0	1	0.35	1.61
Parasubbotina_pseudobulloides	2675	66	65.25	115.5	-0.86	1.43	G	D'Hondt & Zachos 1993	0	macroperforate	0	1	0	1	0.35	1.61
Parasubbotina_pseudobulloides	2675	66	65.25	137.5	-0.82	1.59	G	D'Hondt & Zachos 1993	0	macroperforate	0	1	0	1	0.35	1.61
Parasubbotina_pseudobulloides	2675	66	65.25	165	-0.83	1.58	G	D'Hondt & Zachos 1993	0	macroperforate	0	1	0	1	0.35	1.61
Parasubbotina_pseudobulloides	2675	66	65.25	196	-0.78	1.62	G	D'Hondt & Zachos 1993	0	macroperforate	0	1	0	1	0.35	1.61
Parasubbotina_pseudobulloides	2675	66	65.25	231	-0.95	1.67	G	D'Hondt & Zachos 1993	0	macroperforate	0	1	0	1	0.35	1.61
Parasubbotina_pseudobulloides	2675	66	65.25	275	-0.95	1.77	G	D'Hondt & Zachos 1993	0	macroperforate	0	1	0	1	0.35	1.61
Parvularugoglobigerina_eugubina	2675	66	65.72	69	-0.92	1.33	G	D'Hondt & Zachos 1993	1	microperforate	0	0	0	1	0.35	1.61
Parvularugoglobigerina_eugubina	2675	66	65.72	82.5	-0.59	1.52	G	D'Hondt & Zachos 1993	1	microperforate	0	0	0	1	0.35	1.61
Parvularugoglobigerina_eugubina	2675	66	65.72	98	-0.6	1.75	G	D'Hondt & Zachos 1993	1	microperforate	0	0	0	1	0.35	1.61
Parvularugoglobigerina_eugubina	2675	66	65.72	115.5	-0.79	1.79	G	D'Hondt & Zachos 1993	1	microperforate	0	0	0	1	0.35	1.61
Parvularugoglobigerina_eugubina	2675	66	65.72	137.5	-0.76	1.88	G	D'Hondt & Zachos 1993	1	microperforate	0	0	0	1	0.35	1.61
Parvularugoglobigerina_eugubina	2675	66	65.72	165	-0.83	1.91	G	D'Hondt & Zachos 1993	1	microperforate	0	0	0	1	0.35	1.61
Parvularugoglobigerina_eugubina	2675	66	65.72	196	-0.91	1.96	G	D'Hondt & Zachos 1993	1	microperforate	0	0	0	1	0.35	1.61
Praemurica_taurica	2675	66	65.25	69	-0.9	1.28	G	D'Hondt & Zachos 1993	0	macroperforate	0	0	0	1	0.35	1.61
Praemurica_taurica	2675	66	65.25	82.5	-0.8	1.19	G	D'Hondt & Zachos 1993	0	macroperforate	0	0	0	1	0.35	1.61
Praemurica_taurica	2675	66	65.25	98	-0.89	1.14	G	D'Hondt & Zachos 1993	0	macroperforate	0	0	0	1	0.35	1.61
Praemurica_taurica	2675	66	65.25	115.5	-1.06	1.24	G	D'Hondt & Zachos 1993	0	macroperforate	0	0	0	1	0.35	1.61
Praemurica_taurica	2675	66	65.25	137.5	-0.89	1.47	G	D'Hondt & Zachos 1993	0	macroperforate	0	0	0	1	0.35	1.61
Praemurica_taurica	2675	66	65.25	165	-1.18	1.51	G	D'Hondt & Zachos 1993	0	macroperforate	0	0	0	1	0.35	1.61
Praemurica_taurica	2675	66	65.25	196	-1.01	1.63	G	D'Hondt & Zachos 1993	0	macroperforate	0	0	0	1	0.35	1.61
Praemurica_taurica	2675	66	65.25	231	-0.91	1.72	G	D'Hondt & Zachos 1993	0	macroperforate	0	0	0	1	0.35	1.61
Praemurica_taurica	2675	66	65.25	275	-1.08	1.75	G	D'Hondt & Zachos 1993	0	macroperforate	0	0	0	1	0.35	1.61
Praemurica_taurica	2675	66	65.25	327.5	-1.04	1.63	G	D'Hondt & Zachos 1993	0	macroperforate	0	0	0	1	0.35	1.61
Woodringina_claytonensis	2675	66	65.25	69	-1.02	0.98	G	D'Hondt & Zachos 1993	0	microperforate	0	0	0	1	0.35	1.61
Woodringina_claytonensis	2675	66	65.72	69	-1.06	1.17	G	D'Hondt & Zachos 1993	0	microperforate	0	0	0	1	0.35	1.61
Woodringina_claytonensis	2675	66	65.25	82.5	-1.13	1.05	G	D'Hondt & Zachos 1993	0	microperforate	0	0	0	1	0.35	1.61
Woodringina_claytonensis	2675	66	65.72	82.5	-1.24	1.38	G	D'Hondt & Zachos 1993	0	microperforate	0	0	0	1	0.35	1.61
Woodringina_claytonensis	2675	66	65.25	98	-1.12	1.24	G	D'Hondt & Zachos 1993	0	microperforate	0	0	0	1	0.35	1.61
Woodringina_claytonensis	2675	66	65.72	98	-1.25	1.43	G	D'Hondt & Zachos 1993	0	microperforate	0	0	0	1	0.35	1.61
Woodringina_claytonensis	2675	66	65.25	115.5	-1.17	1.41	G	D'Hondt & Zachos 1993	0	microperforate	0	0	0	1	0.35	1.61
Woodringina_claytonensis	2675	66	65.72	115.5	-1.09	1.77	G	D'Hondt & Zachos 1993	0	microperforate	0	0	0	1	0.35	1.61
Woodringina_claytonensis	2675	66	65.25	137.5	-1.24	1.54	G	D'Hondt & Zachos 1993	0	microperforate	0	0	0	1	0.35	1.61
Woodringina_claytonensis	2675	66	65.72	137.5	-1.16	1.86	G	D'Hondt & Zachos 1993	0	microperforate	0	0	0	1	0.35	1.61
Woodringina_claytonensis	2675	66	65.25	165	-1.35	1.68	G	D'Hondt & Zachos 1993	0	microperforate	0	0	0	1	0.35	1.61
Woodringina_claytonensis	2675	66	65.72	165	-1.06	2.04	G	D'Hondt & Zachos 1993	0	microperforate	0	0	0	1	0.35	1.61
Woodringina_claytonensis	2675	66	65.25	196	-1.34	1.89	G	D'Hondt & Zachos 1993	0	microperforate	0	0	0	1	0.35	1.61
Woodringina_claytonensis	2675	66	65.72	196	-1.12	2.24	G	D'Hondt & Zachos 1993	0	microperforate	0	0	0	1	0.35	1.61
Woodringina_hornerstownensis	2675	66	65.25	69	-0.91	0.9	G	D'Hondt & Zachos 1993	0	microperforate	0	0	0	1	0.35	1.61
Woodringina_hornerstownensis	2675	66	65.25	82.5	-0.98	1.05	G	D'Hondt & Zachos 1993	0	microperforate	0	0	0	1	0.35	1.61
Woodringina_hornerstownensis	2675	66	65.25	98	-1.03	1.21	G	D'Hondt & Zachos 1993	0	microperforate	0	0	0	1	0.35	1.61
Woodringina_hornerstownensis	2675	66	65.25	115.5	-1.11	1.44	G	D'Hondt & Zachos 1993	0	microperforate	0	0	0	1	0.35	1.61
Woodringina_hornerstownensis	2675	66	65.25	137.5	-1.06	1.6	G	D'Hondt & Zachos 1993	0	microperforate	0	0	0	1	0.35	1.61
Woodringina_hornerstownensis	2675	66	65.25	165	-1.34	1.71	G	D'Hondt & Zachos 1993	0	microperforate	0	0	0	1	0.35	1.61
Woodringina_hornerstownensis	2675	66	65.25	196	-1.33	1.81	G	D'Hondt & Zachos 1993	0	microperforate	0	0	0	1	0.35	1.61
Globigerinelloides_subcarinatus	2665	71.01	69.18	115.5	-0.85	1.92	VG	D'Hondt & Zachos 1998	1	finely perforate	0	0	0	0	0.53	0.66
Globigerinelloides_subcarinatus	2665	71.01	69.18	115.5	-0.81	1.88	VG	D'Hondt & Zachos 1998	1	finely perforate	0	0	0	0	0.53	0.66
Globigerinelloides_subcarinatus	2665	71.01	69.18	115.5	-0.85	1.92	VG	D'Hondt & Zachos 1998	1	finely perforate	0	0	0	0	0.53	0.66
Globigerinelloides_subcarinatus	2665	71.01	69.18	115.5	-0.81	1.88	VG	D'Hondt & Zachos 1998	1	finely perforate	0	0	0	0	0.53	0.66
Globigerinelloides_subcarinatus	2665	71.01	69.18	137.5	-1.01	1.89	VG	D'Hondt & Zachos 1998	1	finely perforate	0	0	0	0	0.53	0.66
Globigerinelloides_subcarinatus	2665	71.01	69.18	137.5	-1.01	1.89	VG	D'Hondt & Zachos 1998	1	finely perforate	0	0	0	0	0.53	0.66
Globigerinelloides_subcarinatus	2665	71.01	69.18	165	-0.92	2.09	VG	D'Hondt & Zachos 1998	1	finely perforate	0	0	0	0	0.53	0.66
Globigerinelloides_subcarinatus	2665	71.01	69.18	165	-0.92	2.09	VG	D'Hondt & Zachos 1998	1	finely perforate	0	0	0	0	0.53	0.66
Globigerinelloides_subcarinatus	2665	71.01	69.18	196	-0.52	2.08	VG	D'Hondt & Zachos 1998	1	finely perforate	0	0	0	0	0.53	0.66
Globigerinelloides_subcarinatus	2665	71.01	69.18	196	-0.52	2.08	VG	D'Hondt & Zachos 1998	1	finely perforate	0	0	0	0	0.53	0.66
Globigerinelloides_ultramicrus	2665	71.01	69.18	115.5	-1.31	2.4	VG	D'Hondt & Zachos 1998	1	finely perforate	0	0	0	0	0.53	0.66
Globigerinelloides_ultramicrus	2665	71.01	69.18	137.5	-1.01	2.58	VG	D'Hondt & Zachos 1998	1	finely perforate	0	0	0	0	0.53	0.66
Globigerinelloides_ultramicrus	2665	71.01	69.18	165	-1.02	2.41	VG	D'Hondt & Zachos 1998	1	finely perforate	0	0	0	0	0.53	0.66
Globotruncana_rosetta	2665	71.01	69.18	165	-1.42	2.35	VG	D'Hondt & Zachos 1998	1	macroperforate	0	0	0	0	0.53	0.66
Globotruncana_rosetta	2665	71.01	69.18	196	-1.5	2.32	VG	D'Hondt & Zachos 1998	1	macroperforate	0	0	0	0	0.53	0.66
Globotruncana_rosetta	2665	71.01	69.18	231	-1.49	2.17	VG	D'Hondt & Zachos 1998	1	macroperforate	0	0	0	0	0.53	0.66
Globotruncana_rosetta	2665	71.01	69.18	275	-1.37	2.06	VG	D'Hondt & Zachos 1998	1	macroperforate	0	0	0	0	0.53	0.66
Globotruncanella_havanensis	2665	71.01	69.18	137.5	-1.02	1.86	VG	D'Hondt & Zachos 1998	1	finely perforate	0	0	0	0	0.53	0.66
Globotruncanella_havanensis	2665	71.01	69.18	196	-1.08	1.91	VG	D'Hondt & Zachos 1998	1	finely perforate	0	0	0	0	0.53	0.66
Globotruncanella_havanensis	2665	71.01	69.18	231	-0.64	1.87	VG	D'Hondt & Zachos 1998	1	finely perforate	0	0	0	0	0.53	0.66
Globotruncanella_petaloidea	2665	71.01	69.18	115.5	-0.66	2.16	VG	D'Hondt & Zachos 1998	1	finely perforate	0	0	0	0	0.53	0.66
Globotruncanella_petaloidea	2665	71.01	69.18	137.5	-1.02	1.93	VG	D'Hondt & Zachos 1998	1	finely perforate	0	0	0	0	0.53	0.66
Globotruncanella_petaloidea	2665	71.01	69.18	165	-0.93	2.13	VG	D'Hondt & Zachos 1998	1	finely perforate	0	0	0	0	0.53	0.66
Globotruncanella_petaloidea	2665	71.01	69.18	196	-1.22	1.76	VG	D'Hondt & Zachos 1998	1	finely perforate	0	0	0	0	0.53	0.66
Globotruncanita_stuarti	2665	71.01	69.18	196	-1.35	2.49	VG	D'Hondt & Zachos 1998	1	macroperforate	0	0	0	0	0.53	0.66
Globotruncanita_stuarti	2665	71.01	69.18	231	-1.56	2.47	VG	D'Hondt & Zachos 1998	1	macroperforate	0	0	0	0	0.53	0.66
Globotruncanita_stuarti	2665	71.01	69.18	275	-1.26	2.63	VG	D'Hondt & Zachos 1998	1	macroperforate	0	0	0	0	0.53	0.66
Globotruncanita_stuarti	2665	71.01	69.18	327.5	-1.2	2.27	VG	D'Hondt & Zachos 1998	1	macroperforate	0	0	0	0	0.53	0.66
Globotruncanita_stuarti	2665	71.01	69.18	390	-1.14	2.07	VG	D'Hondt & Zachos 1998	1	macroperforate	0	0	0	0	0.53	0.66
Globotruncanita_stuarti	2665	71.01	69.18	462.5	-1.3	1.91	VG	D'Hondt & Zachos 1998	1	macroperforate	0	0	0	0	0.53	0.66
Globotruncanita_stuarti	2665	71.01	69.18	500	-1.32	2.23	VG	D'Hondt & Zachos 1998	1	macroperforate	0	0	0	0	0.53	0.66
Heterohelix_globulosa	2665	71.01	69.18	115.5	-1.46	1.1	VG	D'Hondt & Zachos 1998	0	microperforate	2	0	0	0	0.53	0.66
Heterohelix_globulosa	2665	71.01	69.18	137.5	-1.47	1.17	VG	D'Hondt & Zachos 1998	0	microperforate	2	0	0	0	0.53	0.66
Heterohelix_globulosa	2665	71.01	69.18	137.5	-1.43	1.14	VG	D'Hondt & Zachos 1998	0	microperforate	2	0	0	0	0.53	0.66
Heterohelix_globulosa	2665	71.01	69.18	165	-1.49	1.25	VG	D'Hondt & Zachos 1998	0	microperforate	2	0	0	0	0.53	0.66
Heterohelix_globulosa	2665	71.01	69.18	196	-1.52	1.6	VG	D'Hondt & Zachos 1998	0	microperforate	2	0	0	0	0.53	0.66
Heterohelix_globulosa	2665	71.01	69.18	231	-1.48	1.89	VG	D'Hondt & Zachos 1998	0	microperforate	2	0	0	0	0.53	0.66
Heterohelix_ultimatumida	2665	71.01	69.18	115.5	-1.38	1.23	VG	D'Hondt & Zachos 1998	1	microperforate	0	0	0	0	0.53	0.66
Heterohelix_ultimatumida	2665	71.01	69.18	137.5	-1.27	1.35	VG	D'Hondt & Zachos 1998	1	microperforate	0	0	0	0	0.53	0.66
Heterohelix_ultimatumida	2665	71.01	69.18	165	-1.39	1.45	VG	D'Hondt & Zachos 1998	1	microperforate	0	0	0	0	0.53	0.66
Heterohelix_ultimatumida	2665	71.01	69.18	196	-1.39	1.51	VG	D'Hondt & Zachos 1998	1	microperforate	0	0	0	0	0.53	0.66
Heterohelix_ultimatumida	2665	71.01	69.18	231	-1.46	1.58	VG	D'Hondt & Zachos 1998	1	microperforate	0	0	0	0	0.53	0.66
Heterohelix_ultimatumida	2665	71.01	69.18	231	-1.44	1.66	VG	D'Hondt & Zachos 1998	1	microperforate	0	0	0	0	0.53	0.66
Heterohelix_ultimatumida	2665	71.01	69.18	275	-1.4	1.71	VG	D'Hondt & Zachos 1998	1	microperforate	0	0	0	0	0.53	0.66
Heterohelix_ultimatumida	2665	71.01	69.18	327.5	-1.59	1.96	VG	D'Hondt & Zachos 1998	1	microperforate	0	0	0	0	0.53	0.66
Heterohelix_ultimatumida	2665	71.01	69.18	390	-1.18	1.63	VG	D'Hondt & Zachos 1998	1	microperforate	0	0	0	0	0.53	0.66
Planoglobulina_acervulinoides	2665	71.01	69.18	194.5	-1.18	2.12	VG	Houston et al. 1999	0	macroperforate	1	0	0	0	0.53	0.66
Planoglobulina_acervulinoides	2665	71.01	69.18	196	-1.8	1.93	VG	D'Hondt & Zachos 1998	0	macroperforate	1	0	0	0	0.53	0.66
Planoglobulina_acervulinoides	2665	71.01	69.18	200	-1.53	2.14	VG	Houston et al. 1999	0	macroperforate	1	0	0	0	0.53	0.66
Planoglobulina_acervulinoides	2665	71.01	69.18	225	-1.7	2.66	VG	Houston et al. 1999	0	macroperforate	1	0	0	0	0.53	0.66
Planoglobulina_acervulinoides	2665	71.01	69.18	231	-1.67	2.28	VG	D'Hondt & Zachos 1998	0	macroperforate	1	0	0	0	0.53	0.66
Planoglobulina_acervulinoides	2665	71.01	69.18	231	-1.84	2.69	VG	Houston et al. 1999	0	macroperforate	1	0	0	0	0.53	0.66
Planoglobulina_acervulinoides	2665	71.01	69.18	231	-1.58	2.85	VG	Houston et al. 1999	0	macroperforate	1	0	0	0	0.53	0.66
Planoglobulina_acervulinoides	2665	71.01	69.18	231	-1.54	2.44	VG	Houston et al. 1999	0	macroperforate	1	0	0	0	0.53	0.66
Planoglobulina_acervulinoides	2665	71.01	69.18	231	-1.45	1.97	VG	Houston et al. 1999	0	macroperforate	1	0	0	0	0.53	0.66
Planoglobulina_acervulinoides	2665	71.01	69.18	231	-1.35	2.35	VG	Houston et al. 1999	0	macroperforate	1	0	0	0	0.53	0.66
Planoglobulina_acervulinoides	2665	71.01	69.18	275	-1.56	2.33	VG	D'Hondt & Zachos 1998	0	macroperforate	1	0	0	0	0.53	0.66
Planoglobulina_acervulinoides	2665	71.01	69.18	275	-1.42	2.5	VG	Houston et al. 1999	0	macroperforate	1	0	0	0	0.53	0.66
Planoglobulina_acervulinoides	2665	71.01	69.18	275	-1.79	2.57	VG	Houston et al. 1999	0	macroperforate	1	0	0	0	0.53	0.66
Planoglobulina_acervulinoides	2665	71.01	69.18	300	-1.74	2.45	VG	Houston & Huber 1998	0	macroperforate	1	0	0	0	0.53	0.66
Planoglobulina_acervulinoides	2665	71.01	69.18	325	-1.44	2.88	VG	Houston & Huber 1998	0	macroperforate	1	0	0	0	0.53	0.66
Planoglobulina_acervulinoides	2665	71.01	69.18	325	-1.56	2.86	VG	Houston et al. 1999	0	macroperforate	1	0	0	0	0.53	0.66
Planoglobulina_acervulinoides	2665	71.01	69.18	327.5	-1.73	2.62	VG	D'Hondt & Zachos 1998	0	macroperforate	1	0	0	0	0.53	0.66
Planoglobulina_acervulinoides	2665	71.01	69.18	327.5	-1.75	2.96	VG	Houston et al. 1999	0	macroperforate	1	0	0	0	0.53	0.66
Planoglobulina_acervulinoides	2665	71.01	69.18	327.5	-1.53	2.68	VG	Houston et al. 1999	0	macroperforate	1	0	0	0	0.53	0.66
Planoglobulina_acervulinoides	2665	71.01	69.18	327.5	-1.53	3.29	VG	Houston et al. 1999	0	macroperforate	1	0	0	0	0.53	0.66
Planoglobulina_acervulinoides	2665	71.01	69.18	327.5	-1.64	2.82	VG	Houston et al. 1999	0	macroperforate	1	0	0	0	0.53	0.66
Planoglobulina_acervulinoides	2665	71.01	69.18	327.5	-1.57	2.63	VG	Houston et al. 1999	0	macroperforate	1	0	0	0	0.53	0.66
Planoglobulina_acervulinoides	2665	71.01	69.18	327.5	-1.64	2.82	VG	Houston et al. 1999	0	macroperforate	1	0	0	0	0.53	0.66
Planoglobulina_acervulinoides	2665	71.01	69.18	327.5	-1.09	2.31	VG	Houston et al. 1999	0	macroperforate	1	0	0	0	0.53	0.66
Planoglobulina_acervulinoides	2665	71.01	69.18	327.5	-1.15	2.39	VG	Houston et al. 1999	0	macroperforate	1	0	0	0	0.53	0.66
Planoglobulina_acervulinoides	2665	71.01	69.18	327.5	-1.89	3.07	VG	Houston et al. 1999	0	macroperforate	1	0	0	0	0.53	0.66
Planoglobulina_acervulinoides	2665	71.01	69.18	327.5	-1.52	2.58	VG	Houston et al. 1999	0	macroperforate	1	0	0	0	0.53	0.66
Planoglobulina_acervulinoides	2665	71.01	69.18	375	-1.49	3.26	VG	Houston & Huber 1998	0	macroperforate	1	0	0	0	0.53	0.66
Planoglobulina_acervulinoides	2665	71.01	69.18	375	-1.38	3.09	VG	Houston et al. 1999	0	macroperforate	1	0	0	0	0.53	0.66
Planoglobulina_acervulinoides	2665	71.01	69.18	390	-1.75	2.34	VG	D'Hondt & Zachos 1998	0	macroperforate	1	0	0	0	0.53	0.66
Planoglobulina_acervulinoides	2665	71.01	69.18	390	-1.35	2.65	VG	Houston et al. 1999	0	macroperforate	1	0	0	0	0.53	0.66
Planoglobulina_acervulinoides	2665	71.01	69.18	390	-1.26	2.84	VG	Houston et al. 1999	0	macroperforate	1	0	0	0	0.53	0.66
Planoglobulina_acervulinoides	2665	71.01	69.18	390	-1.25	2.12	VG	Houston et al. 1999	0	macroperforate	1	0	0	0	0.53	0.66
Planoglobulina_acervulinoides	2665	71.01	69.18	390	-1.32	2.58	VG	Houston et al. 1999	0	macroperforate	1	0	0	0	0.53	0.66
Planoglobulina_acervulinoides	2665	71.01	69.18	390	-1.31	3.53	VG	Houston et al. 1999	0	macroperforate	1	0	0	0	0.53	0.66
Planoglobulina_acervulinoides	2665	71.01	69.18	390	-1.5	2.81	VG	Houston et al. 1999	0	macroperforate	1	0	0	0	0.53	0.66
Planoglobulina_acervulinoides	2665	71.01	69.18	390	-1.32	3.22	VG	Houston et al. 1999	0	macroperforate	1	0	0	0	0.53	0.66
Planoglobulina_acervulinoides	2665	71.01	69.18	390	-1.85	3.16	VG	Houston et al. 1999	0	macroperforate	1	0	0	0	0.53	0.66
Planoglobulina_acervulinoides	2665	71.01	69.18	390	-1.58	3.37	VG	Houston et al. 1999	0	macroperforate	1	0	0	0	0.53	0.66
Planoglobulina_acervulinoides	2665	71.01	69.18	390	-1.71	2.71	VG	Houston et al. 1999	0	macroperforate	1	0	0	0	0.53	0.66
Planoglobulina_acervulinoides	2665	71.01	69.18	390	-1.63	2.89	VG	Houston et al. 1999	0	macroperforate	1	0	0	0	0.53	0.66
Planoglobulina_acervulinoides	2665	71.01	69.18	425	-1.25	2.78	VG	Houston et al. 1999	0	macroperforate	1	0	0	0	0.53	0.66
Planoglobulina_acervulinoides	2665	71.01	69.18	475	-1.22	3.19	VG	Houston et al. 1999	0	macroperforate	1	0	0	0	0.53	0.66
Planoglobulina_acervulinoides	2665	71.01	69.18	500	-1.47	3.28	VG	Houston & Huber 1998	0	macroperforate	1	0	0	0	0.53	0.66
Planoglobulina_acervulinoides	2665	71.01	69.18	550	-0.85	2.81	VG	Houston et al. 1999	0	macroperforate	1	0	0	0	0.53	0.66
Planoglobulina_acervulinoides	2665	71.01	69.18	600	-0.96	2.48	VG	Houston et al. 1999	0	macroperforate	1	0	0	0	0.53	0.66
Planoglobulina_acervulinoides	2665	71.01	69.18	650	-1.11	3.04	VG	Houston & Huber 1998	0	macroperforate	1	0	0	0	0.53	0.66
Planoglobulina_multicamerata	2665	71.01	69.18	200	-1.21	0.9	VG	Houston et al. 1999	1	finely perforate	0	0	0	0	0.53	0.66
Planoglobulina_multicamerata	2665	71.01	69.18	213.5	-1.1	1.26	VG	Houston et al. 1999	1	finely perforate	0	0	0	0	0.53	0.66
Planoglobulina_multicamerata	2665	71.01	69.18	225	-1.06	1.21	VG	Houston et al. 1999	1	finely perforate	0	0	0	0	0.53	0.66
Planoglobulina_multicamerata	2665	71.01	69.18	231	-0.88	1.32	VG	Houston et al. 1999	1	finely perforate	0	0	0	0	0.53	0.66
Planoglobulina_multicamerata	2665	71.01	69.18	231	-1.22	1.24	VG	Houston et al. 1999	1	finely perforate	0	0	0	0	0.53	0.66
Planoglobulina_multicamerata	2665	71.01	69.18	275	-1.38	1.61	VG	D'Hondt & Zachos 1998	1	finely perforate	0	0	0	0	0.53	0.66
Planoglobulina_multicamerata	2665	71.01	69.18	275	-1.1	1.4	VG	Houston et al. 1999	1	finely perforate	0	0	0	0	0.53	0.66
Planoglobulina_multicamerata	2665	71.01	69.18	275	-1.06	1.41	VG	Houston et al. 1999	1	finely perforate	0	0	0	0	0.53	0.66
Planoglobulina_multicamerata	2665	71.01	69.18	300	-1.11	1.13	VG	Houston & Huber 1998	1	finely perforate	0	0	0	0	0.53	0.66
Planoglobulina_multicamerata	2665	71.01	69.18	325	-1.03	1.73	VG	Houston & Huber 1998	1	finely perforate	0	0	0	0	0.53	0.66
Planoglobulina_multicamerata	2665	71.01	69.18	325	-0.92	1.53	VG	Houston et al. 1999	1	finely perforate	0	0	0	0	0.53	0.66
Planoglobulina_multicamerata	2665	71.01	69.18	327.5	-1.2	1.38	VG	D'Hondt & Zachos 1998	1	finely perforate	0	0	0	0	0.53	0.66
Planoglobulina_multicamerata	2665	71.01	69.18	327.5	-0.95	1.6	VG	Houston et al. 1999	1	finely perforate	0	0	0	0	0.53	0.66
Planoglobulina_multicamerata	2665	71.01	69.18	327.5	-0.91	1.4	VG	Houston et al. 1999	1	finely perforate	0	0	0	0	0.53	0.66
Planoglobulina_multicamerata	2665	71.01	69.18	327.5	-0.8	1.42	VG	Houston et al. 1999	1	finely perforate	0	0	0	0	0.53	0.66
Planoglobulina_multicamerata	2665	71.01	69.18	327.5	-1.02	1.69	VG	Houston et al. 1999	1	finely perforate	0	0	0	0	0.53	0.66
Planoglobulina_multicamerata	2665	71.01	69.18	327.5	-1.21	1.44	VG	Houston et al. 1999	1	finely perforate	0	0	0	0	0.53	0.66
Planoglobulina_multicamerata	2665	71.01	69.18	375	-0.9	1.5	VG	Houston & Huber 1998	1	finely perforate	0	0	0	0	0.53	0.66
Planoglobulina_multicamerata	2665	71.01	69.18	375	-0.9	1.59	VG	Houston et al. 1999	1	finely perforate	0	0	0	0	0.53	0.66
Planoglobulina_multicamerata	2665	71.01	69.18	390	-1.29	1.23	VG	D'Hondt & Zachos 1998	1	finely perforate	0	0	0	0	0.53	0.66
Planoglobulina_multicamerata	2665	71.01	69.18	390	-0.87	1.81	VG	Houston et al. 1999	1	finely perforate	0	0	0	0	0.53	0.66
Planoglobulina_multicamerata	2665	71.01	69.18	390	-0.95	1.63	VG	Houston et al. 1999	1	finely perforate	0	0	0	0	0.53	0.66
Planoglobulina_multicamerata	2665	71.01	69.18	390	-1.02	1.44	VG	Houston et al. 1999	1	finely perforate	0	0	0	0	0.53	0.66
Planoglobulina_multicamerata	2665	71.01	69.18	390	-0.93	1.48	VG	Houston et al. 1999	1	finely perforate	0	0	0	0	0.53	0.66
Planoglobulina_multicamerata	2665	71.01	69.18	390	-0.99	1.46	VG	Houston et al. 1999	1	finely perforate	0	0	0	0	0.53	0.66
Planoglobulina_multicamerata	2665	71.01	69.18	390	-0.82	1.39	VG	Houston et al. 1999	1	finely perforate	0	0	0	0	0.53	0.66
Planoglobulina_multicamerata	2665	71.01	69.18	425	-0.77	1.6	VG	Houston & Huber 1998	1	finely perforate	0	0	0	0	0.53	0.66
Planoglobulina_multicamerata	2665	71.01	69.18	425	-0.81	1.64	VG	Houston et al. 1999	1	finely perforate	0	0	0	0	0.53	0.66
Planoglobulina_multicamerata	2665	71.01	69.18	462.5	-0.58	1.47	VG	Houston et al. 1999	1	finely perforate	0	0	0	0	0.53	0.66
Planoglobulina_multicamerata	2665	71.01	69.18	462.5	-0.68	1.5	VG	Houston et al. 1999	1	finely perforate	0	0	0	0	0.53	0.66
Planoglobulina_multicamerata	2665	71.01	69.18	462.5	-0.54	1.61	VG	Houston et al. 1999	1	finely perforate	0	0	0	0	0.53	0.66
Planoglobulina_multicamerata	2665	71.01	69.18	462.5	-0.76	1.65	VG	Houston et al. 1999	1	finely perforate	0	0	0	0	0.53	0.66
Planoglobulina_multicamerata	2665	71.01	69.18	475	-0.81	1.73	VG	Houston & Huber 1998	1	finely perforate	0	0	0	0	0.53	0.66
Planoglobulina_multicamerata	2665	71.01	69.18	475	-0.77	1.77	VG	Houston et al. 1999	1	finely perforate	0	0	0	0	0.53	0.66
Planoglobulina_multicamerata	2665	71.01	69.18	500	-0.62	1.64	VG	Houston et al. 1999	1	finely perforate	0	0	0	0	0.53	0.66
Planoglobulina_multicamerata	2665	71.01	69.18	500	-0.95	1.57	VG	Houston et al. 1999	1	finely perforate	0	0	0	0	0.53	0.66
Planoglobulina_multicamerata	2665	71.01	69.18	525	-0.77	1.63	VG	Houston & Huber 1998	1	finely perforate	0	0	0	0	0.53	0.66
Planoglobulina_multicamerata	2665	71.01	69.18	525	-0.5	1.78	VG	Houston et al. 1999	1	finely perforate	0	0	0	0	0.53	0.66
Planoglobulina_multicamerata	2665	71.01	69.18	575	-0.72	1.82	VG	Houston & Huber 1998	1	finely perforate	0	0	0	0	0.53	0.66
Planoglobulina_multicamerata	2665	71.01	69.18	575	-0.61	1.93	VG	Houston et al. 1999	1	finely perforate	0	0	0	0	0.53	0.66
Planoglobulina_multicamerata	2665	71.01	69.18	625	-0.72	1.9	VG	Houston & Huber 1998	1	finely perforate	0	0	0	0	0.53	0.66
Planoglobulina_multicamerata	2665	71.01	69.18	650	-0.72	1.81	VG	Houston et al. 1999	1	finely perforate	0	0	0	0	0.53	0.66
Planoglobulina_multicamerata	2665	71.01	69.18	750	-0.8	1.92	VG	Houston et al. 1999	1	finely perforate	0	0	0	0	0.53	0.66
Planoglobulina_multicamerata	2665	71.01	69.18	775	-0.96	1.86	VG	Houston & Huber 1998	1	finely perforate	0	0	0	0	0.53	0.66
Planoglobulina_multicamerata	2665	71.01	69.18	850	-0.52	1.87	VG	Houston et al. 1999	1	finely perforate	0	0	0	0	0.53	0.66
Pseudoguembelina_costulata	2665	71.01	69.18	115.5	-1.55	1.21	VG	D'Hondt & Zachos 1998	0	microperforate	1	0	0	0	0.53	0.66
Pseudoguembelina_costulata	2665	71.01	69.18	137.5	-1.37	1.47	VG	D'Hondt & Zachos 1998	0	microperforate	1	0	0	0	0.53	0.66
Pseudoguembelina_costulata	2665	71.01	69.18	165	-1.66	1.83	VG	D'Hondt & Zachos 1998	0	microperforate	1	0	0	0	0.53	0.66
Pseudoguembelina_costulata	2665	71.01	69.18	196	-1.63	2.37	VG	D'Hondt & Zachos 1998	0	microperforate	1	0	0	0	0.53	0.66
Pseudoguembelina_palpebra	2665	71.01	69.18	115.5	-1.6	1.24	VG	D'Hondt & Zachos 1998	0	finely perforate	1	0	0	0	0.53	0.66
Pseudoguembelina_palpebra	2665	71.01	69.18	137.5	-1.58	1.54	VG	D'Hondt & Zachos 1998	0	finely perforate	1	0	0	0	0.53	0.66
Pseudoguembelina_palpebra	2665	71.01	69.18	163.5	-1.44	2.09	VG	Houston et al. 1999	0	finely perforate	1	0	0	0	0.53	0.66
Pseudoguembelina_palpebra	2665	71.01	69.18	165	-1.61	1.77	VG	D'Hondt & Zachos 1998	0	finely perforate	1	0	0	0	0.53	0.66
Pseudoguembelina_palpebra	2665	71.01	69.18	194.5	-1.75	2.39	VG	Houston et al. 1999	0	finely perforate	1	0	0	0	0.53	0.66
Pseudoguembelina_palpebra	2665	71.01	69.18	196	-1.7	1.95	VG	D'Hondt & Zachos 1998	0	finely perforate	1	0	0	0	0.53	0.66
Pseudoguembelina_palpebra	2665	71.01	69.18	200	-1.89	2.16	VG	Houston et al. 1999	0	finely perforate	1	0	0	0	0.53	0.66
Pseudoguembelina_palpebra	2665	71.01	69.18	225	-1.92	2.4	VG	Houston et al. 1999	0	finely perforate	1	0	0	0	0.53	0.66
Pseudoguembelina_palpebra	2665	71.01	69.18	231	-1.31	2	VG	D'Hondt & Zachos 1998	0	finely perforate	1	0	0	0	0.53	0.66
Pseudoguembelina_palpebra	2665	71.01	69.18	231	-1.26	2	VG	Houston et al. 1999	0	finely perforate	1	0	0	0	0.53	0.66
Pseudoguembelina_palpebra	2665	71.01	69.18	231	-1.44	1.96	VG	Houston et al. 1999	0	finely perforate	1	0	0	0	0.53	0.66
Pseudoguembelina_palpebra	2665	71.01	69.18	231	-1.68	2.37	VG	Houston et al. 1999	0	finely perforate	1	0	0	0	0.53	0.66
Pseudoguembelina_palpebra	2665	71.01	69.18	275	-1.61	1.8	VG	D'Hondt & Zachos 1998	0	finely perforate	1	0	0	0	0.53	0.66
Pseudoguembelina_palpebra	2665	71.01	69.18	275	-0.89	2.25	VG	Houston et al. 1999	0	finely perforate	1	0	0	0	0.53	0.66
Pseudoguembelina_palpebra	2665	71.01	69.18	275	-1.51	2.65	VG	Houston et al. 1999	0	finely perforate	1	0	0	0	0.53	0.66
Pseudoguembelina_palpebra	2665	71.01	69.18	275	-1.34	2.63	VG	Houston et al. 1999	0	finely perforate	1	0	0	0	0.53	0.66
Pseudoguembelina_palpebra	2665	71.01	69.18	275	-1.67	2.5	VG	Houston et al. 1999	0	finely perforate	1	0	0	0	0.53	0.66
Pseudoguembelina_palpebra	2665	71.01	69.18	275	-1.85	2.67	VG	Houston et al. 1999	0	finely perforate	1	0	0	0	0.53	0.66
Pseudoguembelina_palpebra	2665	71.01	69.18	300	-1.77	2.1	VG	Houston & Huber 1998	0	finely perforate	1	0	0	0	0.53	0.66
Pseudoguembelina_palpebra	2665	71.01	69.18	325	-1.57	2.65	VG	Houston & Huber 1998	0	finely perforate	1	0	0	0	0.53	0.66
Pseudoguembelina_palpebra	2665	71.01	69.18	325	-1.74	2.87	VG	Houston et al. 1999	0	finely perforate	1	0	0	0	0.53	0.66
Pseudoguembelina_palpebra	2665	71.01	69.18	327.5	-1.41	2.46	VG	D'Hondt & Zachos 1998	0	finely perforate	1	0	0	0	0.53	0.66
Pseudoguembelina_palpebra	2665	71.01	69.18	327.5	-1.88	2.98	VG	Houston et al. 1999	0	finely perforate	1	0	0	0	0.53	0.66
Pseudoguembelina_palpebra	2665	71.01	69.18	327.5	-1.79	2.5	VG	Houston et al. 1999	0	finely perforate	1	0	0	0	0.53	0.66
Pseudoguembelina_palpebra	2665	71.01	69.18	327.5	-1.68	2.47	VG	Houston et al. 1999	0	finely perforate	1	0	0	0	0.53	0.66
Pseudoguembelina_palpebra	2665	71.01	69.18	327.5	-1.66	2.71	VG	Houston et al. 1999	0	finely perforate	1	0	0	0	0.53	0.66
Pseudoguembelina_palpebra	2665	71.01	69.18	327.5	-1.41	2.31	VG	Houston et al. 1999	0	finely perforate	1	0	0	0	0.53	0.66
Pseudoguembelina_palpebra	2665	71.01	69.18	327.5	-1.71	2.46	VG	Houston et al. 1999	0	finely perforate	1	0	0	0	0.53	0.66
Pseudoguembelina_palpebra	2665	71.01	69.18	327.5	-1.37	2.42	VG	Houston et al. 1999	0	finely perforate	1	0	0	0	0.53	0.66
Pseudoguembelina_palpebra	2665	71.01	69.18	327.5	-1.88	2.76	VG	Houston et al. 1999	0	finely perforate	1	0	0	0	0.53	0.66
Pseudoguembelina_palpebra	2665	71.01	69.18	327.5	-1.93	2.97	VG	Houston et al. 1999	0	finely perforate	1	0	0	0	0.53	0.66
Pseudoguembelina_palpebra	2665	71.01	69.18	375	-1.73	3.04	VG	Houston et al. 1999	0	finely perforate	1	0	0	0	0.53	0.66
Pseudoguembelina_palpebra	2665	71.01	69.18	390	-1.91	3.1	VG	Houston et al. 1999	0	finely perforate	1	0	0	0	0.53	0.66
Pseudoguembelina_palpebra	2665	71.01	69.18	390	-2.24	2.57	VG	Houston et al. 1999	0	finely perforate	1	0	0	0	0.53	0.66
Pseudoguembelina_palpebra	2665	71.01	69.18	390	-1.42	3.2	VG	Houston et al. 1999	0	finely perforate	1	0	0	0	0.53	0.66
Pseudoguembelina_palpebra	2665	71.01	69.18	425	-1.31	2.69	VG	Houston & Huber 1998	0	finely perforate	1	0	0	0	0.53	0.66
Pseudoguembelina_palpebra	2665	71.01	69.18	425	-1.6	2.93	VG	Houston et al. 1999	0	finely perforate	1	0	0	0	0.53	0.66
Pseudoguembelina_palpebra	2665	71.01	69.18	475	-1.32	2.85	VG	Houston & Huber 1998	0	finely perforate	1	0	0	0	0.53	0.66
Pseudoguembelina_palpebra	2665	71.01	69.18	475	-1.31	3.02	VG	Houston et al. 1999	0	finely perforate	1	0	0	0	0.53	0.66
Pseudoguembelina_palpebra	2665	71.01	69.18	525	-1.15	2.86	VG	Houston & Huber 1998	0	finely perforate	1	0	0	0	0.53	0.66
Pseudoguembelina_palpebra	2665	71.01	69.18	525	-1.39	3.22	VG	Houston et al. 1999	0	finely perforate	1	0	0	0	0.53	0.66
Pseudoguembelina_palpebra	2665	71.01	69.18	575	-1.23	2.98	VG	Houston et al. 1999	0	finely perforate	1	0	0	0	0.53	0.66
Pseudoguembelina_palpebra	2665	71.01	69.18	625	-1.22	2.7	VG	Houston & Huber 1998	0	finely perforate	1	0	0	0	0.53	0.66
Pseudoguembelina_palpebra	2665	71.01	69.18	625	-0.87	2.96	VG	Houston et al. 1999	0	finely perforate	1	0	0	0	0.53	0.66
Racemiguembelina_fructicosa	2665	71.01	69.18	163.5	-1.74	2.3	VG	Houston et al. 1999	0	finely perforate	1	0	0	0	0.53	0.66
Racemiguembelina_fructicosa	2665	71.01	69.18	194.5	-1.25	2.38	VG	Houston et al. 1999	0	finely perforate	1	0	0	0	0.53	0.66
Racemiguembelina_fructicosa	2665	71.01	69.18	196	-1.66	2.56	VG	D'Hondt & Zachos 1998	0	finely perforate	1	0	0	0	0.53	0.66
Racemiguembelina_fructicosa	2665	71.01	69.18	200	-1.69	2.53	VG	Houston et al. 1999	0	finely perforate	1	0	0	0	0.53	0.66
Racemiguembelina_fructicosa	2665	71.01	69.18	225	-1.85	3.06	VG	Houston et al. 1999	0	finely perforate	1	0	0	0	0.53	0.66
Racemiguembelina_fructicosa	2665	71.01	69.18	231	-1.77	2.61	VG	D'Hondt & Zachos 1998	0	finely perforate	1	0	0	0	0.53	0.66
Racemiguembelina_fructicosa	2665	71.01	69.18	231	-1.36	2.42	VG	Houston et al. 1999	0	finely perforate	1	0	0	0	0.53	0.66
Racemiguembelina_fructicosa	2665	71.01	69.18	231	-1.48	2.6	VG	Houston et al. 1999	0	finely perforate	1	0	0	0	0.53	0.66
Racemiguembelina_fructicosa	2665	71.01	69.18	231	-1.26	2.61	VG	Houston et al. 1999	0	finely perforate	1	0	0	0	0.53	0.66
Racemiguembelina_fructicosa	2665	71.01	69.18	275	-1.63	2.7	VG	D'Hondt & Zachos 1998	0	finely perforate	1	0	0	0	0.53	0.66
Racemiguembelina_fructicosa	2665	71.01	69.18	275	-1.27	2.95	VG	Houston et al. 1999	0	finely perforate	1	0	0	0	0.53	0.66
Racemiguembelina_fructicosa	2665	71.01	69.18	275	-1.64	3.38	VG	Houston et al. 1999	0	finely perforate	1	0	0	0	0.53	0.66
Racemiguembelina_fructicosa	2665	71.01	69.18	300	-1.38	2.9	VG	Houston & Huber 1998	0	finely perforate	1	0	0	0	0.53	0.66
Racemiguembelina_fructicosa	2665	71.01	69.18	325	-1.38	3.72	VG	Houston & Huber 1998	0	finely perforate	1	0	0	0	0.53	0.66
Racemiguembelina_fructicosa	2665	71.01	69.18	325	-1.57	3.32	VG	Houston et al. 1999	0	finely perforate	1	0	0	0	0.53	0.66
Racemiguembelina_fructicosa	2665	71.01	69.18	327.5	-1.47	2.87	VG	D'Hondt & Zachos 1998	0	finely perforate	1	0	0	0	0.53	0.66
Racemiguembelina_fructicosa	2665	71.01	69.18	327.5	-1.6	2.9	VG	Houston et al. 1999	0	finely perforate	1	0	0	0	0.53	0.66
Racemiguembelina_fructicosa	2665	71.01	69.18	327.5	-1.37	3.31	VG	Houston et al. 1999	0	finely perforate	1	0	0	0	0.53	0.66
Racemiguembelina_fructicosa	2665	71.01	69.18	327.5	-1.65	3.29	VG	Houston et al. 1999	0	finely perforate	1	0	0	0	0.53	0.66
Racemiguembelina_fructicosa	2665	71.01	69.18	327.5	-1.61	3.27	VG	Houston et al. 1999	0	finely perforate	1	0	0	0	0.53	0.66
Racemiguembelina_fructicosa	2665	71.01	69.18	327.5	-1.59	3.4	VG	Houston et al. 1999	0	finely perforate	1	0	0	0	0.53	0.66
Racemiguembelina_fructicosa	2665	71.01	69.18	327.5	-1.4	3.12	VG	Houston et al. 1999	0	finely perforate	1	0	0	0	0.53	0.66
Racemiguembelina_fructicosa	2665	71.01	69.18	375	-1.5	3.61	VG	Houston & Huber 1998	0	finely perforate	1	0	0	0	0.53	0.66
Racemiguembelina_fructicosa	2665	71.01	69.18	375	-1.57	3.85	VG	Houston et al. 1999	0	finely perforate	1	0	0	0	0.53	0.66
Racemiguembelina_fructicosa	2665	71.01	69.18	390	-1.64	3.28	VG	D'Hondt & Zachos 1998	0	finely perforate	1	0	0	0	0.53	0.66
Racemiguembelina_fructicosa	2665	71.01	69.18	390	-1.29	3.15	VG	Houston et al. 1999	0	finely perforate	1	0	0	0	0.53	0.66
Racemiguembelina_fructicosa	2665	71.01	69.18	425	-1.43	3.7	VG	Houston & Huber 1998	0	finely perforate	1	0	0	0	0.53	0.66
Racemiguembelina_fructicosa	2665	71.01	69.18	425	-1.35	3.41	VG	Houston et al. 1999	0	finely perforate	1	0	0	0	0.53	0.66
Racemiguembelina_fructicosa	2665	71.01	69.18	462.5	-1.35	2.98	VG	D'Hondt & Zachos 1998	0	finely perforate	1	0	0	0	0.53	0.66
Racemiguembelina_fructicosa	2665	71.01	69.18	462.5	-1.29	3.39	VG	Houston et al. 1999	0	finely perforate	1	0	0	0	0.53	0.66
Racemiguembelina_fructicosa	2665	71.01	69.18	462.5	-1.21	2.74	VG	Houston et al. 1999	0	finely perforate	1	0	0	0	0.53	0.66
Racemiguembelina_fructicosa	2665	71.01	69.18	462.5	-1.23	2.91	VG	Houston et al. 1999	0	finely perforate	1	0	0	0	0.53	0.66
Racemiguembelina_fructicosa	2665	71.01	69.18	462.5	-1.53	3.79	VG	Houston et al. 1999	0	finely perforate	1	0	0	0	0.53	0.66
Racemiguembelina_fructicosa	2665	71.01	69.18	462.5	-1.54	3.48	VG	Houston et al. 1999	0	finely perforate	1	0	0	0	0.53	0.66
Racemiguembelina_fructicosa	2665	71.01	69.18	462.5	-1.33	3.14	VG	Houston et al. 1999	0	finely perforate	1	0	0	0	0.53	0.66
Racemiguembelina_fructicosa	2665	71.01	69.18	462.5	-1.29	2.75	VG	Houston et al. 1999	0	finely perforate	1	0	0	0	0.53	0.66
Racemiguembelina_fructicosa	2665	71.01	69.18	462.5	-1.06	3.38	VG	Houston et al. 1999	0	finely perforate	1	0	0	0	0.53	0.66
Racemiguembelina_fructicosa	2665	71.01	69.18	462.5	-1.05	3.45	VG	Houston et al. 1999	0	finely perforate	1	0	0	0	0.53	0.66
Racemiguembelina_fructicosa	2665	71.01	69.18	462.5	-1.27	3.39	VG	Houston et al. 1999	0	finely perforate	1	0	0	0	0.53	0.66
Racemiguembelina_fructicosa	2665	71.01	69.18	475	-1.43	3.85	VG	Houston & Huber 1998	0	finely perforate	1	0	0	0	0.53	0.66
Racemiguembelina_fructicosa	2665	71.01	69.18	475	-1.3	3.85	VG	Houston et al. 1999	0	finely perforate	1	0	0	0	0.53	0.66
Racemiguembelina_fructicosa	2665	71.01	69.18	500	-1.34	3.71	VG	Houston et al. 1999	0	finely perforate	1	0	0	0	0.53	0.66
Racemiguembelina_fructicosa	2665	71.01	69.18	525	-1.2	3.94	VG	Houston & Huber 1998	0	finely perforate	1	0	0	0	0.53	0.66
Racemiguembelina_fructicosa	2665	71.01	69.18	525	-1.27	3.47	VG	Houston et al. 1999	0	finely perforate	1	0	0	0	0.53	0.66
Racemiguembelina_fructicosa	2665	71.01	69.18	575	-1.16	3.53	VG	Houston & Huber 1998	0	finely perforate	1	0	0	0	0.53	0.66
Racemiguembelina_fructicosa	2665	71.01	69.18	575	-1.21	3.38	VG	Houston et al. 1999	0	finely perforate	1	0	0	0	0.53	0.66
Racemiguembelina_fructicosa	2665	71.01	69.18	625	-1.02	3.33	VG	Houston & Huber 1998	0	finely perforate	1	0	0	0	0.53	0.66
Racemiguembelina_fructicosa	2665	71.01	69.18	625	-0.93	3.1	VG	Houston et al. 1999	0	finely perforate	1	0	0	0	0.53	0.66
Racemiguembelina_fructicosa	2665	71.01	69.18	675	-0.85	3.17	VG	Houston & Huber 1998	0	finely perforate	1	0	0	0	0.53	0.66
Racemiguembelina_fructicosa	2665	71.01	69.18	675	-0.98	3.42	VG	Houston et al. 1999	0	finely perforate	1	0	0	0	0.53	0.66
Racemiguembelina_fructicosa	2665	71.01	69.18	725	-1.05	3.11	VG	Houston & Huber 1998	0	finely perforate	1	0	0	0	0.53	0.66
Rugoglobigerina_hexacamerata	2665	71.01	69.18	115.5	-1.74	2.57	VG	D'Hondt & Zachos 1998	1	finely perforate	0	0	0	0	0.53	0.66
Rugoglobigerina_hexacamerata	2665	71.01	69.18	137.5	-1.35	2.34	VG	D'Hondt & Zachos 1998	1	finely perforate	0	0	0	0	0.53	0.66
Rugoglobigerina_hexacamerata	2665	71.01	69.18	165	-1.7	2.34	VG	D'Hondt & Zachos 1998	1	finely perforate	0	0	0	0	0.53	0.66
Rugoglobigerina_hexacamerata	2665	71.01	69.18	196	-1.76	2.35	VG	D'Hondt & Zachos 1998	1	finely perforate	0	0	0	0	0.53	0.66
Rugoglobigerina_rugosa	2665	71.01	69.18	115.5	-0.96	2.2	VG	D'Hondt & Zachos 1998	1	finely perforate	0	0	0	0	0.53	0.66
Rugoglobigerina_rugosa	2665	71.01	69.18	137.5	-1.2	2.33	VG	D'Hondt & Zachos 1998	1	finely perforate	0	0	0	0	0.53	0.66
Rugoglobigerina_rugosa	2665	71.01	69.18	165	-1.42	2.34	VG	D'Hondt & Zachos 1998	1	finely perforate	0	0	0	0	0.53	0.66
Rugoglobigerina_rugosa	2665	71.01	69.18	196	-1.58	2.36	VG	D'Hondt & Zachos 1998	1	finely perforate	0	0	0	0	0.53	0.66
Rugoglobigerina_rugosa	2665	71.01	69.18	231	-1.6	2.43	VG	D'Hondt & Zachos 1998	1	finely perforate	0	0	0	0	0.53	0.66
Trinitella_scotti	2665	71.01	69.18	137.5	-1.6	2.39	VG	D'Hondt & Zachos 1998	1	finely perforate	0	0	0	0	0.53	0.66
Trinitella_scotti	2665	71.01	69.18	165	-1.62	2.39	VG	D'Hondt & Zachos 1998	1	finely perforate	0	0	0	0	0.53	0.66
Trinitella_scotti	2665	71.01	69.18	196	-1.65	2.45	VG	D'Hondt & Zachos 1998	1	finely perforate	0	0	0	0	0.53	0.66
Trinitella_scotti	2665	71.01	69.18	275	-2	2.52	VG	D'Hondt & Zachos 1998	1	finely perforate	0	0	0	0	0.53	0.66
Heterohelix_globulosa	2951	91.08	89.77	76.5	-3.94	-0.066	VG	Bornemann & Norris 2007	0	microperforate	2	0	0	0	-1.785243344	1.501133855
Heterohelix_globulosa	2354.5	91.08	89.77	76.5	-4.06	0.451	VG	Bornemann & Norris 2007	0	microperforate	2	0	0	0	-1.785243344	1.501133855
Heterohelix_globulosa	2354.5	91.08	89.77	76.5	-4.049	-0.022	VG	Bornemann & Norris 2007	0	microperforate	2	0	0	0	-1.785243344	1.501133855
Heterohelix_globulosa	2951	91.08	89.77	107.5	-3.855	0.398	VG	Bornemann & Norris 2007	0	microperforate	2	0	0	0	-1.785243344	1.501133855
Heterohelix_globulosa	2951	91.08	89.77	107.5	-3.958	0.606	VG	Bornemann & Norris 2007	0	microperforate	2	0	0	0	-1.785243344	1.501133855
Heterohelix_globulosa	2354.5	91.08	89.77	107.5	-4.037	0.974	VG	Bornemann & Norris 2007	0	microperforate	2	0	0	0	-1.785243344	1.501133855
Heterohelix_globulosa	2354.5	91.08	89.77	107.5	-4.095	0.425	VG	Bornemann & Norris 2007	0	microperforate	2	0	0	0	-1.785243344	1.501133855
Heterohelix_globulosa	2951	91.08	89.77	137.5	-3.999	0.713	VG	Bornemann & Norris 2007	0	microperforate	2	0	0	0	-1.785243344	1.501133855
Heterohelix_globulosa	2951	91.08	89.77	137.5	-3.877	0.579	VG	Bornemann & Norris 2007	0	microperforate	2	0	0	0	-1.785243344	1.501133855
Heterohelix_globulosa	2354.5	91.08	89.77	137.5	-3.999	1.395	VG	Bornemann & Norris 2007	0	microperforate	2	0	0	0	-1.785243344	1.501133855
Heterohelix_globulosa	2354.5	91.08	89.77	137.5	-4.177	0.928	VG	Bornemann & Norris 2007	0	microperforate	2	0	0	0	-1.785243344	1.501133855
Heterohelix_globulosa	2354.5	91.08	89.77	137.5	-4.207	0.929	VG	Bornemann & Norris 2007	0	microperforate	2	0	0	0	-1.785243344	1.501133855
Heterohelix_globulosa	2354.5	91.08	89.77	150	-4.128	1.265	VG	Bornemann & Norris 2007	0	microperforate	2	0	0	0	-1.785243344	1.501133855
Heterohelix_globulosa	2951	91.08	89.77	165	-3.839	0.915	VG	Bornemann & Norris 2007	0	microperforate	2	0	0	0	-1.785243344	1.501133855
Heterohelix_globulosa	2354.5	91.08	89.77	165	-4.295	1.568	VG	Bornemann & Norris 2007	0	microperforate	2	0	0	0	-1.785243344	1.501133855
Heterohelix_globulosa	2354.5	91.08	89.77	165	-4.388	1.181	VG	Bornemann & Norris 2007	0	microperforate	2	0	0	0	-1.785243344	1.501133855
Heterohelix_globulosa	2354.5	91.08	89.77	165	-4.318	1.234	VG	Bornemann & Norris 2007	0	microperforate	2	0	0	0	-1.785243344	1.501133855
Heterohelix_globulosa	2951	91.08	89.77	196	-4.025	0.982	VG	Bornemann & Norris 2007	0	microperforate	2	0	0	0	-1.785243344	1.501133855
Heterohelix_globulosa	2951	91.08	89.77	196	-4.01	1.141	VG	Bornemann & Norris 2007	0	microperforate	2	0	0	0	-1.785243344	1.501133855
Heterohelix_globulosa	2354.5	91.08	89.77	196	-4.362	1.376	VG	Bornemann & Norris 2007	0	microperforate	2	0	0	0	-1.785243344	1.501133855
Heterohelix_globulosa	2354.5	91.08	89.77	200	-4.15	1.242	VG	Bornemann & Norris 2007	0	microperforate	2	0	0	0	-1.785243344	1.501133855
Marginotruncana_sinuosa	2354.5	91.08	89.77	137.5	-4.038	1.338	VG	Bornemann & Norris 2007	0	microperforate	0	0	0	0	-1.785243344	1.501133855
Marginotruncana_sinuosa	2951	91.08	89.77	165	-4.067	0.981	VG	Bornemann & Norris 2007	0	microperforate	0	0	0	0	-1.785243344	1.501133855
Marginotruncana_sinuosa	2354.5	91.08	89.77	165	-4.012	1.341	VG	Bornemann & Norris 2007	0	microperforate	0	0	0	0	-1.785243344	1.501133855
Marginotruncana_sinuosa	2354.5	91.08	89.77	165	-3.941	1.341	VG	Bornemann & Norris 2007	0	microperforate	0	0	0	0	-1.785243344	1.501133855
Marginotruncana_sinuosa	2951	91.08	89.77	196	-4.069	0.927	VG	Bornemann & Norris 2007	0	microperforate	0	0	0	0	-1.785243344	1.501133855
Marginotruncana_sinuosa	2951	91.08	89.77	196	-4.099	1.027	VG	Bornemann & Norris 2007	0	microperforate	0	0	0	0	-1.785243344	1.501133855
Marginotruncana_sinuosa	2354.5	91.08	89.77	196	-4.1	1.271	VG	Bornemann & Norris 2007	0	microperforate	0	0	0	0	-1.785243344	1.501133855
Marginotruncana_sinuosa	2354.5	91.08	89.77	196	-3.975	1.343	VG	Bornemann & Norris 2007	0	microperforate	0	0	0	0	-1.785243344	1.501133855
Marginotruncana_sinuosa	2951	91.08	89.77	231	-4.153	1.032	VG	Bornemann & Norris 2007	0	microperforate	0	0	0	0	-1.785243344	1.501133855
Marginotruncana_sinuosa	2951	91.08	89.77	231	-4.127	1.032	VG	Bornemann & Norris 2007	0	microperforate	0	0	0	0	-1.785243344	1.501133855
Marginotruncana_sinuosa	2354.5	91.08	89.77	231	-4.052	1.253	VG	Bornemann & Norris 2007	0	microperforate	0	0	0	0	-1.785243344	1.501133855
Marginotruncana_sinuosa	2354.5	91.08	89.77	231	-4.006	1.317	VG	Bornemann & Norris 2007	0	microperforate	0	0	0	0	-1.785243344	1.501133855
Marginotruncana_sinuosa	2951	91.08	89.77	275	-4.093	1.018	VG	Bornemann & Norris 2007	0	microperforate	0	0	0	0	-1.785243344	1.501133855
Marginotruncana_sinuosa	2354.5	91.08	89.77	275	-3.737	1.488	VG	Bornemann & Norris 2007	0	microperforate	0	0	0	0	-1.785243344	1.501133855
Marginotruncana_sinuosa	2354.5	91.08	89.77	275	-4.022	1.193	VG	Bornemann & Norris 2007	0	microperforate	0	0	0	0	-1.785243344	1.501133855
Marginotruncana_sinuosa	2951	91.08	89.77	327.5	-4.07	0.089	VG	Bornemann & Norris 2007	0	microperforate	0	0	0	0	-1.785243344	1.501133855
Marginotruncana_sinuosa	2354.5	91.08	89.77	327.5	-4.095	1.434	VG	Bornemann & Norris 2007	0	microperforate	0	0	0	0	-1.785243344	1.501133855
Whiteinella_baltica	2354.5	91.08	89.77	137.5	-4.19	0.983	VG	Bornemann & Norris 2007	0	macroperforate	0	0	0	0	-1.785243344	1.501133855
Whiteinella_baltica	2354.5	91.08	89.77	165	-4.239	0.903	VG	Bornemann & Norris 2007	0	macroperforate	0	0	0	0	-1.785243344	1.501133855
Whiteinella_baltica	2354.5	91.08	89.77	196	-4.223	0.888	VG	Bornemann & Norris 2007	0	macroperforate	0	0	0	0	-1.785243344	1.501133855
Whiteinella_baltica	2354.5	91.08	89.77	231	-4.338	0.931	VG	Bornemann & Norris 2007	0	macroperforate	0	0	0	0	-1.785243344	1.501133855
Whiteinella_baltica	2354.5	91.08	89.77	231	-4.178	0.872	VG	Bornemann & Norris 2007	0	macroperforate	0	0	0	0	-1.785243344	1.501133855
Whiteinella_baltica	2354.5	91.08	89.77	275	-4.313	0.901	VG	Bornemann & Norris 2007	0	macroperforate	0	0	0	0	-1.785243344	1.501133855
Whiteinella_baltica	2354.5	91.08	89.77	275	-4.295	0.919	VG	Bornemann & Norris 2007	0	macroperforate	0	0	0	0	-1.785243344	1.501133855
Whiteinella_baltica	2354.5	91.08	89.77	362.5	-4.46	1.058	VG	Bornemann & Norris 2007	0	macroperforate	0	0	0	0	-1.785243344	1.501133855
Heterohelix_globulosa	2951	94.2	93.52	76.5	-3.99	0.45	VG	Bornemann & Norris 2007	0	microperforate	2	0	0	0	-0.46	1.42
Heterohelix_globulosa	2951	94.2	93.52	107.5	-4.172	0.483	VG	Bornemann & Norris 2007	0	microperforate	2	0	0	0	-0.46	1.42
Heterohelix_globulosa	2951	94.2	93.52	107.5	-4.122	0.484	VG	Bornemann & Norris 2007	0	microperforate	2	0	0	0	-0.46	1.42
Heterohelix_globulosa	2951	94.2	93.52	137.5	-4.131	0.844	VG	Bornemann & Norris 2007	0	microperforate	2	0	0	0	-0.46	1.42
Heterohelix_globulosa	2951	94.2	93.52	137.5	-4.151	0.824	VG	Bornemann & Norris 2007	0	microperforate	2	0	0	0	-0.46	1.42
Heterohelix_globulosa	2951	94.2	93.52	137.5	-4.231	0.959	VG	Bornemann & Norris 2007	0	microperforate	2	0	0	0	-0.46	1.42
Heterohelix_globulosa	2951	94.2	93.52	165	-4.1	0.873	VG	Bornemann & Norris 2007	0	microperforate	2	0	0	0	-0.46	1.42
Heterohelix_globulosa	2951	94.2	93.52	165	-4.003	0.979	VG	Bornemann & Norris 2007	0	microperforate	2	0	0	0	-0.46	1.42
Heterohelix_globulosa	2951	94.2	93.52	165	-4.124	1.13	VG	Bornemann & Norris 2007	0	microperforate	2	0	0	0	-0.46	1.42
Heterohelix_globulosa	2951	94.2	93.52	165	-4.108	1.269	VG	Bornemann & Norris 2007	0	microperforate	2	0	0	0	-0.46	1.42
Muricohedbergella_delrioensis	2354.5	94.2	93.52	76.5	-4.263	1.213	VG	Bornemann & Norris 2007	1	finely perforate	0	0	0	0	-0.46	1.42
Muricohedbergella_delrioensis	2354.5	94.2	93.52	107.5	-4.296	1.36	VG	Bornemann & Norris 2007	1	finely perforate	0	0	0	0	-0.46	1.42
Muricohedbergella_delrioensis	2354.5	94.2	93.52	107.5	-4.275	1.352	VG	Bornemann & Norris 2007	1	finely perforate	0	0	0	0	-0.46	1.42
Muricohedbergella_delrioensis	2354.5	94.2	93.52	137.5	-4.244	1.453	VG	Bornemann & Norris 2007	1	finely perforate	0	0	0	0	-0.46	1.42
Muricohedbergella_delrioensis	2354.5	94.2	93.52	165	-4.466	1.403	VG	Bornemann & Norris 2007	1	finely perforate	0	0	0	0	-0.46	1.42
Muricohedbergella_delrioensis	2354.5	94.2	93.52	196	-4.471	1.294	VG	Bornemann & Norris 2007	1	finely perforate	0	0	0	0	-0.46	1.42
Whiteinella_baltica	2951	94.2	93.52	107.5	-4.162	1.413	VG	Bornemann & Norris 2007	0	macroperforate	0	0	0	0	-0.46	1.42
Whiteinella_baltica	2951	94.2	93.52	137.5	-4.357	1.403	VG	Bornemann & Norris 2007	0	macroperforate	0	0	0	0	-0.46	1.42
Whiteinella_baltica	2951	94.2	93.52	137.5	-4.226	1.487	VG	Bornemann & Norris 2007	0	macroperforate	0	0	0	0	-0.46	1.42
Whiteinella_baltica	2951	94.2	93.52	165	-4.217	1.387	VG	Bornemann & Norris 2007	0	macroperforate	0	0	0	0	-0.46	1.42
Whiteinella_baltica	2951	94.2	93.52	165	-4.212	1.391	VG	Bornemann & Norris 2007	0	macroperforate	0	0	0	0	-0.46	1.42
Whiteinella_baltica	2354.5	94.2	93.52	165	-4.438	1.481	VG	Bornemann & Norris 2007	0	macroperforate	0	0	0	0	-0.46	1.42
Whiteinella_baltica	2951	94.2	93.52	196	-4.302	1.461	VG	Bornemann & Norris 2007	0	macroperforate	0	0	0	0	-0.46	1.42
Whiteinella_baltica	2951	94.2	93.52	196	-4.349	1.475	VG	Bornemann & Norris 2007	0	macroperforate	0	0	0	0	-0.46	1.42
Whiteinella_baltica	2354.5	94.2	93.52	196	-4.531	1.384	VG	Bornemann & Norris 2007	0	macroperforate	0	0	0	0	-0.46	1.42
Whiteinella_baltica	2354.5	94.2	93.52	196	-4.408	1.434	VG	Bornemann & Norris 2007	0	macroperforate	0	0	0	0	-0.46	1.42
Whiteinella_baltica	2354.5	94.2	93.52	200	-4.567	1.368	VG	Bornemann & Norris 2007	0	macroperforate	0	0	0	0	-0.46	1.42
Whiteinella_baltica	2951	94.2	93.52	231	-4.302	1.339	VG	Bornemann & Norris 2007	0	macroperforate	0	0	0	0	-0.46	1.42
Whiteinella_baltica	2951	94.2	93.52	231	-4.314	1.531	VG	Bornemann & Norris 2007	0	macroperforate	0	0	0	0	-0.46	1.42
Whiteinella_baltica	2354.5	94.2	93.52	231	-4.526	1.425	VG	Bornemann & Norris 2007	0	macroperforate	0	0	0	0	-0.46	1.42
Whiteinella_baltica	2354.5	94.2	93.52	231	-4.497	1.441	VG	Bornemann & Norris 2007	0	macroperforate	0	0	0	0	-0.46	1.42
Whiteinella_baltica	2951	94.2	93.52	275	-4.417	1.315	VG	Bornemann & Norris 2007	0	macroperforate	0	0	0	0	-0.46	1.42
Whiteinella_baltica	2951	94.2	93.52	275	-4.44	1.318	VG	Bornemann & Norris 2007	0	macroperforate	0	0	0	0	-0.46	1.42
Whiteinella_baltica	2354.5	94.2	93.52	275	-4.53	1.239	VG	Bornemann & Norris 2007	0	macroperforate	0	0	0	0	-0.46	1.42
Whiteinella_baltica	2951	94.2	93.52	327.5	-4.384	1.199	VG	Bornemann & Norris 2007	0	macroperforate	0	0	0	0	-0.46	1.42
Whiteinella_baltica	2951	94.2	93.52	327.5	-4.512	1.322	VG	Bornemann & Norris 2007	0	macroperforate	0	0	0	0	-0.46	1.42
Whiteinella_baltica	2951	94.2	93.52	390	-4.381	1.233	VG	Bornemann & Norris 2007	0	macroperforate	0	0	0	0	-0.46	1.42
Muricohedbergella_delrioensis	2951	100.5	93.52	76.5	-3.74	0.686	VG	Bornemann & Norris 2007	1	finely perforate	0	0	0	0	-0.903	-0.101
Muricohedbergella_delrioensis	2951	100.5	93.52	107.5	-3.696	1.145	VG	Bornemann & Norris 2007	1	finely perforate	0	0	0	0	-0.903	-0.101
Muricohedbergella_delrioensis	2951	100.5	93.52	107.5	-3.661	1.166	VG	Bornemann & Norris 2007	1	finely perforate	0	0	0	0	-0.903	-0.101
Muricohedbergella_delrioensis	2951	100.5	93.52	137.5	-3.757	1.373	VG	Bornemann & Norris 2007	1	finely perforate	0	0	0	0	-0.903	-0.101
Muricohedbergella_delrioensis	2951	100.5	93.52	137.5	-3.772	1.414	VG	Bornemann & Norris 2007	1	finely perforate	0	0	0	0	-0.903	-0.101
Muricohedbergella_delrioensis	2951	100.5	93.52	165	-3.836	1.49	VG	Bornemann & Norris 2007	1	finely perforate	0	0	0	0	-0.903	-0.101
Muricohedbergella_delrioensis	2951	100.5	93.52	165	-3.834	1.51	VG	Bornemann & Norris 2007	1	finely perforate	0	0	0	0	-0.903	-0.101
Muricohedbergella_delrioensis	2951	100.5	93.52	196	-3.873	1.576	VG	Bornemann & Norris 2007	1	finely perforate	0	0	0	0	-0.903	-0.101
Muricohedbergella_delrioensis	1343.5	100.5	96.8	62	-2.532	1.764	VG	Norris & Wilson 1998	1	finely perforate	0	0	0	0	-0.903	-0.101
Muricohedbergella_delrioensis	1343.5	100.5	96.8	115	-2.725	1.912	VG	Norris & Wilson 1998	1	finely perforate	0	0	0	0	-0.903	-0.101
Muricohedbergella_delrioensis	1343.5	100.5	96.8	167	-2.672	1.835	VG	Norris & Wilson 1998	1	finely perforate	0	0	0	0	-0.903	-0.101
Praeglobotruncana_delrioensis	1343.5	100.5	96.8	62	-2.63	1.927	VG	Norris & Wilson 1998	1	finely perforate	0	0	0	0	-0.903	-0.101
Praeglobotruncana_delrioensis	1343.5	100.5	96.8	115	-2.581	1.91	VG	Norris & Wilson 1998	1	finely perforate	0	0	0	0	-0.903	-0.101
Praeglobotruncana_delrioensis	1343.5	100.5	96.8	167	-2.609	1.831	VG	Norris & Wilson 1998	1	finely perforate	0	0	0	0	-0.903	-0.101
Praeglobotruncana_delrioensis	1343.5	100.5	96.8	216	-2.341	1.737	VG	Norris & Wilson 1998	1	finely perforate	0	0	0	0	-0.903	-0.101
Thalmanninella_brotzeni	1343.5	100.5	96.8	62	-2.762	1.914	VG	Norris & Wilson 1998	1	finely perforate	0	0	0	0	-0.903	-0.101
Thalmanninella_brotzeni	1343.5	100.5	96.8	115	-2.764	1.854	VG	Norris & Wilson 1998	1	finely perforate	0	0	0	0	-0.903	-0.101
Thalmanninella_brotzeni	1343.5	100.5	96.8	167	-2.685	1.787	VG	Norris & Wilson 1998	1	finely perforate	0	0	0	0	-0.903	-0.101
Thalmanninella_brotzeni	1343.5	100.5	96.8	216	-2.69	1.76	VG	Norris & Wilson 1998	1	finely perforate	0	0	0	0	-0.903	-0.101
Thalmanninella_brotzeni	1343.5	100.5	96.8	262	-2.818	1.659	VG	Norris & Wilson 1998	1	finely perforate	0	0	0	0	-0.903	-0.101
Thalmanninella_brotzeni	1343.5	100.5	96.8	314	-2.818	1.668	VG	Norris & Wilson 1998	1	finely perforate	0	0	0	0	-0.903	-0.101
Thalmanninella_brotzeni	1343.5	100.5	96.8	364	-2.83	1.482	VG	Norris & Wilson 1998	1	finely perforate	0	0	0	0	-0.903	-0.101
Clavihedbergella_simplex	1343.5	101.92	100.5	115	-3.09	1.894	VG	Norris & Wilson 1998	1	macroperforate	0	0	0	0	-0.63	0.42
Clavihedbergella_simplex	1343.5	101.92	100.5	167	-2.833	1.782	VG	Norris & Wilson 1998	1	macroperforate	0	0	0	0	-0.63	0.42
Clavihedbergella_simplex	1343.5	101.92	100.5	216	-2.746	1.72	VG	Norris & Wilson 1998	1	macroperforate	0	0	0	0	-0.63	0.42
Clavihedbergella_simplex	1343.5	101.92	100.5	262	-3.121	1.863	VG	Norris & Wilson 1998	1	macroperforate	0	0	0	0	-0.63	0.42
Parathalmanninella_appenninica	1343.5	101.92	100.5	115	-2.73	1.787	VG	Norris & Wilson 1998	1	finely perforate	0	0	0	0	-0.63	0.42
Parathalmanninella_appenninica	1343.5	101.92	100.5	167	-2.591	1.581	VG	Norris & Wilson 1998	1	finely perforate	0	0	0	0	-0.63	0.42
Parathalmanninella_appenninica	1343.5	101.92	100.5	216	-2.513	1.65	VG	Norris & Wilson 1998	1	finely perforate	0	0	0	0	-0.63	0.42
Parathalmanninella_appenninica	1343.5	101.92	100.5	262	-2.687	1.734	VG	Norris & Wilson 1998	1	finely perforate	0	0	0	0	-0.63	0.42
Parathalmanninella_appenninica	1343.5	101.92	100.5	316	-2.649	1.56	VG	Norris & Wilson 1998	1	finely perforate	0	0	0	0	-0.63	0.42
Parathalmanninella_appenninica	1343.5	101.92	100.5	365	-2.708	1.461	VG	Norris & Wilson 1998	1	finely perforate	0	0	0	0	-0.63	0.42
Planomalina_buxtorfi	1343.5	101.92	100.5	115	-3.01	1.894	VG	Norris & Wilson 1998	0	finely perforate	0	0	0	0	-0.63	0.42
Planomalina_buxtorfi	1343.5	101.92	100.5	167	-3.127	1.984	VG	Norris & Wilson 1998	0	finely perforate	0	0	0	0	-0.63	0.42
Planomalina_buxtorfi	1343.5	101.92	100.5	216	-3.087	1.759	VG	Norris & Wilson 1998	0	finely perforate	0	0	0	0	-0.63	0.42
Planomalina_buxtorfi	1343.5	101.92	100.5	262	-2.919	1.72	VG	Norris & Wilson 1998	0	finely perforate	0	0	0	0	-0.63	0.42
Planomalina_buxtorfi	1343.5	101.92	100.5	316	-3.04	1.613	VG	Norris & Wilson 1998	0	finely perforate	0	0	0	0	-0.63	0.42
Biticinella_breggiensis	1343.5	106.98	101.92	115	-2.859	2.012	VG	Norris & Wilson 1998	0	finely perforate	0	0	0	0	-1.23	0.77
Biticinella_breggiensis	1343.5	106.98	101.92	115	-2.831	2.34	VG	Norris & Wilson 1998	0	finely perforate	0	0	0	0	-1.23	0.77
Biticinella_breggiensis	1343.5	106.98	101.92	167	-3.102	1.925	VG	Norris & Wilson 1998	0	finely perforate	0	0	0	0	-1.23	0.77
Biticinella_breggiensis	1343.5	106.98	101.92	167	-2.859	2.238	VG	Norris & Wilson 1998	0	finely perforate	0	0	0	0	-1.23	0.77
Biticinella_breggiensis	1343.5	106.98	101.92	216	-3.091	1.956	VG	Norris & Wilson 1998	0	finely perforate	0	0	0	0	-1.23	0.77
Biticinella_breggiensis	1343.5	106.98	101.92	216	-3.159	2.014	VG	Norris & Wilson 1998	0	finely perforate	0	0	0	0	-1.23	0.77
Biticinella_breggiensis	1343.5	106.98	101.92	262	-3.033	1.976	VG	Norris & Wilson 1998	0	finely perforate	0	0	0	0	-1.23	0.77
Biticinella_breggiensis	1343.5	106.98	101.92	262	-3.125	2.205	VG	Norris & Wilson 1998	0	finely perforate	0	0	0	0	-1.23	0.77
Biticinella_breggiensis	1343.5	106.98	101.92	316	-3.261	1.72	VG	Norris & Wilson 1998	0	finely perforate	0	0	0	0	-1.23	0.77
Biticinella_breggiensis	1343.5	106.98	101.92	316	-3.051	2.332	VG	Norris & Wilson 1998	0	finely perforate	0	0	0	0	-1.23	0.77
Biticinella_breggiensis	1343.5	106.98	101.92	362	-3.266	1.576	VG	Norris & Wilson 1998	0	finely perforate	0	0	0	0	-1.23	0.77
Biticinella_breggiensis	1343.5	106.98	101.92	364	-3.273	1.846	VG	Norris & Wilson 1998	0	finely perforate	0	0	0	0	-1.23	0.77
Clavihedbergella_simplex	1343.5	106.98	101.92	115	-2.551	1.797	VG	Norris & Wilson 1998	1	macroperforate	0	0	0	0	-1.23	0.77
Clavihedbergella_simplex	1343.5	106.98	101.92	167	-2.567	1.773	VG	Norris & Wilson 1998	1	macroperforate	0	0	0	0	-1.23	0.77
Clavihedbergella_simplex	1343.5	106.98	101.92	216	-2.569	1.71	VG	Norris & Wilson 1998	1	macroperforate	0	0	0	0	-1.23	0.77
Muricohedbergella_delrioensis	1343.5	106.98	101.92	115	-2.562	2.022	VG	Norris & Wilson 1998	1	finely perforate	0	0	0	0	-1.23	0.77
Muricohedbergella_delrioensis	1343.5	106.98	101.92	167	-2.189	2.082	VG	Norris & Wilson 1998	1	finely perforate	0	0	0	0	-1.23	0.77
Muricohedbergella_delrioensis	1343.5	106.98	101.92	216	-2.246	2.092	VG	Norris & Wilson 1998	1	finely perforate	0	0	0	0	-1.23	0.77
Pseudothalmanninella_ticinensis	1343.5	106.98	101.92	115	-2.565	1.986	VG	Norris & Wilson 1998	1	macroperforate	0	0	0	0	-1.23	0.77
Pseudothalmanninella_ticinensis	1343.5	106.98	101.92	115	-2.573	2.201	VG	Norris & Wilson 1998	1	macroperforate	0	0	0	0	-1.23	0.77
Pseudothalmanninella_ticinensis	1343.5	106.98	101.92	167	-2.638	1.956	VG	Norris & Wilson 1998	1	macroperforate	0	0	0	0	-1.23	0.77
Pseudothalmanninella_ticinensis	1343.5	106.98	101.92	167	-2.501	2.1	VG	Norris & Wilson 1998	1	macroperforate	0	0	0	0	-1.23	0.77
Pseudothalmanninella_ticinensis	1343.5	106.98	101.92	216	-2.565	1.835	VG	Norris & Wilson 1998	1	macroperforate	0	0	0	0	-1.23	0.77
Pseudothalmanninella_ticinensis	1343.5	106.98	101.92	216	-2.52	2.053	VG	Norris & Wilson 1998	1	macroperforate	0	0	0	0	-1.23	0.77
Pseudothalmanninella_ticinensis	1343.5	106.98	101.92	262	-2.545	1.893	VG	Norris & Wilson 1998	1	macroperforate	0	0	0	0	-1.23	0.77
Pseudothalmanninella_ticinensis	1343.5	106.98	101.92	262	-2.432	1.94	VG	Norris & Wilson 1998	1	macroperforate	0	0	0	0	-1.23	0.77
Pseudothalmanninella_ticinensis	1343.5	106.98	101.92	316	-2.655	1.806	VG	Norris & Wilson 1998	1	macroperforate	0	0	0	0	-1.23	0.77
Pseudothalmanninella_ticinensis	1343.5	106.98	101.92	316	-2.509	1.887	VG	Norris & Wilson 1998	1	macroperforate	0	0	0	0	-1.23	0.77
Pseudothalmanninella_ticinensis	1343.5	106.98	101.92	364	-2.544	1.866	VG	Norris & Wilson 1998	1	macroperforate	0	0	0	0	-1.23	0.77
Ticinella_praeticinensis	1343.5	106.98	101.92	115	-2.875	2.111	VG	Norris & Wilson 1998	0	finely perforate	0	0	0	0	-1.23	0.77
Ticinella_praeticinensis	1343.5	106.98	101.92	167	-2.933	2.024	VG	Norris & Wilson 1998	0	finely perforate	0	0	0	0	-1.23	0.77
Ticinella_praeticinensis	1343.5	106.98	101.92	216	-2.77	1.974	VG	Norris & Wilson 1998	0	finely perforate	0	0	0	0	-1.23	0.77
Ticinella_praeticinensis	1343.5	106.98	101.92	262	-3.012	1.745	VG	Norris & Wilson 1998	0	finely perforate	0	0	0	0	-1.23	0.77
Ticinella_raynaudi	1343.5	106.98	101.92	115	-3.061	2.242	VG	Norris & Wilson 1998	0	finely perforate	0	0	0	0	-1.23	0.77
Ticinella_raynaudi	1343.5	106.98	101.92	167	-2.878	2.217	VG	Norris & Wilson 1998	0	finely perforate	0	0	0	0	-1.23	0.77
Ticinella_raynaudi	1343.5	106.98	101.92	262	-3.179	2.186	VG	Norris & Wilson 1998	0	finely perforate	0	0	0	0	-1.23	0.77
Globigerina_bulloides	2934	0.61	0	231	1.042833333	-0.5705	G	Metcalfe et al. 2015	0	macroperforate	0	1	1	2	3.04	0.97
Globigerina_bulloides	2934	0.61	0	275	1.23825	-0.2531	G	Metcalfe et al. 2015	0	macroperforate	0	1	1	2	3.04	0.97
Globigerina_bulloides	2934	0.61	0	328	1.645333333	-0.293933333	G	Metcalfe et al. 2015	0	macroperforate	0	1	1	2	3.04	0.97
Globigerina_bulloides	2934	0.61	0	377	1.274578947	-0.289105263	G	Metcalfe et al. 2015	0	macroperforate	0	1	1	2	3.04	0.97
Globoconella_inflata	2934	0.61	0	231	0.918	0.060705882	G	Metcalfe et al. 2015	1	macroperforate	0	0	1	0	3.04	0.97
Globoconella_inflata	2934	0.61	0	275	1.840777778	0.7046	G	Metcalfe et al. 2015	1	macroperforate	0	0	1	0	3.04	0.97
Globoconella_inflata	2934	0.61	0	328	1.535266667	0.5144375	G	Metcalfe et al. 2015	1	macroperforate	0	0	1	0	3.04	0.97
Globoconella_inflata	2934	0.61	0	377	1.65665	0.561684211	G	Metcalfe et al. 2015	1	macroperforate	0	0	1	0	3.04	0.97
Truncorotalia_truncatulinoides	2934	0.61	0	231	0.265555556	-0.244666667	G	Metcalfe et al. 2015	2	macroperforate	0	0	1	0	3.04	0.97
Truncorotalia_truncatulinoides	2934	0.61	0	275	1.476789474	0.411473684	G	Metcalfe et al. 2015	2	macroperforate	0	0	1	0	3.04	0.97
Truncorotalia_truncatulinoides	2934	0.61	0	328	1.565157895	0.560631579	G	Metcalfe et al. 2015	2	macroperforate	0	0	1	0	3.04	0.97
Truncorotalia_truncatulinoides	2934	0.61	0	377	1.735473684	0.723315789	G	Metcalfe et al. 2015	2	macroperforate	0	0	1	0	3.04	0.97
Globigerina_bulloides	3006	0	0	275	0.56	0.22	R	"Birch et al., 2013"	0	macroperforate	0	1	0	2	2.51	0.58
Globigerina_bulloides	3006	0	0	231	-1.21	-0.42	R	"Birch et al., 2013"	0	macroperforate	0	1	0	2	2.51	0.58
Globigerina_bulloides	3006	0	0	196	-1.9	-1.61	R	"Birch et al., 2013"	0	macroperforate	0	1	0	2	2.51	0.58
Globigerina_bulloides	3006	0	0	165	-1.71	-0.89	R	"Birch et al., 2013"	0	macroperforate	0	1	0	2	2.51	0.58
Globigerina_bulloides	3006	0	0	137.5	-1.9	-1.2	R	"Birch et al., 2013"	0	macroperforate	0	1	0	2	2.51	0.58
Globigerina_bulloides	3006	0	0	115.5	-1.75	-1.67	R	"Birch et al., 2013"	0	macroperforate	0	1	0	2	2.51	0.58
Globigerina_bulloides	3093	0	0	225	-1.571	NA	R	"d18O from Ravelo & Fairbanks, 1992; d13C from Ravelo and Fairbanks, 1995"	0	macroperforate	0	1	0	0	2.51	0.58
Globigerina_bulloides	3093	0	0	275	-0.968	NA	R	"d18O from Ravelo & Fairbanks, 1992; d13C from Ravelo and Fairbanks, 1995"	0	macroperforate	0	1	0	0	2.51	0.58
Globigerina_bulloides	3093	0	0	275	-1.12	NA	R	"d18O from Ravelo & Fairbanks, 1992; d13C from Ravelo and Fairbanks, 1995"	0	macroperforate	0	1	0	0	2.51	0.58
Globigerina_bulloides	3093	0	0	325	-1.188	NA	R	"d18O from Ravelo & Fairbanks, 1992; d13C from Ravelo and Fairbanks, 1995"	0	macroperforate	0	1	0	0	2.51	0.58
Globigerina_bulloides	3093	0	0	325	-1.197	NA	R	"d18O from Ravelo & Fairbanks, 1992; d13C from Ravelo and Fairbanks, 1995"	0	macroperforate	0	1	0	0	2.51	0.58
Globigerina_bulloides	3093	0	0	375	-0.945	NA	R	"d18O from Ravelo & Fairbanks, 1992; d13C from Ravelo and Fairbanks, 1995"	0	macroperforate	0	1	0	0	2.51	0.58
Globigerina_bulloides	3093	0	0	425	-0.79	NA	R	"d18O from Ravelo & Fairbanks, 1992; d13C from Ravelo and Fairbanks, 1995"	0	macroperforate	0	1	0	0	2.51	0.58
Globigerina_bulloides	3200	0	0	231	-0.5	-1.21	R	"Elderfield et al., 2002"	0	macroperforate	0	1	0	0	2.51	0.58
Globigerina_bulloides	3200	0	0	275	-0.37	-0.89	R	"Elderfield et al., 2002"	0	macroperforate	0	1	0	0	2.51	0.58
Globigerina_bulloides	3200	0	0	325	-0.24	-0.93	R	"Elderfield et al., 2002"	0	macroperforate	0	1	0	0	2.51	0.58
Globigerina_bulloides	3200	0	0	387.5	-0.2	-0.81	R	"Elderfield et al., 2002"	0	macroperforate	0	1	0	0	2.51	0.58
Globigerina_bulloides	3763	0	0	162.5	3.06	NA	R	"Niebler et al., 1999"	0	macroperforate	0	1	0	0	2.51	0.58
Globigerina_bulloides	3763	0	0	225	3.04	NA	R	"Niebler et al., 1999"	0	macroperforate	0	1	0	0	2.51	0.58
Globigerina_bulloides	3763	0	0	282.5	2.99	NA	R	"Niebler et al., 1999"	0	macroperforate	0	1	0	0	2.51	0.58
Globigerina_bulloides	2086	0	0	400	2.29	NA	R	"Niebler et al., 1999"	0	macroperforate	0	1	0	0	2.51	0.58
Globigerina_bulloides	2086	0	0	162.5	1.47	NA	R	"Niebler et al., 1999"	0	macroperforate	0	1	0	0	2.51	0.58
Globigerina_bulloides	2086	0	0	225	1.39	NA	R	"Niebler et al., 1999"	0	macroperforate	0	1	0	0	2.51	0.58
Globigerina_bulloides	2086	0	0	282.5	2.21	NA	R	"Niebler et al., 1999"	0	macroperforate	0	1	0	0	2.51	0.58
Globigerina_bulloides	2086	0	0	357.5	2.67	NA	R	"Niebler et al., 1999"	0	macroperforate	0	1	0	0	2.51	0.58
Globigerina_bulloides	1955	0	0	400	2.79	NA	R	"Niebler et al., 1999"	0	macroperforate	0	1	0	0	2.51	0.58
Globigerina_bulloides	1955	0	0	162.5	1.98	NA	R	"Niebler et al., 1999"	0	macroperforate	0	1	0	0	2.51	0.58
Globigerina_bulloides	1955	0	0	225	1.93	NA	R	"Niebler et al., 1999"	0	macroperforate	0	1	0	0	2.51	0.58
Globigerina_bulloides	1955	0	0	282.5	2.26	NA	R	"Niebler et al., 1999"	0	macroperforate	0	1	0	0	2.51	0.58
Globigerina_bulloides	1955	0	0	357.5	2.48	NA	R	"Niebler et al., 1999"	0	macroperforate	0	1	0	0	2.51	0.58
Globigerina_bulloides	649	0	0	400	2.8	NA	R	"Niebler et al., 1999"	0	macroperforate	0	1	0	0	2.51	0.58
Globigerina_bulloides	649	0	0	162.5	2.38	NA	R	"Niebler et al., 1999"	0	macroperforate	0	1	0	0	2.51	0.58
Globigerina_bulloides	649	0	0	225	2.35	NA	R	"Niebler et al., 1999"	0	macroperforate	0	1	0	0	2.51	0.58
Globigerina_bulloides	649	0	0	282.5	2.55	NA	R	"Niebler et al., 1999"	0	macroperforate	0	1	0	0	2.51	0.58
Globigerina_bulloides	649	0	0	282.5	2.92	NA	R	"Niebler et al., 1999"	0	macroperforate	0	1	0	0	2.51	0.58
Globigerina_bulloides	2262	0	0	400	0.06	NA	R	"Niebler et al., 1999"	0	macroperforate	0	1	0	0	2.51	0.58
Globigerina_bulloides	2262	0	0	162.5	0	NA	R	"Niebler et al., 1999"	0	macroperforate	0	1	0	0	2.51	0.58
Globigerina_bulloides	2262	0	0	225	0.21	NA	R	"Niebler et al., 1999"	0	macroperforate	0	1	0	0	2.51	0.58
Globigerina_bulloides	2262	0	0	282.5	0.11	NA	R	"Niebler et al., 1999"	0	macroperforate	0	1	0	0	2.51	0.58
Globigerina_bulloides	4577	0	0	125	0.49	-1.63	R	"Friedrich et al., 2012"	0	macroperforate	0	1	0	0	2.51	0.58
Globigerina_bulloides	4577	0	0	175	0.52	-1.23	R	"Friedrich et al., 2012"	0	macroperforate	0	1	0	0	2.51	0.58
Globigerina_bulloides	4577	0	0	282.5	0.92	-0.58	R	"Friedrich et al., 2012"	0	macroperforate	0	1	0	0	2.51	0.58
Globigerina_bulloides	4577	0	0	357.5	0.88	-0.03	R	"Friedrich et al., 2012"	0	macroperforate	0	1	0	0	2.51	0.58
Globigerinella_calida	3200	0	0	231	-0.16	0.04	R	"Elderfield et al., 2002"	1	macroperforate	0	1	0	0	2.51	0.58
Globigerinella_calida	3200	0	0	275	0	0.31	R	"Elderfield et al., 2002"	1	macroperforate	0	1	0	0	2.51	0.58
Globigerinella_calida	3200	0	0	325	0.17	0.28	R	"Elderfield et al., 2002"	1	macroperforate	0	1	0	0	2.51	0.58
Globigerinella_calida	3200	0	0	387.5	0.03	0.45	R	"Elderfield et al., 2002"	1	macroperforate	0	1	0	0	2.51	0.58
Globigerinella_calida	2262	0	0	400	0.84	NA	R	"Niebler et al., 1999"	1	macroperforate	0	1	0	0	2.51	0.58
Globigerinella_calida	2262	0	0	162.5	0.32	NA	R	"Niebler et al., 1999"	1	macroperforate	0	1	0	0	2.51	0.58
Globigerinella_calida	2262	0	0	225	0.03	NA	R	"Niebler et al., 1999"	1	macroperforate	0	1	0	0	2.51	0.58
Globigerinoides_conglobatus	3797	0	0	475	-1.162	1.64	R	"d18O from Ravelo & Fairbanks, 1992; d13C from Ravelo and Fairbanks, 1995"	0	macroperforate	1	1	0	0	2.51	0.58
Globigerinoides_conglobatus	3797	0	0	525	-0.908	2	R	"d18O from Ravelo & Fairbanks, 1992; d13C from Ravelo and Fairbanks, 1995"	0	macroperforate	1	1	0	0	2.51	0.58
Globigerinoides_conglobatus	3797	0	0	575	-0.812	2.18	R	"d18O from Ravelo & Fairbanks, 1992; d13C from Ravelo and Fairbanks, 1995"	0	macroperforate	1	1	0	0	2.51	0.58
Globigerinoides_conglobatus	3797	0	0	625	-0.921	2.29	R	"d18O from Ravelo & Fairbanks, 1992; d13C from Ravelo and Fairbanks, 1995"	0	macroperforate	1	1	0	0	2.51	0.58
Globigerinoides_conglobatus	3797	0	0	675	-1.397	2.18	R	"d18O from Ravelo & Fairbanks, 1992; d13C from Ravelo and Fairbanks, 1995"	0	macroperforate	1	1	0	0	2.51	0.58
Globigerinoides_conglobatus	3797	0	0	725	-1.22	2.3	R	"d18O from Ravelo & Fairbanks, 1992; d13C from Ravelo and Fairbanks, 1995"	0	macroperforate	1	1	0	0	2.51	0.58
Globorotaloides_hexagonus	3006	0	0	275	0.26	0.32	R	"Birch et al., 2013"	2	macroperforate	0	1	0	2	2.51	0.58
Globorotaloides_hexagonus	3006	0	0	231	0.55	0.09	R	"Birch et al., 2013"	2	macroperforate	0	1	0	2	2.51	0.58
Globorotaloides_hexagonus	3006	0	0	196	0.5	0.13	R	"Birch et al., 2013"	2	macroperforate	0	1	0	2	2.51	0.58
Globorotaloides_hexagonus	3006	0	0	165	-0.01	-0.11	R	"Birch et al., 2013"	2	macroperforate	0	1	0	2	2.51	0.58
Globorotaloides_hexagonus	3006	0	0	137.5	-0.49	0.18	R	"Birch et al., 2013"	2	macroperforate	0	1	0	2	2.51	0.58
Globoconella_inflata	2685	0	0	325	0.53	0.59	R	"d18O from Ravelo & Fairbanks, 1992; d13C from Ravelo and Fairbanks, 1995"	1	macroperforate	2	0	0	0	2.51	0.58
Globoconella_inflata	2685	0	0	375	-0.145	0.17	R	"d18O from Ravelo & Fairbanks, 1992; d13C from Ravelo and Fairbanks, 1995"	1	macroperforate	2	0	0	0	2.51	0.58
Globoconella_inflata	2685	0	0	425	-0.247	0.06	R	"d18O from Ravelo & Fairbanks, 1992; d13C from Ravelo and Fairbanks, 1995"	1	macroperforate	2	0	0	0	2.51	0.58
Globoconella_inflata	2685	0	0	475	0.292	0.55	R	"d18O from Ravelo & Fairbanks, 1992; d13C from Ravelo and Fairbanks, 1995"	1	macroperforate	2	0	0	0	2.51	0.58
Globoconella_inflata	3093	0	0	375	0.058	0.12	R	"d18O from Ravelo & Fairbanks, 1992; d13C from Ravelo and Fairbanks, 1995"	1	macroperforate	2	0	0	0	2.51	0.58
Globoconella_inflata	3093	0	0	425	0.011	0.39	R	"d18O from Ravelo & Fairbanks, 1992; d13C from Ravelo and Fairbanks, 1995"	1	macroperforate	2	0	0	0	2.51	0.58
Globoconella_inflata	3093	0	0	475	-0.08	0.22	R	"d18O from Ravelo & Fairbanks, 1992; d13C from Ravelo and Fairbanks, 1995"	1	macroperforate	2	0	0	0	2.51	0.58
Globoconella_inflata	3093	0	0	625	-0.108	0.45	R	"d18O from Ravelo & Fairbanks, 1992; d13C from Ravelo and Fairbanks, 1995"	1	macroperforate	2	0	0	0	2.51	0.58
Globoconella_inflata	3093	0	0	525	0.078	0.42	R	"d18O from Ravelo & Fairbanks, 1992; d13C from Ravelo and Fairbanks, 1995"	1	macroperforate	2	0	0	0	2.51	0.58
Globoconella_inflata	3093	0	0	575	0.016	0.28	R	"d18O from Ravelo & Fairbanks, 1992; d13C from Ravelo and Fairbanks, 1995"	1	macroperforate	2	0	0	0	2.51	0.58
Globoconella_inflata	3093	0	0	675	-0.115	0.42	R	"d18O from Ravelo & Fairbanks, 1992; d13C from Ravelo and Fairbanks, 1995"	1	macroperforate	2	0	0	0	2.51	0.58
Globoconella_inflata	3200	0	0	231	0.63	0.17	R	"Elderfield et al., 2002"	1	macroperforate	2	0	0	0	2.51	0.58
Globoconella_inflata	3200	0	0	275	0.61	0.07	R	"Elderfield et al., 2002"	1	macroperforate	2	0	0	0	2.51	0.58
Globoconella_inflata	3200	0	0	325	0.18	0.07	R	"Elderfield et al., 2002"	1	macroperforate	2	0	0	0	2.51	0.58
Globoconella_inflata	3200	0	0	387.5	0.43	0.13	R	"Elderfield et al., 2002"	1	macroperforate	2	0	0	0	2.51	0.58
Globoconella_inflata	3200	0	0	462.5	0.57	0.26	R	"Elderfield et al., 2002"	1	macroperforate	2	0	0	0	2.51	0.58
Globoconella_inflata	4577	0	0	125	0.87	-0.14	R	"Friedrich et al., 2012"	1	macroperforate	2	0	0	0	2.51	0.58
Globoconella_inflata	4577	0	0	175	1.2	0.34	R	"Friedrich et al., 2012"	1	macroperforate	2	0	0	0	2.51	0.58
Globoconella_inflata	4577	0	0	225	1.32	0.71	R	"Friedrich et al., 2012"	1	macroperforate	2	0	0	0	2.51	0.58
Globoconella_inflata	4577	0	0	282.5	1.43	1.02	R	"Friedrich et al., 2012"	1	macroperforate	2	0	0	0	2.51	0.58
Globoconella_inflata	4577	0	0	357.5	1.36	0.81	R	"Friedrich et al., 2012"	1	macroperforate	2	0	0	0	2.51	0.58
Globoconella_inflata	4577	0	0	425	1.12	0.76	R	"Friedrich et al., 2012"	1	macroperforate	2	0	0	0	2.51	0.58
Globoconella_inflata	4577	0	0	475	1.33	0.99	R	"Friedrich et al., 2012"	1	macroperforate	2	0	0	0	2.51	0.58
Globoconella_inflata	4577	0	0	525	1.17	0.65	R	"Friedrich et al., 2012"	1	macroperforate	2	0	0	0	2.51	0.58
Globoconella_inflata	4577	0	0	575	1.31	0.12	R	"Friedrich et al., 2012"	1	macroperforate	2	0	0	0	2.51	0.58
Globoconella_inflata	3763	0	0	162.5	2.48	NA	R	"Niebler et al., 1999"	1	macroperforate	2	0	0	0	2.51	0.58
Globoconella_inflata	3763	0	0	225	3.09	NA	R	"Niebler et al., 1999"	1	macroperforate	2	0	0	0	2.51	0.58
Globoconella_inflata	3763	0	0	282.5	3.1	NA	R	"Niebler et al., 1999"	1	macroperforate	2	0	0	0	2.51	0.58
Globoconella_inflata	3763	0	0	357.5	2.98	NA	R	"Niebler et al., 1999"	1	macroperforate	2	0	0	0	2.51	0.58
Globoconella_inflata	2086	0	0	400	1.69	NA	R	"Niebler et al., 1999"	1	macroperforate	2	0	0	0	2.51	0.58
Globoconella_inflata	2086	0	0	162.5	1.13	NA	R	"Niebler et al., 1999"	1	macroperforate	2	0	0	0	2.51	0.58
Globoconella_inflata	2086	0	0	225	1.13	NA	R	"Niebler et al., 1999"	1	macroperforate	2	0	0	0	2.51	0.58
Globoconella_inflata	2086	0	0	282.5	1.24	NA	R	"Niebler et al., 1999"	1	macroperforate	2	0	0	0	2.51	0.58
Globoconella_inflata	2086	0	0	357.5	1.17	NA	R	"Niebler et al., 1999"	1	macroperforate	2	0	0	0	2.51	0.58
Globoconella_inflata	1955	0	0	400	2.82	NA	R	"Niebler et al., 1999"	1	macroperforate	2	0	0	0	2.51	0.58
Globoconella_inflata	1955	0	0	162.5	2.31	NA	R	"Niebler et al., 1999"	1	macroperforate	2	0	0	0	2.51	0.58
Globoconella_inflata	1955	0	0	225	2.64	NA	R	"Niebler et al., 1999"	1	macroperforate	2	0	0	0	2.51	0.58
Globoconella_inflata	1955	0	0	282.5	2.74	NA	R	"Niebler et al., 1999"	1	macroperforate	2	0	0	0	2.51	0.58
Globoconella_inflata	1955	0	0	357.5	3.05	NA	R	"Niebler et al., 1999"	1	macroperforate	2	0	0	0	2.51	0.58
Globoconella_inflata	649	0	0	400	2.8	NA	R	"Niebler et al., 1999"	1	macroperforate	2	0	0	0	2.51	0.58
Globoconella_inflata	649	0	0	162.5	2.47	NA	R	"Niebler et al., 1999"	1	macroperforate	2	0	0	0	2.51	0.58
Globoconella_inflata	649	0	0	225	2.83	NA	R	"Niebler et al., 1999"	1	macroperforate	2	0	0	0	2.51	0.58
Globoconella_inflata	649	0	0	282.5	2.83	NA	R	"Niebler et al., 1999"	1	macroperforate	2	0	0	0	2.51	0.58
Globoconella_inflata	649	0	0	282.5	2.83	NA	R	"Niebler et al., 1999"	1	macroperforate	2	0	0	0	2.51	0.58
Globoconella_inflata	649	0	0	357.5	2.93	NA	R	"Niebler et al., 1999"	1	macroperforate	2	0	0	0	2.51	0.58
Globoconella_inflata	2262	0	0	400	0.34	NA	R	"Niebler et al., 1999"	1	macroperforate	2	0	0	0	2.51	0.58
Globoconella_inflata	2262	0	0	162.5	0.56	NA	R	"Niebler et al., 1999"	1	macroperforate	2	0	0	0	2.51	0.58
Globoconella_inflata	2262	0	0	225	0.27	NA	R	"Niebler et al., 1999"	1	macroperforate	2	0	0	0	2.51	0.58
Globoconella_inflata	2262	0	0	282.5	0.1	NA	R	"Niebler et al., 1999"	1	macroperforate	2	0	0	0	2.51	0.58
Globoconella_inflata	2262	0	0	357.5	0.19	NA	R	"Niebler et al., 1999"	1	macroperforate	2	0	0	0	2.51	0.58
Globoconella_inflata	2578	0	0	400	0.99	NA	R	"Niebler et al., 1999"	1	macroperforate	2	0	0	0	2.51	0.58
Globoconella_inflata	2578	0	0	162.5	0.84	NA	R	"Niebler et al., 1999"	1	macroperforate	2	0	0	0	2.51	0.58
Globoconella_inflata	2578	0	0	225	0.91	NA	R	"Niebler et al., 1999"	1	macroperforate	2	0	0	0	2.51	0.58
Globoconella_inflata	2578	0	0	282.5	1.07	NA	R	"Niebler et al., 1999"	1	macroperforate	2	0	0	0	2.51	0.58
Globoconella_inflata	2578	0	0	357.5	0.83	NA	R	"Niebler et al., 1999"	1	macroperforate	2	0	0	0	2.51	0.58
Globigerinoides_ruber_pink	2685	0	0	475	-2.082	1.44	R	"d18O from Ravelo & Fairbanks, 1992; d13C from Ravelo and Fairbanks, 1995"	0	macroperforate	1	1	0	0	2.51	0.58
Globigerinoides_ruber_pink	3093	0	0	575	-1.969	1.48	R	"d18O from Ravelo & Fairbanks, 1992; d13C from Ravelo and Fairbanks, 1995"	0	macroperforate	1	1	0	0	2.51	0.58
Globigerinoides_ruber_pink	3093	0	0	625	-1.839	1.66	R	"d18O from Ravelo & Fairbanks, 1992; d13C from Ravelo and Fairbanks, 1995"	0	macroperforate	1	1	0	0	2.51	0.58
Globigerinoides_ruber_pink	3200	0	0	231	-1.53	1.61	R	"Elderfield et al., 2002"	0	macroperforate	1	1	0	0	2.51	0.58
Globigerinoides_ruber_pink	3200	0	0	275	-1.59	1.77	R	"Elderfield et al., 2002"	0	macroperforate	1	1	0	0	2.51	0.58
Globigerinoides_ruber_pink	3200	0	0	325	-1.54	1.67	R	"Elderfield et al., 2002"	0	macroperforate	1	1	0	0	2.51	0.58
Globigerinoides_ruber_pink	3200	0	0	387.5	-1.59	1.36	R	"Elderfield et al., 2002"	0	macroperforate	1	1	0	0	2.51	0.58
Globigerinoides_ruber_pink	3200	0	0	462.5	-1.58	1.3	R	"Elderfield et al., 2002"	0	macroperforate	1	1	0	0	2.51	0.58
Globigerinoides_ruber_pink	3200	0	0	500	-1.26	0.81	R	"Elderfield et al., 2002"	0	macroperforate	1	1	0	0	2.51	0.58
Globigerinoides_ruber_pink	2685	0	0	525	-2.346	1.87	R	"d18O from Ravelo & Fairbanks, 1992; d13C from Ravelo and Fairbanks, 1995"	0	macroperforate	1	1	0	0	2.51	0.58
Globigerinoides_ruber_pink	2685	0	0	575	-2.512	1.65	R	"d18O from Ravelo & Fairbanks, 1992; d13C from Ravelo and Fairbanks, 1995"	0	macroperforate	1	1	0	0	2.51	0.58
Globigerinoides_ruber_pink	3093	0	0	425	-1.762	1.3	R	"d18O from Ravelo & Fairbanks, 1992; d13C from Ravelo and Fairbanks, 1995"	0	macroperforate	1	1	0	0	2.51	0.58
Globigerinoides_ruber_pink	3093	0	0	475	-1.922	1.54	R	"d18O from Ravelo & Fairbanks, 1992; d13C from Ravelo and Fairbanks, 1995"	0	macroperforate	1	1	0	0	2.51	0.58
Globigerinoides_ruber_pink	3093	0	0	525	-2.164	1.67	R	"d18O from Ravelo & Fairbanks, 1992; d13C from Ravelo and Fairbanks, 1995"	0	macroperforate	1	1	0	0	2.51	0.58
Globigerinoides_ruber_pink	2685	0	0	375	-2.379	1.15	R	"d18O from Ravelo & Fairbanks, 1992; d13C from Ravelo and Fairbanks, 1995"	0	macroperforate	1	1	0	0	2.51	0.58
Globigerinoides_ruber_pink	2685	0	0	425	-2.622	1.21	R	"d18O from Ravelo & Fairbanks, 1992; d13C from Ravelo and Fairbanks, 1995"	0	macroperforate	1	1	0	0	2.51	0.58
Globigerinoides_ruber_pink	1585	0	0	116	-2.25	-1.62	R	"Bornemann & Norris, 2007"	0	macroperforate	1	1	0	0	2.51	0.58
Globigerinoides_ruber_pink	1585	0	0	138	-2.255	-1	R	"Bornemann & Norris, 2007"	0	macroperforate	1	1	0	0	2.51	0.58
Globigerinoides_ruber_pink	1585	0	0	165	-1.941	-0.06	R	"Bornemann & Norris, 2007"	0	macroperforate	1	1	0	0	2.51	0.58
Globigerinoides_ruber_pink	1585	0	0	196	-1.587	0.71	R	"Bornemann & Norris, 2007"	0	macroperforate	1	1	0	0	2.51	0.58
Globigerinoides_ruber_pink	1585	0	0	231	-1.904	1.4	R	"Bornemann & Norris, 2007"	0	macroperforate	1	1	0	0	2.51	0.58
Globigerinoides_ruber_pink	1585	0	0	275	-1.738	1.31	R	"Bornemann & Norris, 2007"	0	macroperforate	1	1	0	0	2.51	0.58
Globigerinoides_ruber_pink	1585	0	0	328	-1.759	1.85	R	"Bornemann & Norris, 2007"	0	macroperforate	1	1	0	0	2.51	0.58
Globigerinoides_ruber_pink	1585	0	0	390	1.596	1.75	R	"Bornemann & Norris, 2007"	0	macroperforate	1	1	0	0	2.51	0.58
Globigerinoides_ruber_pink	1585	0	0	463	1.927	2.22	R	"Bornemann & Norris, 2007"	0	macroperforate	1	1	0	0	2.51	0.58
Globigerinoides_ruber_white	4577	0	0	175	0.62	0.17	R	"Friedrich et al., 2012"	0	macroperforate	1	1	0	0	2.51	0.58
Globigerinoides_ruber_white	4577	0	0	225	0.67	0.6	R	"Friedrich et al., 2012"	0	macroperforate	1	1	0	0	2.51	0.58
Globigerinoides_ruber_white	4577	0	0	282.5	0.5	0.85	R	"Friedrich et al., 2012"	0	macroperforate	1	1	0	0	2.51	0.58
Globigerinoides_ruber_white	3006	0	0	377.5	-2.32	1.86	R	"Birch et al., 2013"	0	macroperforate	1	1	0	2	2.51	0.58
Globigerinoides_ruber_white	3006	0	0	327.5	-1.7	1.37	R	"Birch et al., 2013"	0	macroperforate	1	1	0	2	2.51	0.58
Globigerinoides_ruber_white	3006	0	0	275	-1.9	1.22	R	"Birch et al., 2013"	0	macroperforate	1	1	0	2	2.51	0.58
Globigerinoides_ruber_white	3006	0	0	231	-2.33	0.8	R	"Birch et al., 2013"	0	macroperforate	1	1	0	2	2.51	0.58
Globigerinoides_ruber_white	3006	0	0	196	-1.88	-0.08	R	"Birch et al., 2013"	0	macroperforate	1	1	0	2	2.51	0.58
Globigerinoides_ruber_white	3006	0	0	165	-1.79	-0.03	R	"Birch et al., 2013"	0	macroperforate	1	1	0	2	2.51	0.58
Globigerinoides_ruber_white	3006	0	0	137.5	-1.72	-0.27	R	"Birch et al., 2013"	0	macroperforate	1	1	0	2	2.51	0.58
Globigerinoides_ruber_white	3006	0	0	115.5	-2.15	-0.68	R	"Birch et al., 2013"	0	macroperforate	1	1	0	2	2.51	0.58
Globigerinoides_ruber_white	2262	0	0	400	0.81	NA	R	"Niebler et al., 1999"	0	macroperforate	1	1	0	0	2.51	0.58
Globigerinoides_ruber_white	2262	0	0	162.5	0.45	NA	R	"Niebler et al., 1999"	0	macroperforate	1	1	0	0	2.51	0.58
Globigerinoides_ruber_white	2262	0	0	225	1.03	NA	R	"Niebler et al., 1999"	0	macroperforate	1	1	0	0	2.51	0.58
Globigerinoides_ruber_white	2262	0	0	282.5	0.71	NA	R	"Niebler et al., 1999"	0	macroperforate	1	1	0	0	2.51	0.58
Globigerinoides_ruber_white	2262	0	0	357.5	0.66	NA	R	"Niebler et al., 1999"	0	macroperforate	1	1	0	0	2.51	0.58
Globigerinoides_ruber_white	2578	0	0	162.5	0.74	NA	R	"Niebler et al., 1999"	0	macroperforate	1	1	0	0	2.51	0.58
Globigerinoides_ruber_white	2578	0	0	225	0.66	NA	R	"Niebler et al., 1999"	0	macroperforate	1	1	0	0	2.51	0.58
Globigerinoides_ruber_white	2578	0	0	282.5	0.97	NA	R	"Niebler et al., 1999"	0	macroperforate	1	1	0	0	2.51	0.58
Globigerinoides_ruber_white	3093	0	0	525	-1.688	1.23	R	"d18O from Ravelo & Fairbanks, 1992; d13C from Ravelo and Fairbanks, 1995"	0	macroperforate	1	1	0	0	2.51	0.58
Globigerinoides_ruber_white	3797	0	0	225	-1.344	NA	R	"d18O from Ravelo & Fairbanks, 1992; d13C from Ravelo and Fairbanks, 1995"	0	macroperforate	1	1	0	0	2.51	0.58
Globigerinoides_ruber_white	3797	0	0	375	-1.213	NA	R	"d18O from Ravelo & Fairbanks, 1992; d13C from Ravelo and Fairbanks, 1995"	0	macroperforate	1	1	0	0	2.51	0.58
Globigerinoides_ruber_white	3797	0	0	425	-1.462	NA	R	"d18O from Ravelo & Fairbanks, 1992; d13C from Ravelo and Fairbanks, 1995"	0	macroperforate	1	1	0	0	2.51	0.58
Globigerinoides_ruber_white	2685	0	0	225	-1.292	0.3	R	"d18O from Ravelo & Fairbanks, 1992; d13C from Ravelo and Fairbanks, 1995"	0	macroperforate	1	1	0	0	2.51	0.58
Globigerinoides_ruber_white	2685	0	0	275	-1.396	1.04	R	"d18O from Ravelo & Fairbanks, 1992; d13C from Ravelo and Fairbanks, 1995"	0	macroperforate	1	1	0	0	2.51	0.58
Globigerinoides_ruber_white	2685	0	0	325	-1.368	1.15	R	"d18O from Ravelo & Fairbanks, 1992; d13C from Ravelo and Fairbanks, 1995"	0	macroperforate	1	1	0	0	2.51	0.58
Globigerinoides_ruber_white	2685	0	0	375	-1.498	1.36	R	"d18O from Ravelo & Fairbanks, 1992; d13C from Ravelo and Fairbanks, 1995"	0	macroperforate	1	1	0	0	2.51	0.58
Globigerinoides_ruber_white	2685	0	0	425	-1.642	1.77	R	"d18O from Ravelo & Fairbanks, 1992; d13C from Ravelo and Fairbanks, 1995"	0	macroperforate	1	1	0	0	2.51	0.58
Globigerinoides_ruber_white	3093	0	0	325	-1.296	0.7	R	"d18O from Ravelo & Fairbanks, 1992; d13C from Ravelo and Fairbanks, 1995"	0	macroperforate	1	1	0	0	2.51	0.58
Globigerinoides_ruber_white	3093	0	0	375	-1.313	0.94	R	"d18O from Ravelo & Fairbanks, 1992; d13C from Ravelo and Fairbanks, 1995"	0	macroperforate	1	1	0	0	2.51	0.58
Globigerinoides_ruber_white	3093	0	0	425	-1.559	1.09	R	"d18O from Ravelo & Fairbanks, 1992; d13C from Ravelo and Fairbanks, 1995"	0	macroperforate	1	1	0	0	2.51	0.58
Globigerinoides_ruber_white	3093	0	0	475	-1.561	1.25	R	"d18O from Ravelo & Fairbanks, 1992; d13C from Ravelo and Fairbanks, 1995"	0	macroperforate	1	1	0	0	2.51	0.58
Globigerinoides_ruber_white	3200	0	0	387.5	-1.28	1.34	R	"Elderfield et al., 2002"	0	macroperforate	1	1	0	0	2.51	0.58
Globigerinoides_ruber_white	3200	0	0	231	-1.16	0.74	R	"Elderfield et al., 2002"	0	macroperforate	1	1	0	0	2.51	0.58
Globigerinoides_ruber_white	3200	0	0	275	-1.03	0.97	R	"Elderfield et al., 2002"	0	macroperforate	1	1	0	0	2.51	0.58
Globigerinoides_ruber_white	3200	0	0	325	1.11	3.54	R	"Elderfield et al., 2002"	0	macroperforate	1	1	0	0	2.51	0.58
Globigerinoides_ruber_white	3200	0	0	462.5	-1.35	1.46	R	"Elderfield et al., 2002"	0	macroperforate	1	1	0	0	2.51	0.58
Globoturborotalita_rubescens	3006	0	0	165	-1.53	-0.62	R	"Birch et al., 2013"	0	macroperforate	0	1	0	2	2.51	0.58
Globoturborotalita_rubescens	3006	0	0	137.5	-1.68	-0.88	R	"Birch et al., 2013"	0	macroperforate	0	1	0	2	2.51	0.58
Globoturborotalita_rubescens	3006	0	0	115.5	-2.1	-0.86	R	"Birch et al., 2013"	0	macroperforate	0	1	0	2	2.51	0.58
Globoturborotalita_rubescens	3006	0	0	93	-1.59	-1.89	R	"Birch et al., 2013"	0	macroperforate	0	1	0	2	2.51	0.58
Globigerinoides_sacculifer	3436	0	0	108	-2.07	-0.5	R	"Bornemann & Norris, 2007"	0	macroperforate	1	1	0	0	2.51	0.58
Globigerinoides_sacculifer	3436	0	0	138	-2.215	-0.02	R	"Bornemann & Norris, 2007"	0	macroperforate	1	1	0	0	2.51	0.58
Globigerinoides_sacculifer	3436	0	0	196	-1.802	0.98	R	"Bornemann & Norris, 2007"	0	macroperforate	1	1	0	0	2.51	0.58
Globigerinoides_sacculifer	3436	0	0	231	-1.923	1.44	R	"Bornemann & Norris, 2007"	0	macroperforate	1	1	0	0	2.51	0.58
Globigerinoides_sacculifer	3436	0	0	275	-1.844	1.6	R	"Bornemann & Norris, 2007"	0	macroperforate	1	1	0	0	2.51	0.58
Globigerinoides_sacculifer	3436	0	0	328	-1.53	1.93	R	"Bornemann & Norris, 2007"	0	macroperforate	1	1	0	0	2.51	0.58
Globigerinoides_sacculifer	3436	0	0	390	-1.125	2.16	R	"Bornemann & Norris, 2007"	0	macroperforate	1	1	0	0	2.51	0.58
Globigerinoides_sacculifer	3436	0	0	463	-1.478	2.39	R	"Bornemann & Norris, 2007"	0	macroperforate	1	1	0	0	2.51	0.58
Globigerinoides_sacculifer	3436	0	0	550	-1.576	2.68	R	"Bornemann & Norris, 2007"	0	macroperforate	1	1	0	0	2.51	0.58
Globigerinoides_sacculifer	3436	0	0	650	-1.562	2.88	R	"Bornemann & Norris, 2007"	0	macroperforate	1	1	0	0	2.51	0.58
Globigerinoides_sacculifer	1585	0	0	275	-1.529	0.93	R	"Bornemann & Norris, 2007"	0	macroperforate	1	1	0	0	2.51	0.58
Globigerinoides_sacculifer	1585	0	0	328	-1.61	0.86	R	"Bornemann & Norris, 2007"	0	macroperforate	1	1	0	0	2.51	0.58
Globigerinoides_sacculifer	1585	0	0	390	-1.447	1.83	R	"Bornemann & Norris, 2007"	0	macroperforate	1	1	0	0	2.51	0.58
Globigerinoides_sacculifer	1585	0	0	463	-1.56	2.32	R	"Bornemann & Norris, 2007"	0	macroperforate	1	1	0	0	2.51	0.58
Globigerinoides_sacculifer	1585	0	0	550	-1.336	2.45	R	"Bornemann & Norris, 2007"	0	macroperforate	1	1	0	0	2.51	0.58
Globigerinoides_sacculifer	1585	0	0	650	-1.58	2.46	R	"Bornemann & Norris, 2007"	0	macroperforate	1	1	0	0	2.51	0.58
Globigerinoides_sacculifer	3200	0	0	231	-0.83	0.65	R	"Elderfield et al., 2002"	0	macroperforate	1	1	0	0	2.51	0.58
Globigerinoides_sacculifer	3200	0	0	275	-0.81	1.41	R	"Elderfield et al., 2002"	0	macroperforate	1	1	0	0	2.51	0.58
Globigerinoides_sacculifer	3200	0	0	325	-0.69	1.75	R	"Elderfield et al., 2002"	0	macroperforate	1	1	0	0	2.51	0.58
Globigerinoides_sacculifer	3200	0	0	387.5	-0.77	2.05	R	"Elderfield et al., 2002"	0	macroperforate	1	1	0	0	2.51	0.58
Globigerinoides_sacculifer	3200	0	0	462.5	-0.64	2.19	R	"Elderfield et al., 2002"	0	macroperforate	1	1	0	0	2.51	0.58
Globigerinoides_sacculifer	3200	0	0	500	-0.79	2.55	R	"Elderfield et al., 2002"	0	macroperforate	1	1	0	0	2.51	0.58
Globigerinoides_sacculifer	2262	0	0	400	0.43	NA	R	"Niebler et al., 1999"	0	macroperforate	1	1	0	0	2.51	0.58
Globigerinoides_sacculifer	2262	0	0	225	0.49	NA	R	"Niebler et al., 1999"	0	macroperforate	1	1	0	0	2.51	0.58
Globigerinoides_sacculifer	2262	0	0	282.5	0.49	NA	R	"Niebler et al., 1999"	0	macroperforate	1	1	0	0	2.51	0.58
Globigerinoides_sacculifer	2262	0	0	357.5	0.4	NA	R	"Niebler et al., 1999"	0	macroperforate	1	1	0	0	2.51	0.58
Globigerinoides_sacculifer	2578	0	0	400	0.83	NA	R	"Niebler et al., 1999"	0	macroperforate	1	1	0	0	2.51	0.58
Globigerinoides_sacculifer	2578	0	0	162.5	0.62	NA	R	"Niebler et al., 1999"	0	macroperforate	1	1	0	0	2.51	0.58
Globigerinoides_sacculifer	2578	0	0	225	0.76	NA	R	"Niebler et al., 1999"	0	macroperforate	1	1	0	0	2.51	0.58
Globigerinoides_sacculifer	2578	0	0	282.5	0.05	NA	R	"Niebler et al., 1999"	0	macroperforate	1	1	0	0	2.51	0.58
Globigerinoides_sacculifer	3006	0	0	655	-1.84	1.69	R	"Birch et al., 2013"	0	macroperforate	1	1	0	2	2.51	0.58
Globigerinoides_sacculifer	3006	0	0	550	-1.78	2.33	R	"Birch et al., 2013"	0	macroperforate	1	1	0	2	2.51	0.58
Globigerinoides_sacculifer	3006	0	0	462.5	-1.52	2.24	R	"Birch et al., 2013"	0	macroperforate	1	1	0	2	2.51	0.58
Globigerinoides_sacculifer	3006	0	0	412.5	-1.26	2.09	R	"Birch et al., 2013"	0	macroperforate	1	1	0	2	2.51	0.58
Globigerinoides_sacculifer	3006	0	0	377.5	-1.4	2	R	"Birch et al., 2013"	0	macroperforate	1	1	0	2	2.51	0.58
Globigerinoides_sacculifer	3006	0	0	327.5	-1.55	1.47	R	"Birch et al., 2013"	0	macroperforate	1	1	0	2	2.51	0.58
Globigerinoides_sacculifer	3006	0	0	275	-1.6	1.3	R	"Birch et al., 2013"	0	macroperforate	1	1	0	2	2.51	0.58
Globigerinoides_sacculifer	3006	0	0	231	-1.53	1	R	"Birch et al., 2013"	0	macroperforate	1	1	0	2	2.51	0.58
Globigerinoides_sacculifer	3797	0	0	625	-1.297	1.87	R	"d18O from Ravelo & Fairbanks, 1992; d13C from Ravelo and Fairbanks, 1995"	0	macroperforate	1	1	0	0	2.51	0.58
Globigerinoides_sacculifer	3797	0	0	675	-1.041	2.23	R	"d18O from Ravelo & Fairbanks, 1992; d13C from Ravelo and Fairbanks, 1995"	0	macroperforate	1	1	0	0	2.51	0.58
Globigerinoides_sacculifer	3797	0	0	775	-1.041	2.52	R	"d18O from Ravelo & Fairbanks, 1992; d13C from Ravelo and Fairbanks, 1995"	0	macroperforate	1	1	0	0	2.51	0.58
Globigerinoides_sacculifer	3797	0	0	825	-1.659	2.32	R	"d18O from Ravelo & Fairbanks, 1992; d13C from Ravelo and Fairbanks, 1995"	0	macroperforate	1	1	0	0	2.51	0.58
Globigerinoides_sacculifer	3797	0	0	875	-1.52	2.52	R	"d18O from Ravelo & Fairbanks, 1992; d13C from Ravelo and Fairbanks, 1995"	0	macroperforate	1	1	0	0	2.51	0.58
Globigerinoides_sacculifer	3797	0	0	975	-1.329	2.69	R	"d18O from Ravelo & Fairbanks, 1992; d13C from Ravelo and Fairbanks, 1995"	0	macroperforate	1	1	0	0	2.51	0.58
Globigerinoides_sacculifer	2685	0	0	375	-1.037	1.46	R	"d18O from Ravelo & Fairbanks, 1992; d13C from Ravelo and Fairbanks, 1995"	0	macroperforate	1	1	0	0	2.51	0.58
Globigerinoides_sacculifer	2685	0	0	425	-1.087	1.64	R	"d18O from Ravelo & Fairbanks, 1992; d13C from Ravelo and Fairbanks, 1995"	0	macroperforate	1	1	0	0	2.51	0.58
Globigerinoides_sacculifer	2685	0	0	475	-1.225	1.77	R	"d18O from Ravelo & Fairbanks, 1992; d13C from Ravelo and Fairbanks, 1995"	0	macroperforate	1	1	0	0	2.51	0.58
Globigerinoides_sacculifer	2685	0	0	575	-1.298	2.26	R	"d18O from Ravelo & Fairbanks, 1992; d13C from Ravelo and Fairbanks, 1995"	0	macroperforate	1	1	0	0	2.51	0.58
Globigerinoides_sacculifer	2685	0	0	625	-1.473	1.95	R	"d18O from Ravelo & Fairbanks, 1992; d13C from Ravelo and Fairbanks, 1995"	0	macroperforate	1	1	0	0	2.51	0.58
Globigerinoides_sacculifer	2685	0	0	675	-1.754	2.06	R	"d18O from Ravelo & Fairbanks, 1992; d13C from Ravelo and Fairbanks, 1995"	0	macroperforate	1	1	0	0	2.51	0.58
Globigerinoides_sacculifer	2685	0	0	725	-1.652	2.22	R	"d18O from Ravelo & Fairbanks, 1992; d13C from Ravelo and Fairbanks, 1995"	0	macroperforate	1	1	0	0	2.51	0.58
Globigerinoides_sacculifer	2685	0	0	775	-1.788	2.25	R	"d18O from Ravelo & Fairbanks, 1992; d13C from Ravelo and Fairbanks, 1995"	0	macroperforate	1	1	0	0	2.51	0.58
Globigerinoides_sacculifer	2262	0	0	400	0.64	NA	R	"Niebler et al., 1999"	0	macroperforate	1	1	0	0	2.51	0.58
Globigerinoides_sacculifer	2262	0	0	282.5	0.41	NA	R	"Niebler et al., 1999"	0	macroperforate	1	1	0	0	2.51	0.58
Globigerinoides_sacculifer	2262	0	0	357.5	0.76	NA	R	"Niebler et al., 1999"	0	macroperforate	1	1	0	0	2.51	0.58
Globigerinoides_sacculifer	2578	0	0	400	0.62	NA	R	"Niebler et al., 1999"	0	macroperforate	1	1	0	0	2.51	0.58
Globigerinoides_sacculifer	2578	0	0	282.5	0.75	NA	R	"Niebler et al., 1999"	0	macroperforate	1	1	0	0	2.51	0.58
Globigerinoides_sacculifer	2578	0	0	357.5	0.79	NA	R	"Niebler et al., 1999"	0	macroperforate	1	1	0	0	2.51	0.58
Globigerinoides_sacculifer	3797	0	0	275	-1.19	0.44	R	"d18O from Ravelo & Fairbanks, 1992; d13C from Ravelo and Fairbanks, 1995"	0	macroperforate	1	1	0	0	2.51	0.58
Globigerinoides_sacculifer	3797	0	0	325	-1.646	0.83	R	"d18O from Ravelo & Fairbanks, 1992; d13C from Ravelo and Fairbanks, 1995"	0	macroperforate	1	1	0	0	2.51	0.58
Globigerinoides_sacculifer	3797	0	0	375	-1.674	1.06	R	"d18O from Ravelo & Fairbanks, 1992; d13C from Ravelo and Fairbanks, 1995"	0	macroperforate	1	1	0	0	2.51	0.58
Globigerinoides_sacculifer	3797	0	0	425	-1.202	1.57	R	"d18O from Ravelo & Fairbanks, 1992; d13C from Ravelo and Fairbanks, 1995"	0	macroperforate	1	1	0	0	2.51	0.58
Globigerinoides_sacculifer	3797	0	0	475	-1.267	1.72	R	"d18O from Ravelo & Fairbanks, 1992; d13C from Ravelo and Fairbanks, 1995"	0	macroperforate	1	1	0	0	2.51	0.58
Globigerinoides_sacculifer	3797	0	0	525	-1.241	1.69	R	"d18O from Ravelo & Fairbanks, 1992; d13C from Ravelo and Fairbanks, 1995"	0	macroperforate	1	1	0	0	2.51	0.58
Globigerinoides_sacculifer	3797	0	0	575	-1.002	1.86	R	"d18O from Ravelo & Fairbanks, 1992; d13C from Ravelo and Fairbanks, 1995"	0	macroperforate	1	1	0	0	2.51	0.58
Globigerinoides_sacculifer	3797	0	0	625	-1.188	2.26	R	"d18O from Ravelo & Fairbanks, 1992; d13C from Ravelo and Fairbanks, 1995"	0	macroperforate	1	1	0	0	2.51	0.58
Globigerinoides_sacculifer	3797	0	0	675	-1.393	2.36	R	"d18O from Ravelo & Fairbanks, 1992; d13C from Ravelo and Fairbanks, 1995"	0	macroperforate	1	1	0	0	2.51	0.58
Globigerinoides_sacculifer	3797	0	0	775	-1.354	2.62	R	"d18O from Ravelo & Fairbanks, 1992; d13C from Ravelo and Fairbanks, 1995"	0	macroperforate	1	1	0	0	2.51	0.58
Globigerinoides_sacculifer	3797	0	0	825	-1.297	2.78	R	"d18O from Ravelo & Fairbanks, 1992; d13C from Ravelo and Fairbanks, 1995"	0	macroperforate	1	1	0	0	2.51	0.58
Globigerinoides_sacculifer	3797	0	0	875	-1.079	2.51	R	"d18O from Ravelo & Fairbanks, 1992; d13C from Ravelo and Fairbanks, 1995"	0	macroperforate	1	1	0	0	2.51	0.58
Globigerinoides_sacculifer	2685	0	0	325	-1.508	1.13	R	"d18O from Ravelo & Fairbanks, 1992; d13C from Ravelo and Fairbanks, 1995"	0	macroperforate	1	1	0	0	2.51	0.58
Globigerinoides_sacculifer	2685	0	0	375	-1.372	1.27	R	"d18O from Ravelo & Fairbanks, 1992; d13C from Ravelo and Fairbanks, 1995"	0	macroperforate	1	1	0	0	2.51	0.58
Globigerinoides_sacculifer	2685	0	0	425	-1.471	1.55	R	"d18O from Ravelo & Fairbanks, 1992; d13C from Ravelo and Fairbanks, 1995"	0	macroperforate	1	1	0	0	2.51	0.58
Globigerinoides_sacculifer	2685	0	0	475	-1.137	1.89	R	"d18O from Ravelo & Fairbanks, 1992; d13C from Ravelo and Fairbanks, 1995"	0	macroperforate	1	1	0	0	2.51	0.58
Globigerinoides_sacculifer	2685	0	0	525	-1.297	1.95	R	"d18O from Ravelo & Fairbanks, 1992; d13C from Ravelo and Fairbanks, 1995"	0	macroperforate	1	1	0	0	2.51	0.58
Globigerinoides_sacculifer	2685	0	0	575	-1.326	2.12	R	"d18O from Ravelo & Fairbanks, 1992; d13C from Ravelo and Fairbanks, 1995"	0	macroperforate	1	1	0	0	2.51	0.58
Globigerinoides_sacculifer	2685	0	0	625	-1.345	2.21	R	"d18O from Ravelo & Fairbanks, 1992; d13C from Ravelo and Fairbanks, 1995"	0	macroperforate	1	1	0	0	2.51	0.58
Globigerinoides_sacculifer	2685	0	0	675	-1.247	2.44	R	"d18O from Ravelo & Fairbanks, 1992; d13C from Ravelo and Fairbanks, 1995"	0	macroperforate	1	1	0	0	2.51	0.58
Globigerinoides_sacculifer	2685	0	0	725	-1.379	2.28	R	"d18O from Ravelo & Fairbanks, 1992; d13C from Ravelo and Fairbanks, 1995"	0	macroperforate	1	1	0	0	2.51	0.58
Globigerinoides_sacculifer	3093	0	0	425	-0.986	1.23	R	"d18O from Ravelo & Fairbanks, 1992; d13C from Ravelo and Fairbanks, 1995"	0	macroperforate	1	1	0	0	2.51	0.58
Globigerinoides_sacculifer	3093	0	0	475	-0.954	1.48	R	"d18O from Ravelo & Fairbanks, 1992; d13C from Ravelo and Fairbanks, 1995"	0	macroperforate	1	1	0	0	2.51	0.58
Globigerinoides_sacculifer	3093	0	0	525	-1.022	1.49	R	"d18O from Ravelo & Fairbanks, 1992; d13C from Ravelo and Fairbanks, 1995"	0	macroperforate	1	1	0	0	2.51	0.58
Globigerinoides_sacculifer	3093	0	0	575	-1.068	1.76	R	"d18O from Ravelo & Fairbanks, 1992; d13C from Ravelo and Fairbanks, 1995"	0	macroperforate	1	1	0	0	2.51	0.58
Globigerinoides_sacculifer	3093	0	0	625	-0.927	1.79	R	"d18O from Ravelo & Fairbanks, 1992; d13C from Ravelo and Fairbanks, 1995"	0	macroperforate	1	1	0	0	2.51	0.58
Globigerinoides_sacculifer	3093	0	0	675	-1.161	2.02	R	"d18O from Ravelo & Fairbanks, 1992; d13C from Ravelo and Fairbanks, 1995"	0	macroperforate	1	1	0	0	2.51	0.58
Globigerinoides_sacculifer	3093	0	0	725	-1.225	2.11	R	"d18O from Ravelo & Fairbanks, 1992; d13C from Ravelo and Fairbanks, 1995"	0	macroperforate	1	1	0	0	2.51	0.58
Globigerinoides_sacculifer	3093	0	0	775	-1.231	2.3	R	"d18O from Ravelo & Fairbanks, 1992; d13C from Ravelo and Fairbanks, 1995"	0	macroperforate	1	1	0	0	2.51	0.58
Globigerinoides_sacculifer	3093	0	0	825	-0.976	2.11	R	"d18O from Ravelo & Fairbanks, 1992; d13C from Ravelo and Fairbanks, 1995"	0	macroperforate	1	1	0	0	2.51	0.58
Globigerinoides_sacculifer	3093	0	0	875	-1.131	2.24	R	"d18O from Ravelo & Fairbanks, 1992; d13C from Ravelo and Fairbanks, 1995"	0	macroperforate	1	1	0	0	2.51	0.58
Globigerinoides_sacculifer	3623	0	0	375	-1.525	1.01	R	"Oppo & Fairbanks, 1989"	0	macroperforate	1	1	0	0	2.51	0.58
Globigerinoides_sacculifer	3623	0	0	425	-1.588	1.25	R	"Oppo & Fairbanks, 1989"	0	macroperforate	1	1	0	0	2.51	0.58
Globigerinoides_sacculifer	3623	0	0	475	-1.497	1.65	R	"Oppo & Fairbanks, 1989"	0	macroperforate	1	1	0	0	2.51	0.58
Globigerinoides_sacculifer	3623	0	0	525	-1.483	1.79	R	"Oppo & Fairbanks, 1989"	0	macroperforate	1	1	0	0	2.51	0.58
Globigerinoides_sacculifer	3623	0	0	575	-1.298	1.95	R	"Oppo & Fairbanks, 1989"	0	macroperforate	1	1	0	0	2.51	0.58
Globigerinoides_sacculifer	3623	0	0	625	-1.399	2.16	R	"Oppo & Fairbanks, 1989"	0	macroperforate	1	1	0	0	2.51	0.58
Globigerinoides_sacculifer	3623	0	0	675	-1.387	2.12	R	"Oppo & Fairbanks, 1989"	0	macroperforate	1	1	0	0	2.51	0.58
Globigerinoides_sacculifer	3623	0	0	725	-1.625	2.24	R	"Oppo & Fairbanks, 1989"	0	macroperforate	1	1	0	0	2.51	0.58
Globigerinoides_sacculifer	3623	0	0	775	-1.584	2.19	R	"Oppo & Fairbanks, 1989"	0	macroperforate	1	1	0	0	2.51	0.58
Globigerinoides_sacculifer	3623	0	0	825	-1.424	2.51	R	"Oppo & Fairbanks, 1989"	0	macroperforate	1	1	0	0	2.51	0.58
Globigerinoides_sacculifer	3623	0	0	875	-1.413	2.3	R	"Oppo & Fairbanks, 1989"	0	macroperforate	1	1	0	0	2.51	0.58
Globigerinoides_sacculifer	3623	0	0	925	-1.458	2.43	R	"Oppo & Fairbanks, 1989"	0	macroperforate	1	1	0	0	2.51	0.58
Globigerinoides_sacculifer	3623	0	0	975	-1.418	2.41	R	"Oppo & Fairbanks, 1989"	0	macroperforate	1	1	0	0	2.51	0.58
Globigerinoides_sacculifer	3760	0	0	375	-1.769	0.95	R	"Oppo & Fairbanks, 1989"	0	macroperforate	1	1	0	0	2.51	0.58
Globigerinoides_sacculifer	3760	0	0	425	-1.616	1.27	R	"Oppo & Fairbanks, 1989"	0	macroperforate	1	1	0	0	2.51	0.58
Globigerinoides_sacculifer	3760	0	0	475	-1.57	1.32	R	"Oppo & Fairbanks, 1989"	0	macroperforate	1	1	0	0	2.51	0.58
Globigerinoides_sacculifer	3760	0	0	525	-1.365	1.75	R	"Oppo & Fairbanks, 1989"	0	macroperforate	1	1	0	0	2.51	0.58
Globigerinoides_sacculifer	3760	0	0	575	-1.483	1.78	R	"Oppo & Fairbanks, 1989"	0	macroperforate	1	1	0	0	2.51	0.58
Globigerinoides_sacculifer	3760	0	0	625	-1.584	1.83	R	"Oppo & Fairbanks, 1989"	0	macroperforate	1	1	0	0	2.51	0.58
Globigerinoides_sacculifer	3760	0	0	675	-1.712	1.99	R	"Oppo & Fairbanks, 1989"	0	macroperforate	1	1	0	0	2.51	0.58
Globigerinoides_sacculifer	3760	0	0	725	-1.6	1.92	R	"Oppo & Fairbanks, 1989"	0	macroperforate	1	1	0	0	2.51	0.58
Globigerinoides_sacculifer	3760	0	0	775	-1.623	2.23	R	"Oppo & Fairbanks, 1989"	0	macroperforate	1	1	0	0	2.51	0.58
Globigerinoides_sacculifer	3760	0	0	825	-1.485	2.5	R	"Oppo & Fairbanks, 1989"	0	macroperforate	1	1	0	0	2.51	0.58
Globigerinoides_sacculifer	3760	0	0	875	-1.472	2.35	R	"Oppo & Fairbanks, 1989"	0	macroperforate	1	1	0	0	2.51	0.58
Globigerinoides_sacculifer	3760	0	0	925	-1.171	2.34	R	"Oppo & Fairbanks, 1989"	0	macroperforate	1	1	0	0	2.51	0.58
Globigerinoides_sacculifer	3200	0	0	275	-0.79	1.35	R	"Elderfield et al., 2002"	0	macroperforate	1	1	0	0	2.51	0.58
Globigerinoides_sacculifer	3200	0	0	325	-0.92	1.72	R	"Elderfield et al., 2002"	0	macroperforate	1	1	0	0	2.51	0.58
Globigerinoides_sacculifer	3200	0	0	387.5	-0.79	2.01	R	"Elderfield et al., 2002"	0	macroperforate	1	1	0	0	2.51	0.58
Globigerinoides_sacculifer	3200	0	0	231	-0.79	0.84	R	"Elderfield et al., 2002"	0	macroperforate	1	1	0	0	2.51	0.58
Globigerinoides_sacculifer	3200	0	0	500	-0.85	2.37	R	"Elderfield et al., 2002"	0	macroperforate	1	1	0	0	2.51	0.58
Globigerinoides_sacculifer	3200	0	0	462.5	-0.8	2.28	R	"Elderfield et al., 2002"	0	macroperforate	1	1	0	0	2.51	0.58
Globigerinella_siphonifera	3006	0	0	655	-0.75	1.99	R	"Birch et al., 2013"	0	macroperforate	2	1	0	2	2.51	0.58
Globigerinella_siphonifera	3006	0	0	412.5	-0.62	1.31	R	"Birch et al., 2013"	0	macroperforate	2	1	0	2	2.51	0.58
Globigerinella_siphonifera	3006	0	0	377.5	-1.68	2.43	R	"Birch et al., 2013"	0	macroperforate	2	1	0	2	2.51	0.58
Globigerinella_siphonifera	3006	0	0	550	-1.13	1.53	R	"Birch et al., 2013"	0	macroperforate	2	1	0	2	2.51	0.58
Globigerinella_siphonifera	3006	0	0	462.5	-0.5	0.68	R	"Birch et al., 2013"	0	macroperforate	2	1	0	2	2.51	0.58
Globigerinella_siphonifera	3006	0	0	327.5	-1.29	1.39	R	"Birch et al., 2013"	0	macroperforate	2	1	0	2	2.51	0.58
Globigerinella_siphonifera	3006	0	0	275	-1.05	1.03	R	"Birch et al., 2013"	0	macroperforate	2	1	0	2	2.51	0.58
Globigerinella_siphonifera	3006	0	0	231	-0.81	0.47	R	"Birch et al., 2013"	0	macroperforate	2	1	0	2	2.51	0.58
Globigerinella_siphonifera	3006	0	0	196	-0.94	0.08	R	"Birch et al., 2013"	0	macroperforate	2	1	0	2	2.51	0.58
Globigerinella_siphonifera	3006	0	0	165	-0.32	-0.3	R	"Birch et al., 2013"	0	macroperforate	2	1	0	2	2.51	0.58
Globigerinella_siphonifera	2685	0	0	525	-0.663	1.06	R	"d18O from Ravelo & Fairbanks, 1992; d13C from Ravelo and Fairbanks, 1995"	0	macroperforate	2	1	0	0	2.51	0.58
Globigerinella_siphonifera	2685	0	0	575	-0.752	1.08	R	"d18O from Ravelo & Fairbanks, 1992; d13C from Ravelo and Fairbanks, 1995"	0	macroperforate	2	1	0	0	2.51	0.58
Globigerinella_siphonifera	3200	0	0	231	-0.1	0.69	R	"Elderfield et al., 2002"	0	macroperforate	2	1	0	0	2.51	0.58
Globigerinella_siphonifera	3200	0	0	275	-0.28	0.95	R	"Elderfield et al., 2002"	0	macroperforate	2	1	0	0	2.51	0.58
Globigerinella_siphonifera	3200	0	0	325	0	0.84	R	"Elderfield et al., 2002"	0	macroperforate	2	1	0	0	2.51	0.58
Globigerinella_siphonifera	3200	0	0	387.5	0	1.07	R	"Elderfield et al., 2002"	0	macroperforate	2	1	0	0	2.51	0.58
Globigerinella_siphonifera	1650	0	0	535	0.06	0.88	R	"Williams et al., 1981"	0	macroperforate	2	1	0	0	2.51	0.58
Globigerinella_siphonifera	1650	0	0	455	-0.27	1.03	R	"Williams et al., 1981"	0	macroperforate	2	1	0	0	2.51	0.58
Globigerinella_siphonifera	1650	0	0	735	-0.19	1.13	R	"Williams et al., 1981"	0	macroperforate	2	1	0	0	2.51	0.58
Globigerinella_siphonifera	2685	0	0	375	-0.752	0.24	R	"d18O from Ravelo & Fairbanks, 1992; d13C from Ravelo and Fairbanks, 1995"	0	macroperforate	2	1	0	0	2.51	0.58
Globigerinella_siphonifera	2685	0	0	475	-1.134	1.15	R	"d18O from Ravelo & Fairbanks, 1992; d13C from Ravelo and Fairbanks, 1995"	0	macroperforate	2	1	0	0	2.51	0.58
Globorotalia_tumida	3436	0	0	194.5	-1.82	1.74	R	"Schweitzer & Lohmann, 1991"	2	macroperforate	0	0	0	0	2.51	0.58
Globorotalia_tumida	3436	0	0	231	-1.27	1.72	R	"Schweitzer & Lohmann, 1991"	2	macroperforate	0	0	0	0	2.51	0.58
Globorotalia_tumida	3436	0	0	655	1.26	1.74	R	"Schweitzer & Lohmann, 1991"	2	macroperforate	0	0	0	0	2.51	0.58
Globorotalia_tumida	3436	0	0	194.5	-1.71	1.87	R	"Schweitzer & Lohmann, 1991"	2	macroperforate	0	0	0	0	2.51	0.58
Globorotalia_tumida	3436	0	0	550	-0.09	2.22	R	"Schweitzer & Lohmann, 1991"	2	macroperforate	0	0	0	0	2.51	0.58
Globorotalia_tumida	3436	0	0	655	-0.88	1.47	R	"Schweitzer & Lohmann, 1991"	2	macroperforate	0	0	0	0	2.51	0.58
Globorotalia_tumida	3436	0	0	655	-0.15	2.08	R	"Schweitzer & Lohmann, 1991"	2	macroperforate	0	0	0	0	2.51	0.58
Globorotalia_tumida	3436	0	0	462.5	-1.44	1.57	R	"Schweitzer & Lohmann, 1991"	2	macroperforate	0	0	0	0	2.51	0.58
Globorotalia_tumida	3436	0	0	550	-1.08	1.44	R	"Schweitzer & Lohmann, 1991"	2	macroperforate	0	0	0	0	2.51	0.58
Globorotalia_tumida	3006	0	0	377.5	0.42	1.55	R	"Birch et al., 2013"	2	macroperforate	0	0	0	2	2.51	0.58
Globorotalia_tumida	3006	0	0	327.5	0.59	1.79	R	"Birch et al., 2013"	2	macroperforate	0	0	0	2	2.51	0.58
Globorotalia_tumida	3436	0	0	231	-1.54	1.76	R	"Schweitzer & Lohmann, 1991"	2	macroperforate	0	0	0	0	2.51	0.58
Globorotalia_tumida	3436	0	0	275	-1.24	2.33	R	"Schweitzer & Lohmann, 1991"	2	macroperforate	0	0	0	0	2.51	0.58
Globorotalia_tumida	3436	0	0	275	-1.61	2.07	R	"Schweitzer & Lohmann, 1991"	2	macroperforate	0	0	0	0	2.51	0.58
Globorotalia_tumida	3436	0	0	275	-1.88	1.93	R	"Schweitzer & Lohmann, 1991"	2	macroperforate	0	0	0	0	2.51	0.58
Globorotalia_tumida	3436	0	0	275	-1.42	2.23	R	"Schweitzer & Lohmann, 1991"	2	macroperforate	0	0	0	0	2.51	0.58
Globorotalia_tumida	3436	0	0	327.5	-1.35	2.44	R	"Schweitzer & Lohmann, 1991"	2	macroperforate	0	0	0	0	2.51	0.58
Globorotalia_tumida	3436	0	0	390	-1.61	1.52	R	"Schweitzer & Lohmann, 1991"	2	macroperforate	0	0	0	0	2.51	0.58
Globorotalia_tumida	3436	0	0	390	-1	1.88	R	"Schweitzer & Lohmann, 1991"	2	macroperforate	0	0	0	0	2.51	0.58
Globorotalia_tumida	3436	0	0	462.5	-1.39	2.13	R	"Schweitzer & Lohmann, 1991"	2	macroperforate	0	0	0	0	2.51	0.58
Globorotalia_tumida	3797	0	0	525	-0.332	2	R	"d18O from Ravelo & Fairbanks, 1992; d13C from Ravelo and Fairbanks, 1995"	2	macroperforate	0	0	0	0	2.51	0.58
Globorotalia_tumida	3797	0	0	575	-0.548	2.16	R	"d18O from Ravelo & Fairbanks, 1992; d13C from Ravelo and Fairbanks, 1995"	2	macroperforate	0	0	0	0	2.51	0.58
Globorotalia_tumida	3797	0	0	625	-0.538	2.23	R	"d18O from Ravelo & Fairbanks, 1992; d13C from Ravelo and Fairbanks, 1995"	2	macroperforate	0	0	0	0	2.51	0.58
Globorotalia_tumida	3797	0	0	675	-0.39	2.21	R	"d18O from Ravelo & Fairbanks, 1992; d13C from Ravelo and Fairbanks, 1995"	2	macroperforate	0	0	0	0	2.51	0.58
Globorotalia_tumida	3797	0	0	725	-0.502	2.16	R	"d18O from Ravelo & Fairbanks, 1992; d13C from Ravelo and Fairbanks, 1995"	2	macroperforate	0	0	0	0	2.51	0.58
Globorotalia_tumida	3797	0	0	775	-0.357	2.13	R	"d18O from Ravelo & Fairbanks, 1992; d13C from Ravelo and Fairbanks, 1995"	2	macroperforate	0	0	0	0	2.51	0.58
Globorotalia_tumida	3797	0	0	825	-0.552	2.26	R	"d18O from Ravelo & Fairbanks, 1992; d13C from Ravelo and Fairbanks, 1995"	2	macroperforate	0	0	0	0	2.51	0.58
Globorotalia_tumida	3797	0	0	875	-0.119	2.01	R	"d18O from Ravelo & Fairbanks, 1992; d13C from Ravelo and Fairbanks, 1995"	2	macroperforate	0	0	0	0	2.51	0.58
Globorotalia_tumida	3797	0	0	925	-0.426	2.1	R	"d18O from Ravelo & Fairbanks, 1992; d13C from Ravelo and Fairbanks, 1995"	2	macroperforate	0	0	0	0	2.51	0.58
Globorotalia_tumida	3797	0	0	975	-0.671	2.21	R	"d18O from Ravelo & Fairbanks, 1992; d13C from Ravelo and Fairbanks, 1995"	2	macroperforate	0	0	0	0	2.51	0.58
Globorotalia_tumida	2685	0	0	725	0.984	1.75	R	"d18O from Ravelo & Fairbanks, 1992; d13C from Ravelo and Fairbanks, 1995"	2	macroperforate	0	0	0	0	2.51	0.58
Globorotalia_tumida	2685	0	0	775	0.774	1.75	R	"d18O from Ravelo & Fairbanks, 1992; d13C from Ravelo and Fairbanks, 1995"	2	macroperforate	0	0	0	0	2.51	0.58
Globorotalia_tumida	2685	0	0	825	0.912	1.66	R	"d18O from Ravelo & Fairbanks, 1992; d13C from Ravelo and Fairbanks, 1995"	2	macroperforate	0	0	0	0	2.51	0.58
Globorotalia_tumida	2685	0	0	875	0.64	1.73	R	"d18O from Ravelo & Fairbanks, 1992; d13C from Ravelo and Fairbanks, 1995"	2	macroperforate	0	0	0	0	2.51	0.58
Globorotalia_tumida	2685	0	0	925	0.666	1.92	R	"d18O from Ravelo & Fairbanks, 1992; d13C from Ravelo and Fairbanks, 1995"	2	macroperforate	0	0	0	0	2.51	0.58
Globorotalia_tumida	2685	0	0	975	0.527	1.85	R	"d18O from Ravelo & Fairbanks, 1992; d13C from Ravelo and Fairbanks, 1995"	2	macroperforate	0	0	0	0	2.51	0.58
Globorotalia_tumida	3200	0	0	275	0.71	1.43	R	"Elderfield et al., 2002"	2	macroperforate	0	0	0	0	2.51	0.58
Globorotalia_tumida	3200	0	0	387.5	0.82	1.93	R	"Elderfield et al., 2002"	2	macroperforate	0	0	0	0	2.51	0.58
Globorotalia_tumida	3200	0	0	462.5	0.92	1.91	R	"Elderfield et al., 2002"	2	macroperforate	0	0	0	0	2.51	0.58
Globorotalia_tumida	3200	0	0	500	0.89	1.9	R	"Elderfield et al., 2002"	2	macroperforate	0	0	0	0	2.51	0.58
Globorotalia_tumida	2262	0	0	400	0.56	NA	R	"Niebler et al., 1999"	2	macroperforate	0	0	0	0	2.51	0.58
Globorotalia_tumida	2262	0	0	162.5	0.66	NA	R	"Niebler et al., 1999"	2	macroperforate	0	0	0	0	2.51	0.58
Globorotalia_tumida	2262	0	0	225	0.23	NA	R	"Niebler et al., 1999"	2	macroperforate	0	0	0	0	2.51	0.58
Globorotalia_tumida	2262	0	0	282.5	0.09	NA	R	"Niebler et al., 1999"	2	macroperforate	0	0	0	0	2.51	0.58
Globorotalia_tumida	2262	0	0	357.5	0.24	NA	R	"Niebler et al., 1999"	2	macroperforate	0	0	0	0	2.51	0.58
Globorotalia_tumida	3006	0	0	710	0.87	1.33	R	"Birch et al., 2013"	2	macroperforate	0	0	0	2	2.51	0.58
Globorotalia_tumida	3006	0	0	655	0.92	1.59	R	"Birch et al., 2013"	2	macroperforate	0	0	0	2	2.51	0.58
Globorotalia_tumida	3006	0	0	462.5	0.57	1.78	R	"Birch et al., 2013"	2	macroperforate	0	0	0	2	2.51	0.58
Globorotalia_tumida	3006	0	0	412.5	0.09	1.54	R	"Birch et al., 2013"	2	macroperforate	0	0	0	2	2.51	0.58
Globorotalia_tumida	3436	0	0	327.5	-0.36	2	R	"Schweitzer & Lohmann, 1991"	2	macroperforate	0	0	0	0	2.51	0.58
Globorotalia_tumida	3436	0	0	327.5	-0.16	1.91	R	"Schweitzer & Lohmann, 1991"	2	macroperforate	0	0	0	0	2.51	0.58
Globorotalia_tumida	3006	0	0	275	-0.72	1.55	R	"Birch et al., 2013"	2	macroperforate	0	0	0	2	2.51	0.58
Globorotalia_tumida	3006	0	0	231	0.63	1.39	R	"Birch et al., 2013"	2	macroperforate	0	0	0	2	2.51	0.58
Globorotalia_tumida	3006	0	0	196	0.53	1.28	R	"Birch et al., 2013"	2	macroperforate	0	0	0	2	2.51	0.58
Globorotalia_tumida	3006	0	0	165	-0.13	0.9	R	"Birch et al., 2013"	2	macroperforate	0	0	0	2	2.51	0.58
Globorotalia_tumida	3006	0	0	137.5	-0.32	0.72	R	"Birch et al., 2013"	2	macroperforate	0	0	0	2	2.51	0.58
Globorotalia_tumida	3436	0	0	275	-0.23	2.06	R	"Schweitzer & Lohmann, 1991"	2	macroperforate	0	0	0	0	2.51	0.58
Globorotalia_tumida	3436	0	0	275	-0.81	1.97	R	"Schweitzer & Lohmann, 1991"	2	macroperforate	0	0	0	0	2.51	0.58
Globorotalia_tumida	3436	0	0	275	-1.32	1.34	R	"Schweitzer & Lohmann, 1991"	2	macroperforate	0	0	0	0	2.51	0.58
Globorotalia_tumida	3436	0	0	275	-0.31	1.57	R	"Schweitzer & Lohmann, 1991"	2	macroperforate	0	0	0	0	2.51	0.58
Globorotalia_tumida	3436	0	0	275	-0.78	1.48	R	"Schweitzer & Lohmann, 1991"	2	macroperforate	0	0	0	0	2.51	0.58
Globorotalia_tumida	3436	0	0	327.5	-0.32	1.8	R	"Schweitzer & Lohmann, 1991"	2	macroperforate	0	0	0	0	2.51	0.58
Globorotalia_tumida	3436	0	0	390	-0.5	2.15	R	"Schweitzer & Lohmann, 1991"	2	macroperforate	0	0	0	0	2.51	0.58
Globorotalia_tumida	3436	0	0	462.5	-0.32	2.14	R	"Schweitzer & Lohmann, 1991"	2	macroperforate	0	0	0	0	2.51	0.58
Globorotalia_tumida	3436	0	0	327.5	-0.07	1.98	R	"Schweitzer & Lohmann, 1991"	2	macroperforate	0	0	0	0	2.51	0.58
Globorotalia_tumida	3436	0	0	390	-0.13	1.98	R	"Schweitzer & Lohmann, 1991"	2	macroperforate	0	0	0	0	2.51	0.58
Globorotalia_tumida	3436	0	0	550	0.26	1.53	R	"Schweitzer & Lohmann, 1991"	2	macroperforate	0	0	0	0	2.51	0.58
Globorotalia_tumida	3436	0	0	550	0.05	2.09	R	"Schweitzer & Lohmann, 1991"	2	macroperforate	0	0	0	0	2.51	0.58
Globorotalia_tumida	3436	0	0	462.5	0.59	2.08	R	"Schweitzer & Lohmann, 1991"	2	macroperforate	0	0	0	0	2.51	0.58
Globorotalia_tumida	3436	0	0	462.5	-0.89	1.94	R	"Schweitzer & Lohmann, 1991"	2	macroperforate	0	0	0	0	2.51	0.58
Globorotalia_ungulata	3006	0	0	327.5	-0.78	1.55	R	"Birch et al., 2013"	1	macroperforate	0	0	0	2	2.51	0.58
Globorotalia_ungulata	3006	0	0	196	-1	1.33	R	"Birch et al., 2013"	1	macroperforate	0	0	0	2	2.51	0.58
Globorotalia_ungulata	3006	0	0	165	-1.31	1.18	R	"Birch et al., 2013"	1	macroperforate	0	0	0	2	2.51	0.58
Globorotalia_ungulata	3006	0	0	137.5	-1.26	0.99	R	"Birch et al., 2013"	1	macroperforate	0	0	0	2	2.51	0.58
Hirsutella_hirsuta	1650	0	0	430	-0.01	0.35	R	"Williams et al., 1981"	2	macroperforate	0	0	0	0	2.51	0.58
Hirsutella_hirsuta	1650	0	0	645	0.75	0.79	R	"Williams et al., 1981"	2	macroperforate	0	0	0	0	2.51	0.58
Hirsutella_hirsuta	1650	0	0	745	0.86	0.88	R	"Williams et al., 1981"	2	macroperforate	0	0	0	0	2.51	0.58
Hirsutella_hirsuta	2086	0	0	400	1.94	NA	R	"Niebler et al., 1999"	2	macroperforate	0	0	0	0	2.51	0.58
Hirsutella_hirsuta	2086	0	0	225	1.02	NA	R	"Niebler et al., 1999"	2	macroperforate	0	0	0	0	2.51	0.58
Hirsutella_hirsuta	2086	0	0	282.5	2.11	NA	R	"Niebler et al., 1999"	2	macroperforate	0	0	0	0	2.51	0.58
Hirsutella_hirsuta	2086	0	0	357.5	2.27	NA	R	"Niebler et al., 1999"	2	macroperforate	0	0	0	0	2.51	0.58
Hirsutella_hirsuta	2262	0	0	400	1.57	NA	R	"Niebler et al., 1999"	2	macroperforate	0	0	0	0	2.51	0.58
Hirsutella_hirsuta	2262	0	0	282.5	1.97	NA	R	"Niebler et al., 1999"	2	macroperforate	0	0	0	0	2.51	0.58
Hirsutella_hirsuta	2262	0	0	357.5	1.94	NA	R	"Niebler et al., 1999"	2	macroperforate	0	0	0	0	2.51	0.58
Hirsutella_hirsuta	2578	0	0	400	1.84	NA	R	"Niebler et al., 1999"	2	macroperforate	0	0	0	0	2.51	0.58
Hirsutella_hirsuta	2578	0	0	225	1.48	NA	R	"Niebler et al., 1999"	2	macroperforate	0	0	0	0	2.51	0.58
Hirsutella_hirsuta	2578	0	0	282.5	1.81	NA	R	"Niebler et al., 1999"	2	macroperforate	0	0	0	0	2.51	0.58
Hirsutella_hirsuta	4577	0	0	125	1.32	-0.32	R	"Friedrich et al., 2012"	2	macroperforate	0	0	0	0	2.51	0.58
Hirsutella_hirsuta	4577	0	0	175	1.4	-0.11	R	"Friedrich et al., 2012"	2	macroperforate	0	0	0	0	2.51	0.58
Hirsutella_hirsuta	4577	0	0	225	1.55	0.17	R	"Friedrich et al., 2012"	2	macroperforate	0	0	0	0	2.51	0.58
Hirsutella_hirsuta	4577	0	0	282.5	1.66	0.14	R	"Friedrich et al., 2012"	2	macroperforate	0	0	0	0	2.51	0.58
Hirsutella_hirsuta	4577	0	0	357.5	1.94	0.9	R	"Friedrich et al., 2012"	2	macroperforate	0	0	0	0	2.51	0.58
Hirsutella_hirsuta	4577	0	0	425	1.99	0.55	R	"Friedrich et al., 2012"	2	macroperforate	0	0	0	0	2.51	0.58
Hirsutella_hirsuta	4577	0	0	525	1.81	0.62	R	"Friedrich et al., 2012"	2	macroperforate	0	0	0	0	2.51	0.58
Hirsutella_hirsuta	4577	0	0	575	2.2	0.59	R	"Friedrich et al., 2012"	2	macroperforate	0	0	0	0	2.51	0.58
Hirsutella_hirsuta	4577	0	0	625	2.03	0.83	R	"Friedrich et al., 2012"	2	macroperforate	0	0	0	0	2.51	0.58
Hirsutella_hirsuta	4577	0	0	675	1.96	0.82	R	"Friedrich et al., 2012"	2	macroperforate	0	0	0	0	2.51	0.58
Hirsutella_scitula	3006	0	0	327.5	1.98	0.41	R	"Birch et al., 2013"	2	macroperforate	0	0	0	2	2.51	0.58
Hirsutella_scitula	3006	0	0	275	1.87	0.47	R	"Birch et al., 2013"	2	macroperforate	0	0	0	2	2.51	0.58
Hirsutella_scitula	3006	0	0	377.5	2.96	0.16	R	"Birch et al., 2013"	2	macroperforate	0	0	0	2	2.51	0.58
Hirsutella_scitula	3006	0	0	231	1.96	0.46	R	"Birch et al., 2013"	2	macroperforate	0	0	0	2	2.51	0.58
Hirsutella_scitula	3006	0	0	196	1.96	0.24	R	"Birch et al., 2013"	2	macroperforate	0	0	0	2	2.51	0.58
Hirsutella_scitula	3006	0	0	165	1.57	-0.03	R	"Birch et al., 2013"	2	macroperforate	0	0	0	2	2.51	0.58
Hirsutella_scitula	3006	0	0	137.5	0.64	-0.38	R	"Birch et al., 2013"	2	macroperforate	0	0	0	2	2.51	0.58
Hirsutella_scitula	3006	0	0	115.5	0.79	-0.59	R	"Birch et al., 2013"	2	macroperforate	0	0	0	2	2.51	0.58
Hirsutella_scitula	3006	0	0	93	0.61	-0.91	R	"Birch et al., 2013"	2	macroperforate	0	0	0	2	2.51	0.58
Hirsutella_scitula	2262	0	0	162.5	1.34	NA	R	"Niebler et al., 1999"	2	macroperforate	0	0	0	0	2.51	0.58
Hirsutella_scitula	2262	0	0	225	1.83	NA	R	"Niebler et al., 1999"	2	macroperforate	0	0	0	0	2.51	0.58
Hirsutella_scitula	2262	0	0	282.5	1.5	NA	R	"Niebler et al., 1999"	2	macroperforate	0	0	0	0	2.51	0.58
Hirsutella_scitula	2086	0	0	225	2.28	NA	R	"Niebler et al., 1999"	2	macroperforate	0	0	0	0	2.51	0.58
Hirsutella_scitula	2086	0	0	282.5	3.22	NA	R	"Niebler et al., 1999"	2	macroperforate	0	0	0	0	2.51	0.58
Hirsutella_scitula	2086	0	0	357.5	2.91	NA	R	"Niebler et al., 1999"	2	macroperforate	0	0	0	0	2.51	0.58
Menardella_menardii	3797	0	0	575	-0.967	1.84	R	"d18O from Ravelo & Fairbanks, 1992; d13C from Ravelo and Fairbanks, 1995"	1	macroperforate	2	0	0	0	2.51	0.58
Menardella_menardii	3797	0	0	625	-0.944	2.04	R	"d18O from Ravelo & Fairbanks, 1992; d13C from Ravelo and Fairbanks, 1995"	1	macroperforate	2	0	0	0	2.51	0.58
Menardella_menardii	3797	0	0	675	-0.851	2.03	R	"d18O from Ravelo & Fairbanks, 1992; d13C from Ravelo and Fairbanks, 1995"	1	macroperforate	2	0	0	0	2.51	0.58
Menardella_menardii	3797	0	0	725	-0.766	2.03	R	"d18O from Ravelo & Fairbanks, 1992; d13C from Ravelo and Fairbanks, 1995"	1	macroperforate	2	0	0	0	2.51	0.58
Menardella_menardii	3797	0	0	775	-0.805	1.99	R	"d18O from Ravelo & Fairbanks, 1992; d13C from Ravelo and Fairbanks, 1995"	1	macroperforate	2	0	0	0	2.51	0.58
Menardella_menardii	3797	0	0	825	-0.961	2.12	R	"d18O from Ravelo & Fairbanks, 1992; d13C from Ravelo and Fairbanks, 1995"	1	macroperforate	2	0	0	0	2.51	0.58
Menardella_menardii	3797	0	0	875	-0.801	2.19	R	"d18O from Ravelo & Fairbanks, 1992; d13C from Ravelo and Fairbanks, 1995"	1	macroperforate	2	0	0	0	2.51	0.58
Menardella_menardii	3797	0	0	925	-0.551	2	R	"d18O from Ravelo & Fairbanks, 1992; d13C from Ravelo and Fairbanks, 1995"	1	macroperforate	2	0	0	0	2.51	0.58
Menardella_menardii	3797	0	0	975	-0.776	2.04	R	"d18O from Ravelo & Fairbanks, 1992; d13C from Ravelo and Fairbanks, 1995"	1	macroperforate	2	0	0	0	2.51	0.58
Menardella_menardii	3797	0	0	1025	-0.384	1.94	R	"d18O from Ravelo & Fairbanks, 1992; d13C from Ravelo and Fairbanks, 1995"	1	macroperforate	2	0	0	0	2.51	0.58
Menardella_menardii	3797	0	0	1075	-0.415	2.07	R	"d18O from Ravelo & Fairbanks, 1992; d13C from Ravelo and Fairbanks, 1995"	1	macroperforate	2	0	0	0	2.51	0.58
Menardella_menardii	3797	0	0	1125	-0.525	1.92	R	"d18O from Ravelo & Fairbanks, 1992; d13C from Ravelo and Fairbanks, 1995"	1	macroperforate	2	0	0	0	2.51	0.58
[truncated: 68,568 more chars]
